# Supplementary material for: Transcriptome Analysis Shows Activation of Stress and Defense Responses by Silencing of Chlorophyll Biosynthetic Enzyme CHLI in Transgenic Tobacco
Source: Int J Mol Sci. 2020 Sep 24;21(19):7044. doi: 10.3390/ijms21197044 (PMC7582866; doi:10.3390/ijms21197044)
Supplement: Supplementary file 1 [file ijms-21-07044-s001.zip]

Archive with 7 entries (7 files):
- Suppl/Supplementary Tables-S1&2_Figures-S1-5.pdf
- Suppl/Table S3_UP DEGs.xlsx
- Suppl/Table S4_DOWN DEGs.xlsx
- Suppl/Table S5_GO Pairwise.xlsx
- Suppl/Table S6_GO STEM.xlsx
- Suppl/Table S7_GO HSP90C vs CHLI.xlsx
- Suppl/Table S8_RS related TFs.xlsx
