# Supplementary material for: Transcriptome Analysis Shows Activation of Stress and Defense Responses by Silencing of Chlorophyll Biosynthetic Enzyme CHLI in Transgenic Tobacco
Source: Int J Mol Sci. 2020 Sep 24;21(19):7044. doi: 10.3390/ijms21197044 (PMC7582866; doi:10.3390/ijms21197044)
Supplement: Supplementary file 1 [file ijms-21-07044-s001.zip › Suppl/Table S3_UP DEGs.xlsx]

## Sheet: CD-CC Up
Supplementary Table S3 Details of the Upregulated DEGs in i-amiCHLI Plants (Pairwise Analysis - CD vs CC)
AGI	Log2(FC)	P-adj	Gene Description
AT2G28320	6.89737	4.38e-33	Pleckstrin homology (PH) and lipid-binding START domains-containing protein
AT3G05270	6.83997	4.11e-23	Encodes a protein that localizes at motile vesicle-like small compartments in differentiating xylem cells that is associated with microtubule plus-ends. VETH-positive compartments are unlikely to be elements in conventional endomembrane trafficking pathways. It can associate with COG2, and together these two proteins co-localize with the EXO70A1 exocyst subunit, tethering EXO70A1 to compartments …
AT2G19330	6.66781	8.44e-23	Encodes PIRL6, a member of the Plant Intracellular Ras-group-related LRRs (Leucine rich repeat proteins). PIRLs are a distinct, plant-specific class of intracellular LRRs that likely mediate protein interactions, possibly in the context of signal transduction.
AT3G09100	6.58576	6.06e-21	mRNA capping enzyme family protein
AT1G21310	6.51014	1.69e-24	Encodes extensin 3
AT2G13620	6.31002	3.29e-26	member of Putative Na+/H+ antiporter family
AT1G72440	6.18111	2.16e-17	Encodes SLOW WALKER2 (SWA2), a NOC1/Mak21 homologue. Essential for coordinated cell cycle progression during female gametophyte development.
AT3G27260	6.12108	2.36e-25	Kinase like protein with similarity to yeast BDF1 and human RING3 protein, which have two bromodomains GTE8 has a single bromodomain
AT3G46510	5.98565	1.96e-14	Encodes a protein containing a UND, a U-box, and an ARM domain. This protein has E3 ubiquitin ligase activity based on in vitro assays. Can be phosphorylated in vitro by MLPK, ARK1, and ARK2 but not by SD1-29. Involved in ubiquitination of pattern recognition receptor FLS2.
AT3G01720	5.93494	3.88e-15	peptidyl serine alpha-galactosyltransferase
AT5G10530	5.89941	4.04e-15	Concanavalin A-like lectin protein kinase family protein
AT3G18400	5.87276	4.91e-14	NAC domain containing protein 58
AT1G66330	5.87075	3.58e-17	senescence-associated family protein
AT2G41890	5.80499	3.5e-14	curculin-like (mannose-binding) lectin family protein / PAN domain-containing protein
AT4G02020	5.70298	7.43e-13	Encodes a polycomb group protein. Forms part of a large protein complex that can include VRN2 (VERNALIZATION 2), VIN3 (VERNALIZATION INSENSITIVE 3) and polycomb group proteins FERTILIZATION INDEPENDENT ENDOSPERM (FIE) and CURLY LEAF (CLF). The complex has a role in establishing FLC (FLOWERING LOCUS C) repression during vernalization. Performs a partially redundant role to MEA in controlling seed …
AT5G59750	5.68934	6.92e-13	monofunctional riboflavin biosynthesis protein RIBA 3
AT4G18465	5.60939	6.98e-13	RNA helicase family protein
AT1G54510	5.58805	7.95e-13	Encodes AtNEK1, a member of the NIMA-related serine/threonine kinases (Neks) that have been linked to cell-cycle regulation in fungi and mammals. Plant Neks might be involved in plant development processes.
AT3G55990	5.51699	2.52e-15	Encodes ESK1 (Eskimo1). A member of a large gene family of DUF231 domain proteins whose members encode a total of 45 proteins of unknown function. ESK1 functions as a negative regulator of cold acclimation. Mutations in the ESK1 gene provides strong freezing tolerance. A member of the TBL (TRICHOME BIREFRINGENCE-LIKE) gene family containing a plant-specific DUF231 (domain of unknown function) dom…
AT3G26910	5.51345	1.3e-12	hydroxyproline-rich glycoprotein family protein
AT5G27730	5.50503	9.03e-12	heparan-alpha-glucosaminide N-acetyltransferase-like protein (DUF1624)
AT1G16860	5.50164	2.43e-11	Plasma membrane-localized proteins that negatively regulate cellulose synthesis by inhibiting the exocytosis of CESAs.
AT1G47570	5.48674	1.86e-12	RING/U-box superfamily protein
AT1G67025	5.45703	6.01e-12	wall-associated receptor kinase carboxy-terminal protein
AT4G18020	5.44577	1.56e-13	Encodes pseudo-response regulator 2 (APRR2) that interacts with a calcium sensor (CML9).
AT1G17140	5.40498	3.78e-14	Encodes a ROP/RAC effector, designated interactor of constitutive active ROPs 1 (ICR1), that interacts with GTP-bound ROPs. ICR1 is a scaffold mediating formation of protein complexes that are required for cell polarity. ICR1 is comprised of coiled-coil domains and forms complexes with itself and the exocyst vesicle-tethering complex subunit SEC3.
AT5G36930	5.38712	7.23e-12	Disease resistance protein (TIR-NBS-LRR class) family
AT3G60260	5.35953	8.88e-12	ELMO/CED-12 family protein
AT1G17220	5.3078	9.22e-11	Encodes a chloroplast localized protein with similarity to translation initiation factor 2. Can complement loss of INFB in E.coli suggesting FUG1 does function as a translation initiation factor in vivo. Identified as a suppressor of the leaf variegation mutant var2-6. Suppression is only seen in hypomorphs as complete loss of function alleles are embryo lethal. The mRNA is cell-to-cell mobile.
AT1G71990	5.20454	1.18e-10	This gene encodes a Lewis-type alpha 1,4-fucosyltransferase
AT1G78610	5.17765	6.83e-12	mechanosensitive channel of small conductance-like 6
AT3G09250	5.17626	1.59e-10	Nuclear transport factor 2 (NTF2) family protein
AT4G04955	5.14718	3.64e-12	Encodes an allantoinase which is involved in allantoin degradation and assimilation. Gene expression was induced when allantoin was added to the medium. The insertion mutant, ataln m2-1, did not grow well on the MS medium where allantoin, instead of ammonium nitrate, was supplied.
AT4G00770	5.14484	2.68e-21	DUF4378 domain protein
AT5G49900	5.09375	3.33e-10	Beta-glucosidase, GBA2 type family protein
AT3G48740	5.08999	4.34e-11	Encodes a member of the SWEET sucrose efflux transporter family proteins.
AT1G47890	5.01036	2.01e-09	receptor like protein 7
AT4G31330	4.99098	1.21e-09	transmembrane protein, putative (Protein of unknown function, DUF599)
AT1G48410	4.95611	3.89e-09	Encodes an RNA Slicer that selectively recruits microRNAs and siRNAs. There is currently no evidence that AGO1 Slicer is in a high molecular weight RNA-induced silencing complex (RISC). Mutants are defective in post-transcriptional gene silencing and have pleiotropic developmental and morphological defects. Through its action on the regulation of ARF17 expression, the protein regulates genes invo…
AT1G18480	4.92804	1.65e-08	Calcineurin-like metallo-phosphoesterase superfamily protein
AT4G29010	4.92257	4.31e-09	Functions in beta-oxidation of fatty acids, similar to CuMFP with L-3-hydroxyacyl-CoA hydrolyase , L-3-hydroxyacyl-dehydrogenase, D-3-hydroxyacyl-CoA epimerase, and 3, 2-enoyl-CoA isomerase activities.
AT4G02940	4.91531	2.06e-09	ALKBH10B is a functional RNA N6-methyladenosine demethylase. Reduction in ALKBH10B decreases m6A levels, and affects the stability of flowering time genes including FT, SPL3 and SPL9. Mutant plants are early flowering.
AT3G46730	4.89935	5.01e-09	NB-ARC domain-containing disease resistance protein
AT1G35710	4.8961	1.51e-08	kinase family with leucine-rich repeat domain-containing protein
AT2G47410	4.88737	4.73e-09	WD40 domain-containing protein
AT3G57630	4.88217	1.39e-08	Encodes a glycoprotein glycosyl transferase ExAD. Knockout mutants show truncated root hair phenotype.
AT1G18740	4.87777	1.1e-08	DUF793 domain containing protein. Expression is induced by cold. Loss of function mutations are more sensitive to freezing and have reduced levels of CBFs. May act by preventing degradation of CBFs.
AT2G28550	4.86151	2.26e-08	related to AP2.7
AT5G61960	4.85045	8.38e-09	A member of mei2-like gene family, predominantly plant-based family of genes encoding RNA binding proteins with characteristic presence of a highly conserved RNA binding motif first described in the mei2 gene of the fission yeast S. pombe. In silico analyses reveal nine mei2 -like genes in A. thaliana. They were grouped into four distinct clades, based on overall sequence similarity and subfamily…
AT4G16700	4.79015	1.57e-09	Encodes a mitochondrial phosphatidylserine decarboxylase. Expressed mainly in roots and flowers.
AT3G24080	4.78146	3.98e-11	KRR1 family protein
AT2G25440	4.77646	6.73e-21	receptor like protein 20
AT1G35470	4.76301	1.72e-08	Encodes a homologue of human RanBPM that belongs to the uncharacterized family of plant SPRY, LisH, CTLH and CRA domain-containing proteins.
AT3G48800	4.73518	4.9e-08	Sterile alpha motif (SAM) domain-containing protein
AT3G16030	4.68322	4.62e-11	lectin protein kinase family protein
AT3G49690	4.65698	3.77e-12	Putative homolog of the Blind gene in tomato. Together with RAX1 and RAX3 belong to the class R2R3 MYB genes; encoded by the Myb-like transcription factor MYB84, regulates axillary meristem formation.
AT3G23900	4.64481	1.48e-07	Physically interacts with, and promotes canonical splicing of, transcripts encoding defense signaling proteins, including the key negative regulator of pattern recognition receptor signaling complexes, CALCIUM-DEPENDENT PROTEIN KINASE 28 (CPK28). Upon immune activation by Plant Elicitor Peptides (Peps), IRR is dephosphorylated, disrupting interaction with CPK28 transcripts and resulting in accumu…
AT3G56640	4.63996	1.28e-07	Encodes a member of the exocyst complex gene family. The exocyst is a protein complex involved in tethering vesicles to the plasma membrane during regulated or polarized secretion.
AT1G56130	4.62122	1.38e-17	Leucine-rich repeat transmembrane protein kinase
AT3G13950	4.60193	6.91e-16	ankyrin
AT5G54090	4.59982	9.07e-08	DNA mismatch repair protein MutS, type 2
AT4G01570	4.59169	1.95e-07	Tetratricopeptide repeat (TPR)-like superfamily protein
AT2G37820	4.58784	1.3e-09	Cysteine/Histidine-rich C1 domain family protein
AT2G26650	4.57898	3.3e-07	Encodes AKT1, a member of the Shaker family inward rectifying potassium channel predominantly expressed in predominantly in root hairs and root endodermis. This family includes five groups based on phylogenetic analysis (FEBS Letters (2007) 581: 2357): I (inward rectifying channel): AKT1 (AT2G26650), AKT5 (AT4G32500) and SPIK (also known as AKT6, AT2G25600); II (inward rectifying channel): KAT1 (…
AT3G14110	4.57048	1.35e-07	Encodes a novel coiled-coil, TPR domain containing protein that is localized to the chloroplast membrane and is involved in chlorophyll biosynthesis. Mutants accumulate protochlorophyllide, an intermediate in the chlorophyll biosynthesis pathway, in dark and release singlet oxygen in plastids in a controlled and non-invasive manner upon a dark/light shift.
AT5G36140	4.56703	3e-17	Encodes a member of the CYP716A subfamily of cytochrome P450 monooxygenases with triterpene oxidizing activity catalyzing C-28 hydroxylation of alpha-amyrin, beta-amyrin, and lupeol, producing uvaol, erythrodiol, and betulin, respectively.In particular, 22alpha-hydroxylation activity has been observed against alpha-amyrin. Should be merged with At5g36130.
AT4G01810	4.53744	1.48e-07	Sec23 homolog , forms a distinct clade with SEC23D.Mutants have defects in pollen exine patterning, tapetal development and pollen intine formation.
AT4G10220	4.53585	1.35e-09	NEP-interacting protein, putative (DUF239)
AT5G66390	4.52578	4.81e-11	Encodes a peroxidase that is involved in lignin biosynthesis.
AT3G22142	4.50367	2.8e-108	Encodes a Protease inhibitor/seed storage/LTP family protein
AT5G08110	4.49859	3.88e-07	Plays a role in the maintenance of genome stability and the repair of aberrant replication intermediates in the root meristem. Is involved with RAD1, FAN1, and RECQ4A in the repair of DNA CLs.
AT4G19880	4.47465	8.12e-07	Glutathione S-transferase family protein
AT3G03580	4.4482	9.6e-08	Tetratricopeptide repeat (TPR)-like superfamily protein
AT1G48360	4.44688	3.25e-07	Encodes a FAN1 homolog that is involved in interstrand crosslink repair. FAN1 appears to act in in a different pathway from MUS81 but in similar pathway with RECQ4A, RAD5A and MFH1.
AT5G35200	4.4237	1.02e-06	ENTH/ANTH/VHS superfamily protein
AT5G17010	4.41913	6.75e-07	Major facilitator superfamily protein
AT1G30330	4.3821	1.87e-06	Encodes a member of the auxin response factor family. Mediates auxin response via expression of auxin regulated genes. Acts redundantly with ARF8 to control stamen elongation and flower maturation. Expression of ARF6 is controlled by miR167.
AT1G73680	4.37436	9.88e-07	Encodes an alpha dioxygenase. Recombinant protein catalyzes the conversion of a wide range of fatty acids into 2(R)-hydroperoxy derivatives.
AT1G26330	4.35409	1.15e-06	DNA binding protein
AT3G56570	4.34873	1.02e-06	SET domain-containing protein
AT3G11560	4.32306	1.68e-06	LETM1-like protein
AT5G10770	4.30987	6.01e-10	Eukaryotic aspartyl protease family protein
AT5G20950	4.30428	2.24e-13	Encodes a beta-glucosidase involved in xyloglucan metabolism.
AT1G69330	4.29758	1.49e-06	RING/U-box superfamily protein
AT2G19930	4.2886	3.25e-06	RNA-dependent RNA polymerase family protein
AT5G56510	4.27987	8.03e-14	Encodes a member of the Arabidopsis Pumilio (APUM) proteins containing PUF domain (eight repeats of approximately 36 amino acids each). PUF proteins regulate both mRNA stability and translation through sequence-specific binding to the 3' UTR of target mRNA transcripts.
AT5G45040	4.26547	4.07e-06	Encodes a Class I cytochrome c family member possessing a high structural homology with photosynthetic cytochrome c(6) from cyanobacteria, but structurally and functionally distinct through the presence of a disulfide bond.
AT4G17080	4.26407	3.35e-06	Histone H3 K4-specific methyltransferase SET7/9 family protein
AT3G25400	4.26168	2.87e-20	dCTP pyrophosphatase-like protein
AT3G49590	4.26142	2.05e-06	Autophagy-related protein 13
AT5G36110	4.25814	1.48e-11	Encodes a member of the CYP716A subfamily of cytochrome P450 monooxygenases with triterpene oxidizing activity catalyzing C-28 hydroxylation of alpha-amyrin, beta-amyrin, and lupeol, producing uvaol, erythrodiol, and betulin, respectively. Additionally, it shows carboxylation activity for the C-28 position of alpha- and beta-amyrin.
AT3G21510	4.24758	7.24e-20	Encodes AHP1, one of the six Arabidopsis thaliana histidine phosphotransfer proteins (AHPs). AHPs function as redundant positive regulators of cytokinin signaling. Members of the AHP gene family include: AT3G21510 (AHP1), AT3G29350 (AHP2), AT5G39340 (AHP3), AT3G16360 (AHP4), AT1G03430 (AHP5) and AT1G80100 (AHP6).
AT1G73660	4.24422	5.37e-06	Encodes a protein with similarity to MAPKKKs. May function as a negative regulator of salt tolerance.
AT1G58060	4.22591	2.89e-06	RNA helicase family protein
AT5G05340	4.21303	6.33e-09	Encodes a protein with sequence similarity to peroxidases that is involved in lignin biosynthesis. Loss of function mutations show abnormal development of xylem fibers and reduced levels of lignin biosynthetic enxymes.
AT4G05000	4.19768	4.2e-06	Vacuolar protein sorting-associated protein VPS28 family protein
AT1G40087	4.1635	5.67e-06	Plant transposase (Ptta/En/Spm family)
AT1G22360	4.16294	1.32e-11	UDP-glucosyl transferase 85A2
AT4G01370	4.16132	6.91e-06	Encodes a nuclear and cytoplasmically localized MAP kinase involved in mediating responses to pathogens. Its substrates include MKS1 and probably MAP65-1.The MAP65-1 interaction is involved in mediating cortical microtuble organization. Required for male-specific meiotic cytokinesis. The mRNA is cell-to-cell mobile.
AT3G66654	4.14222	5.88e-06	Cyclophilin-like peptidyl-prolyl cis-trans isomerase family protein
AT3G07340	4.13908	5.09e-18	basic helix-loop-helix (bHLH) DNA-binding superfamily protein
AT1G71860	4.11658	6.81e-06	Encodes a protein with tyrosine phosphatase activity that is downregulated in response to cold and upregulated in response to salt stress.
AT3G11480	4.11605	1.3e-07	The gene encodes a SABATH methyltransferase that methylates both salicylic acid and benzoic acid. It is highly expressed in flowers, induced by biotic and abiotic stress and thought to be involved in direct defense mechanism.
AT3G12500	4.08771	5.34e-09	encodes a basic chitinase involved in ethylene/jasmonic acid mediated signalling pathway during systemic acquired resistance based on expression analyses.
AT1G63500	4.08619	1.27e-28	kinase with tetratricopeptide repeat domain-containing protein
AT2G20990	4.06277	1.08e-07	Encodes a protein specifically localized to the ER-PM boundary with similarity to synaptotagmins, a class of membrane trafficking proteins. SYT1 is expressed in all tissues. Loss of function mutations show hypersensitivity to NaCl and electrolyte leakage from the plasma membrane. SYT1 also affects calcium dependent freezing tolerance and mechanical stress response. Regulates endocytosis endosome …
AT2G27880	4.05825	1.2e-05	AGO5.Required for antiviral RNA silencing.Confers resistance to Potato virus X.
AT1G58410	4.0467	1.94e-05	Disease resistance protein (CC-NBS-LRR class) family
AT1G60990	4.00932	2.12e-05	Encodes a chloroplast-localized COG0354 protein that requires folate for its function in Fe/S cluster biogenesis.
AT2G46660	3.99374	2.67e-07	Encodes a member of CYP78A cytochrome P450 monooxygenase protein family that is required in the sporophytic tissue of the mother plant to promote seed growth.
AT1G58200	3.99024	2.04e-05	A member of MscS-like gene family, structurally very similar to MSL2, comprising of an N-terminal chloroplast transit peptide, five trans-membrane helices and a C-terminal cytoplasmic domain. Mutant plants showed abnormalities in the size and shape of plastids. MSL3-GFP was localized to discrete foci on the plastid envelope and co-localize with the plastid division protein AtMinE. MSL3 was capabl…
AT4G04640	3.96582	1.1e-36	One of two genes (with ATPC2) encoding the gamma subunit of Arabidopsis chloroplast ATP synthase.
AT5G12960	3.93808	3.11e-05	proline-tRNA ligase (DUF1680)
AT3G49340	3.92483	1.07e-05	Cysteine proteinases superfamily protein
AT5G17020	3.92186	4.26e-05	Encodes a member of the exportin protein family (XPO1A) which functions as receptors for nuclear export. Binds to a variety of proteins having leucine rich export signals.Along with XPO1B involved with development of the male and female gametophytes. Sensitive to heat and oxidative stress.
AT5G13960	3.91851	4.53e-05	Encodes a histone 3 lysine 9 specific methyltransferase involved in the maintenance of DNA methylation. SUVH4/KYP is a SU(VAR)3-9 homolog, a SET domain protein. Known SET domain proteins are involved in epigenetic control of gene expression. There are 10 SUVH genes in Arabidopsis and members of this subfamily of the SET proteins have an additional conserved SRA domain. In kyp mutants, there is a …
AT5G53340	3.91522	4.15e-05	Encodes a hydroxyproline O-galactosyltransferase.
AT1G43710	3.90437	4.31e-05	Encodes a serine decarboxylase that is involved in ethanolamine metabolism and is crucial for plant growth.
AT5G13910	3.89778	7.12e-07	Encodes a member of the ERF (ethylene response factor) subfamily B-1 of ERF/AP2 transcription factor family (LEAFY PETIOLE). The protein contains one AP2 domain. There are 15 members in this subfamily including ATERF-3, ATERF-4, ATERF-7, and LEAFY PETIOLE. Acts as a positive regulator of gibberellic acid-induced germination.
AT1G07990	3.89777	3.79e-05	SIT4 phosphatase-associated family protein
AT1G15550	3.89703	1.7e-06	Involved in later steps of the gibberellic acid biosynthetic pathway. Activated by AGAMOUS in a cal-1, ap1-1 background. Deletion of 208 bp from -1016 to -809 (&#916;-808) resulted in loss of GA-negative feedback (this sequence, which contains a 43-bp sequence GNFEI, was shown to be sufficient for GA-negative feedback).
AT4G02740	3.89379	4.48e-05	F-box/RNI-like superfamily protein
AT1G15950	3.89364	1.9e-23	Encodes a cinnamoyl CoA reductase. Involved in lignin biosynthesis. The mRNA is cell-to-cell mobile.
AT5G66450	3.88988	6.76e-07	Encodes a phosphatidic acid phosphatase that can be detected in chloroplast membrane fractions. This gene (LPPepsilon2) and LPPepsilon1, appear to be less important for diacylglycerol formation in the plastids than LPPgamma.
AT1G52340	3.88203	4.72e-05	Encodes a cytosolic short-chain dehydrogenase/reductase involved in the conversion of xanthoxin to ABA-aldehyde during ABA biosynthesis. Mutants are insensitive to sucrose and glucose.
AT4G02330	3.87573	1.16e-06	Encodes a pectin methylesterase that is sensitive to chilling stress and brassinosteroid regulation.
AT1G13580	3.87538	4.36e-05	Encodes a ceramide synthase that together with LOH1 is essential for production of ceramides containing Very Long Chain Fatty acid VLCFA-Ceramides(mainly C 22 to 26).
AT2G32910	3.86729	5.91e-05	DCD (Development and Cell Death) domain protein
AT4G14465	3.86543	3.03e-08	AT-hook motif nuclear-localized protein 20
AT1G69010	3.8626	6.71e-05	Encodes BES1-INTERACTING MYC-LIKE 2 (BIM2), a PAR1 (PHYTOCHROME RAPIDLY REGULATED 1)-interacting protein that positively modulates the shade avoidance syndrome in Arabidopsis seedlings.
AT4G35160	3.83326	5.8e-05	Encodes a cytosolic N-acetylserotonin O-methyltransferase that can convert N-acetylserotonin to melatonin and serotonin to 5-methoxytryptamine in the process of melatonin synthesis. It does not have caffeic acid O- methyltransferase activity.
AT1G52640	3.83043	6.03e-05	Pentatricopeptide repeat (PPR) superfamily protein
AT5G12400	3.80824	2.33e-07	PHD-finger and DNA binding domain-containing protein
AT3G26330	3.80793	4.93e-05	putative cytochrome P450
AT1G73280	3.79811	1.42e-09	serine carboxypeptidase-like 3
AT5G52280	3.79537	9.12e-05	Myosin heavy chain-related protein
AT1G74110	3.78301	1.3e-05	member of CYP78A
AT5G24890	3.773	7.4e-06	stress response NST1-like protein
AT5G24670	3.77115	0.000100098	A protein coding gene with unknown function. The 5?UTR of this gene overlaps with a RNA coding gene TER2. TER2 (GenBank accession no. HQ401285) encodes a putative template sequence corresponding to 1.5 copies of the Arabidopsis telomere repeat (PNAS 2011, 108:73-78). Natural epiallele in Nok-1, transmission of the epiallele over generations depends only on the selfreinforcing loop between CHROMOM…
AT4G36400	3.76187	0.000103887	Encodes a (D)-2-hydroxyglutarate dehydrogenase.
AT1G05910	3.76102	0.000100473	Encodes an acetylated histone-binding protein BRAT1. BRAT1 forms a complex with BRP1 to prevent transcriptional silencing.
AT1G01190	3.7605	5.81e-07	cytochrome P450, family 78, subfamily A, polypeptide 8
AT5G47900	3.76011	2.03e-07	heparan-alpha-glucosaminide N-acetyltransferase-like protein (DUF1624)
AT1G09720	3.7595	3.86e-07	Member of NET domain family of actin binding proteins. Paralog of At3g22790 (NET2A).
AT4G17230	3.73819	0.000137619	Encodes a scarecrow-like protein (SCL13). Member of GRAS gene family. Regulated by heat shock.
AT2G19990	3.7275	0.000150226	Encodes a PR-1-like protein homolog that is differentially expressed in resistant compared to susceptible cultivars by powdery mildew infection. The deduced amino acid sequence has 24 amino acids comprising the signal peptide and 140 amino acids of the mature peptide (15 kDa). Northern blot analysis showed accumulation of the corresponding mRNA 12 h after inoculation of resistant barley cultivars…
AT2G22910	3.72729	8.31e-05	N-acetyl-l-glutamate synthase 1
AT4G25420	3.71849	6.32e-13	Encodes gibberellin 20-oxidase that is involved in the later steps of the gibberellin biosynthetic pathway. Regulated by a circadian clock. Weak expression response to far red light.
AT3G58330	3.71705	1.81e-05	phospholipase-like protein (PEARLI 4) family protein
AT5G14090	3.70507	1.07e-29	LAZY1 is required for gravitropic response. Mutants have abnormal shoot angles and abnormal root gravitropism. LZY1 affects the redistribution of auxin in response to gravity in shoots and roots via an unknown mechanism.
AT3G07570	3.70365	1.21e-05	Cytochrome b561/ferric reductase transmembrane with DOMON related domain-containing protein
AT5G17460	3.69838	0.000139657	glutamyl-tRNA (Gln) amidotransferase subunit C
AT5G42930	3.6978	1.86e-12	alpha/beta-Hydrolases superfamily protein
AT3G47340	3.68725	1.21e-05	encodes a glutamine-dependent asparagine synthetase, the predicted ASN1 peptide contains a purF-type glutamine-binding domain, and is expressed predominantly in shoot tissues, where light has a negative effect on its mRNA accumulation. Expression is induced within 3 hours of dark treatment, in senescing leaves and treatment with exogenous photosynthesis inhibitor. Induction of gene expression was…
AT4G18640	3.68437	1.02e-12	Required for root hair elongation during tip growth. The mRNA is cell-to-cell mobile.
AT2G02870	3.679	3.21e-05	Galactose oxidase/kelch repeat superfamily protein
AT4G38360	3.67563	0.000158657	LAZ1 is a DUF300 domain protein that appears to function in vacuolar transport effecting brassinosteroid and programmed cell dealth signaling pathways.
AT2G16990	3.67318	1.75e-09	Major facilitator superfamily protein
AT5G53120	3.67265	0.000178006	encodes a novel spermine synthase and is a paralog of previously characterized spermidine synthases, SPDS1 and SPDS2. SPDS3 forms heterodimers with SDPS2, which in turn forms heterodimers with SDPS1 in vivo. The gene does not complement speDelta3 deficiency of spermidine synthase in yeast but DOES complement speDelta4 deficiency.
AT1G21270	3.66048	3.8e-10	cytoplasmic serine/threonine protein kinase induced by salicylic acid. mutant plants exhibit a loss of cell expansion and dependence on sugars and salts for seedling growth, affecting the expression and activity of vacuolar invertase.
AT1G72220	3.6598	6.54e-05	RING/U-box superfamily protein
AT4G18170	3.64597	6.36e-06	Member of WRKY Transcription Factor; Group II-c. Involved in the activation of salicylic acid biosynthesis genes ICS1 and PBS3. In the ovule, it is expressed in hypodermal somatic cells and appears to play a role in supression of megasporocyte cell fate. In the leaf if is upstream of FHY3 and regulates light-mediated leaf senescence.
AT5G23200	3.64357	0.000209157	C5orf35
AT1G76810	3.63279	2.04e-05	eukaryotic translation initiation factor 2 (eIF-2) family protein
AT1G34320	3.6225	0.000238334	Ikzf5 (DUF668)
AT1G24095	3.62089	0.000114069	Putative thiol-disulfide oxidoreductase DCC
AT5G60770	3.61122	1.45e-05	member of High affinity nitrate transporter family
AT3G57270	3.59691	7.68e-07	encodes a member of glycosyl hydrolase family 17
AT4G01010	3.59533	7.88e-09	member of Cyclic nucleotide gated channel family
AT5G41020	3.57935	0.000348468	myb family transcription factor
AT1G32130	3.57263	0.000357434	The C-terminal portion of this protein has high homology to the C-termini of the IWS1 (Interacts With Spt6) proteins found in yeast and humans. Interacts with transcription factor BES1. Involved in brassinosteroid-regulated gene expression.
AT5G25610	3.56463	0.000198558	responsive to dehydration 22 (RD22) mediated by ABA
AT2G14610	3.56412	0.000425198	PR1 gene expression is induced in response to a variety of pathogens. It is a useful molecular marker for the SAR response. Though the Genbank record for the cDNA associated to this gene is called 'PR-1-like', the sequence actually corresponds to PR1. Expression of this gene is salicylic-acid responsive.
AT5G24090	3.55785	2.49e-13	Chitinase A (class III) expressed exclusively under environmental stress conditions. Shown be a plant lysozyme involved in plant immunity.
AT5G17640	3.55445	0.00019854	Expression of this gene is induced by abscisic acid and salt stress.
AT3G18670	3.5523	2.53e-06	Ankyrin repeat family protein
AT1G51790	3.54923	4.82e-05	Leucine-rich repeat protein kinase family protein
AT1G09890	3.5414	0.000376317	Rhamnogalacturonate lyase family protein
AT1G05570	3.53354	3.9e-09	Encodes a callose synthase 1 catalytic subunit . Member of Glycosyltransferase Family- 48.
AT3G57740	3.53225	0.000266279	Protein kinase superfamily protein
AT3G60240	3.52887	0.000431891	protein synthesis initiation factor 4G (EIF4G). A mutation in this gene (cum2-1) results in decreased accumulation of CMV coat protein in upper, uninoculated leaves. Likely affects cell-to-cell movement of the virus, also affects TCV multiplication.
AT2G34530	3.52619	0.000393232	transmembrane protein
AT4G14840	3.5238	4.31e-08	spindle assembly abnormal protein
AT5G28740	3.51697	0.000417583	Tetratricopeptide repeat (TPR)-like superfamily protein
ATMG00300	3.51425	0.000468617	Gag-Pol-related retrotransposon family protein
AT1G05010	3.49921	3.12e-17	Encodes 1-aminocyclopropane-1-carboxylate oxidase
AT5G57790	3.48398	0.000108262	Encodes a nuclear localized protein of unknown function that is involved in pollen and embryo sac development.
ATMG00710	3.45077	0.000110335	Polynucleotidyl transferase, ribonuclease H-like superfamily protein
AT1G27750	3.4483	0.000667003	nucleic acid binding protein
AT1G72710	3.44295	0.000694081	Encodes a member of the casein kinase 1 protein family that is localized to the cytoplasm and nucleus. The mRNA is cell-to-cell mobile.
AT1G32120	3.44036	0.000716326	serine/threonine-protein phosphatase 7 long form-like protein
AT3G48090	3.43942	3.06e-05	Component of R gene-mediated disease resistance in Arabidopsis thaliana with homology to eukaryotic lipases.
AT1G21280	3.43849	0.000636682	Copia-like polyprotein/retrotransposon
AT5G40230	3.43688	0.00071617	nodulin MtN21-like transporter family protein
AT2G28940	3.43556	0.00069054	Protein kinase superfamily protein
AT2G42840	3.42933	3.02e-10	Encodes a putative extracellular proline-rich protein is exclusively expressed in the L1 layer of vegetative, inflorescence and floral meristems and the protoderm of organ primordia.
AT5G20280	3.4284	0.000731002	Encodes a protein with putative sucrose-phosphate synthase activity. When the gene was expressed in transgenic tobacco plants, a clear trend for increased SPS activity was noted.
AT3G50050	3.42417	6.84e-10	Eukaryotic aspartyl protease family protein
AT1G02460	3.42324	1.35e-14	Pectin lyase-like superfamily protein
AT5G36160	3.42011	0.000719113	Encodes a cytosolic L-tyrosine aminotransferase. AtTAT2 exhibits much broader amino donor specificity than AtTAT1 and can use not only Tyr but also Phe, Trp, His, Met, Leu, Ala, Ser, Cys, Asp, Asn, Gln, and Arg as amino donors.
AT3G02750	3.38378	8.51e-05	Protein phosphatase 2C family protein
AT1G70600	3.38272	0.000883089	Ribosomal protein L18e/L15 superfamily protein
AT2G15080	3.37634	1.68e-09	receptor like protein 19
AT5G61670	3.37171	0.00113693	Encodes a close homolog of the Cauliflower OR (Orange) protein that is located in the chloroplast of light grown organs but in the nucleus of etiolated cotyledons. The function of OR is to induce the differentiation of proplastids or other noncolored plastids into chromoplasts for carotenoid accumulation. Both proteins contain a Cysteine-rich zinc finger domain that is highly specific to DnaJ-lik…
AT1G11340	3.36994	0.000952238	G-type lectin S-receptor-like Serine/Threonine-kinase
AT1G01050	3.36386	8.84e-20	Encodes a soluble protein with inorganic pyrophosphatase activity that is highly specific for Mg-inorganic pyrophosphate.
AT4G23980	3.36293	0.000964785	Encodes auxin response factor 9 (ARF9). The mRNA is cell-to-cell mobile.
AT5G66870	3.36058	1.74e-05	Encodes LOB domain protein whose overexpression results in KNOX gene repression. Overexpression also results in plants with hyponastic leaves, downward pointing flowers and reduced apical dominance. May be involved in the transcriptional regulation of the homeobox gene BP (brevipedicellus) during lateral organ differentiation. Acts together with AS2 in proximal-distal symmetry determination.
AT4G24940	3.35798	0.00118028	Encodes one of the two subunits of the SUMO activation enzyme required during sumolation. Sumolation is a post-translational protein modification process similar to ubiquitination during which a polypeptide (SUMO) is covalently attached to a target protein.
AT4G36860	3.34612	0.000518388	DAR1 is a member of a small (7 member) ubiquitin binding protein family. It appears to play a role in regulation of endoreduplication in leaf epidermal tissue.
AT5G01510	3.34109	0.00112782	root UVB sensitive protein (Protein of unknown function, DUF647)
AT5G52110	3.33822	0.00120332	chaperone (DUF2930)
AT3G47730	3.33227	0.00131649	member of ATH subfamily
AT3G50140	3.325	0.000545108	transmembrane protein, putative (DUF247)
AT5G17370	3.32064	0.00040173	Transducin/WD40 repeat-like superfamily protein
AT4G34880	3.31893	0.00122029	Amidase family protein
AT1G54870	3.31685	0.0010937	ChlADR is an aldehyde reductase that catalyzes the reduction of the aldehyde carbonyl groups on saturated and alpha,beta-unsaturated aldehydes with more than 5 carbons in vitro. The N-terminal region of this protein directs GFP to the chloroplast where where ChlADR likely helps to maintain the photosynthetic process by detoxifying reactive carbonyls formed during lipid peroxidation. In addition, …
AT1G79650	3.31509	0.00129868	Encodes a member of the RADIATION SENSITIVE23 (RAD23) family: AT1G16190(RAD23A), AT1G79650(RAD23B), AT3G02540(RAD23C), AT5G38470(RAD23D). RAD23 proteins play an essential role in the cell cycle, morphology, and fertility of plants through their delivery of UPS (ubiquitin/26S proteasome system) substrates to the 26S proteasome.
AT1G45616	3.31412	6.19e-05	receptor like protein 6
AT5G07740	3.31233	5.43e-05	actin binding protein
AT1G16310	3.31019	0.00129601	Cation efflux family protein which affects ABA-JA crosstalk and susceptibility to Mamestra brassicae herbivory.
AT1G64890	3.30127	0.00141268	Major facilitator superfamily protein
AT5G59560	3.28821	0.00143042	Encodes a novel protein conserved in higher eukaryotes. Normal function of the protein is required for normal oscillator function during circadian rhythm. Mutant analyses also suggest a role in phytochrome B (phyB)-mediated light signaling.
AT5G01230	3.28691	0.00143697	Encodes a tRNA methyltransferase that mediates the 2'-O-ribose methylation of selected tRNA species in the anticodon loop. Mutation of this gene compromises plant immunity against bacteria.
AT3G17860	3.28496	8.42e-05	JAZs are direct targets of the SCFCOI1 E3 ubiquitin-ligase and JA treatment induces their proteasome-mediated degradation. Furthermore, JAI3 negatively regulates the key transcriptional activator of JA responses, AtMYC2. The C-terminal portion of JAZ3, including the Jas domain, appears to be important for JAZ3-COI1 binding in the presence of coronatine.
AT1G80610	3.27705	0.00160181	hypothetical protein
AT4G00650	3.2722	0.000998209	Encodes a major determinant of natural variation in Arabidopsis flowering time. Dominant alleles of FRI confer a vernalization requirement causing plants to overwinter vegetatively. Many early flowering accessions carry loss-of-function fri alleles .Twenty distinct haplotypes that contain non-functional FRI alleles have been identified and the distribution analyzed in over 190 accessions. The com…
AT1G47670	3.26333	1.79e-05	Transmembrane amino acid transporter family protein
AT3G46530	3.26014	0.000157389	Confers resistance to the biotrophic oomycete, Peronospora parasitica. Encodes an NBS-LRR type R protein with a putative amino-terminal leucine zipper. Fungal protein ATR13 induces RPP13 gene expression and disease resistance. The mRNA is cell-to-cell mobile.
AT1G23220	3.25632	0.000125134	Dynein light chain type 1 family protein
AT5G52350	3.25083	0.00177016	A member of EXO70 gene family, putative exocyst subunits, conserved in land plants. Arabidopsis thaliana contains 23 putative EXO70 genes, which can be classified into eight clusters on the phylogenetic tree.
AT4G19230	3.24597	5.87e-06	Encodes a protein with ABA 8'-hydroxylase activity, involved in ABA catabolism. Member of the CYP707A gene family. CYP707A1 appears to play an important role in determining the ABA levels in dry seeds. Gene involved in postgermination growth. Overexpression of CYP707A1 leads to a decrease in ABA levels and a reduction in after-ripening period to break dormancy.
AT3G18200	3.24461	0.00181897	nodulin MtN21-like transporter family protein
AT3G08890	3.24179	3.69e-05	hypothetical protein (Protein of unknown function, DUF538)
AT3G61200	3.24137	0.000596911	Thioesterase superfamily protein
AT2G23380	3.23542	0.000367138	Similar to the product of the Polycomb-group gene Enhancer of zeste. Catalytic component of the PRC2 complex.Required for stable repression of AG and AP3. Putative role in cell fate determination. Involved in the control of leaf morphogenesis. mutants exhibit curled, involute leaves. AGAMOUS and APETALA3 are ectopically expressed in the mutant.
AT1G22100	3.22881	2.33e-11	Inositol-pentakisphosphate 2-kinase family protein
AT4G13420	3.22845	0.00212511	Encodes a protein of the KUP/HAK/KT potassium channel class that is upregulated in the roots by K levels.
AT3G13940	3.22728	0.00191482	DNA binding / DNA-directed RNA polymerase
AT1G75430	3.22411	0.0019263	BEL1-like homeodomain 11
AT4G31940	3.2225	5.81e-06	The gene encodes a cytochrome P450 enzyme, CYP82C. It is involved in the early Fe deficiency response.CYP82C4 hydroxylates fraxetin to generate sideretin (5-hydroxyfraxetin). Fraxetin and sideretin are catecholic coumarins secreted into the rhizosphere under conditions of low iron availability and help mobilize this nutrient from insoluble iron(III) pools in the soil.The mRNA is cell-to-cell mobi…
AT5G21222	3.22081	0.00207063	protein kinase family protein
AT2G41060	3.21997	0.000747963	RNA-binding (RRM/RBD/RNP motifs) family protein
AT1G21320	3.21773	0.00118182	nucleic acid/nucleotide binding protein
AT5G01300	3.21539	0.00167961	PEBP (phosphatidylethanolamine-binding protein) family protein
AT3G11010	3.19555	0.000439843	receptor like protein 34
AT3G61800	3.1872	0.00236825	ENTH/VHS protein
AT5G13050	3.18615	0.00248094	5-Formyltetrahydrofolate cycloligase (5-CHO-THF cycloligase - AT5G13050.1) regulates/influences under photorespiratory conditions the activity of another gene product, i.e. serine hydroxymethyltransferase (SHMT) due to accumulating amounts of 5-Formyltetrahydrofolate
AT5G56890	3.18492	0.00243964	Protein kinase superfamily protein
AT4G33080	3.17568	1.36e-11	AGC (cAMP-dependent, cGMP-dependent and protein kinase C) kinase family protein
AT3G20100	3.174	0.00125423	member of CYP705A The mRNA is cell-to-cell mobile.
AT3G26085	3.17335	1.08e-07	CAAX amino terminal protease family protein
AT5G47530	3.1667	0.0018736	Auxin-responsive family protein
AT1G17500	3.15708	4.03e-20	ATPase E1-E2 type family protein / haloacid dehalogenase-like hydrolase family protein. ALA4 acts redundantly with ALA3, ALA5, ALA9, ALA10 and ALA11 in root and shoot development
AT5G25190	3.15476	1.67e-11	encodes a member of the ERF (ethylene response factor) subfamily B-6 of ERF/AP2 transcription factor family. The protein contains one AP2 domain. There are 12 members in this subfamily including RAP2.11.
AT1G04420	3.15463	0.00286377	NAD(P)-linked oxidoreductase superfamily protein
AT1G03370	3.15259	0.00273106	C2 calcium/lipid-binding and GRAM domain containing protein
AT3G26020	3.15259	0.00273106	Encodes protein phosphatase 2A (PP2A) B'eta subunit. Targeted to nucleus and cytosol.
AT1G59218	3.1474	3.76e-09	Similar to disease resistance proteins.
AT2G34230	3.14436	3.53e-21	ubiquitin carboxyl-terminal hydrolase-like protein, putative (DUF627 and DUF629)
AT3G10840	3.13794	0.00298282	alpha/beta-Hydrolases superfamily protein
AT5G64810	3.13277	6.96e-07	member of WRKY Transcription Factor; Group II-c. Involved in jasmonic acid inducible defense responses.
AT4G32430	3.1327	0.00308052	GRS1 is a mitochondrial PLS-type PRR protein required for RNA editing and plant development.
AT2G05520	3.12979	1.33e-06	Encodes a glycine-rich protein that is expressed mainly in stems and leaves. AtGRP3 functions in root size determination during development and in Al stress. mRNA levels are upregulated in response to ABA, salicylic acid and ethylene but downregulated in response to desiccation. The mRNA is cell-to-cell mobile.
AT5G05320	3.12832	0.00016633	FAD/NAD(P)-binding oxidoreductase family protein
AT4G25800	3.12823	0.00343021	Calmodulin-binding protein
AT4G39330	3.12481	8.44e-15	cinnamyl alcohol dehydrogenase 9
AT5G45710	3.11042	1.53e-06	member of Heat Stress Transcription Factor (Hsf) family
AT2G21050	3.1093	0.00335151	Encodes LAX2 (LIKE AUXIN RESISTANT), a member of the AUX1 LAX family of auxin influx carriers. Required for the establishment of embryonic root cell organization.
AT1G30400	3.10775	0.00101413	glutathione S-conjugate transporting ATPase (AtMRP1) mRNA. An ABCC-type arsenite-phytochelatin transporter. The expression of this gene is upregulated by herbicide safeners such as benoxacor and fenclorim.
AT3G21630	3.10672	0.00267277	LysM receptor-like kinase, based on protein sequence alignment analysis, it has a typical RD signaling domain in its catalytic loop and possesses autophosphorylation activity. Involved in the perception and transduction of the chitin oligosaccharide elicitor. Located in the plasma membrane. CERK1 phosphorylates LIK1, a LLR-RLK that is involved in innate immunity,
AT5G42180	3.10474	0.000306544	Peroxidase superfamily protein
AT5G67530	3.10223	0.00288853	plant U-box 49
AT3G18500	3.10141	0.00346491	Deadenylase.
AT5G20170	3.09593	0.00368827	RNA polymerase II transcription mediator
AT5G45890	3.09296	5.62e-06	Senescence-associated gene 12 (SAG12) encoding a cysteine protease influenced by cytokinin, auxin, and sugars.Localized to special vacuole found during senescence called senescence associated vacuoles which are different from central vacuole in the tonoplast composition and pH.
AT3G05090	3.091	0.00372086	Encodes a DCAF protein. Mutants are defective in lateral root development and suggest roles for DDB1-Cul4?mediated protein degradation in regulating auxin accumulation during lateral root primordium development and lateral root meristem emergence.
AT1G76390	3.09094	0.00050571	ARM repeat superfamily protein
AT4G33550	3.08694	0.000417069	Bifunctional inhibitor/lipid-transfer protein/seed storage 2S albumin superfamily protein
AT4G24610	3.08302	0.00376178	pesticidal crystal cry8Ba protein
AT4G04870	3.08239	0.000842001	Encodes a protein with cardiolipin synthase activity that is localized to the mitochondiria.
AT3G51590	3.07809	0.000238334	Encodes a member of the lipid transfer protein family. Proteins of this family are generally small (~9 kD), basic, expressed abundantly and contain eight Cys residues. The proteins can bind fatty acids and acylCoA esters and can transfer several different phospholipids. They are localized to the cell wall. The LTP12 promoter is active exclusively in the tapetum during the uninucleate microspore a…
AT4G03230	3.07735	0.000152021	G-type lectin S-receptor-like Serine/Threonine-kinase
AT2G40540	3.07182	2.95e-08	putative potassium transporter AtKT2p (AtKT2) mRNA,
AT3G21760	3.07177	0.000404368	Encodes HYR1, a UDP glycosyltransferase (UGT). HYR1 glucosylates hypostatin, an inhibitor of cell expansion in vivo to form a bioactive glucoside.
AT1G62300	3.07027	2.06e-05	Encodes a transcription factor WRKY6. Regulates Phosphate1 (Pho1) expression in response to low phosphate (Pi) stress.
AT1G09270	3.06789	1.08e-05	Protein interacts with Agrobacterium proteins VirD2 and VirE2.
AT1G15150	3.06365	0.00143042	MATE efflux family protein
AT4G23140	3.06353	3.86e-06	Arabidopsis thaliana receptor-like protein kinase. Naming convention from Chen et al 2003 (PMID 14756307)
AT2G05530	3.05834	2.96e-06	Glycine-rich protein family
AT3G53030	3.05288	0.00267595	Encodes a protein kinase SRPK4 that specifically targets Arabidopsis Ser/Arg-rich (SR) slicing factors involved in RNA metabolism. In vitro kinase assay showed that SRPK4 phosphorylates the SR protein RSp31.
AT5G41310	3.05095	0.00327685	P-loop nucleoside triphosphate hydrolases superfamily protein with CH (Calponin Homology) domain-containing protein
AT5G52390	3.05093	0.00125423	PAR1 protein
AT1G15520	3.0502	0.00256975	ABC transporter family involved in ABA transport and resistance to lead. Localizes to plasma membrane. Upregulated by lead. Expressed in leaves, flowers, stomata and roots.
AT4G20940	3.0459	0.00267828	Encodes a plasma-membrane localized LRR receptor-like protein involved in both ABA and H202 mediated signaling involved in stomatal movement. TAIR10 annotation for this gene has a low confidence score (2-star). See Comments field for structural annotation by the community.
AT3G05690	3.04391	0.00294304	Encodes a subunit of CCAAT-binding complex, binds to CCAAT box motif present in some plant promoter sequences. One of three members of this class (HAP2A, HAP2B, HAP2C), it is expressed in vegetative and reproductive tissues.
AT3G58690	3.03797	2.1e-15	Protein kinase superfamily protein
AT3G17450	3.03061	0.00507461	hAT dimerization domain-containing protein
AT1G03010	3.03054	0.00473498	Phototropic-responsive NPH3 family protein
AT3G56770	3.02687	0.00151519	basic helix-loop-helix (bHLH) DNA-binding superfamily protein
AT3G17380	3.02026	8.34e-07	TRAF-like family protein
AT2G46550	3.01741	0.00537263	transmembrane protein
AT2G34310	3.00897	0.00531736	hypothetical protein
AT1G51172	2.99863	2.65e-06	hypothetical protein
AT1G70520	2.99862	0.00485055	Encodes a cysteine-rich receptor-like protein kinase. Involved in regulating microbe-associated molecular pattern-triggered ROS production. Required for MAMP-triggered responses and resistance to Pseudomonas syringae pv. tomato 118 DC3000 .
AT5G25250	2.99551	0.00159567	Encodes a protein that is involved in a membrane microdomain-dependent, but clathrin-independent, endocytic pathway required for optimal seedling development. The mRNA is cell-to-cell mobile.
AT4G14368	2.99509	0.00562989	Regulator of chromosome condensation (RCC1) family protein
AT2G31270	2.99431	0.00194648	Encodes a cyclin-dependent protein kinase. Involved in nuclear DNA replication and plastid division. Located in nucleus and chloroplast.
AT3G55660	2.99419	3.45e-12	Encodes a member of KPP-like gene family, homolog of KPP (kinase partner protein) gene in tomato. Also a member of the RopGEF (guanine nucleotide exchange factor) family, containing the novel PRONE domain (plant-specific Rop nucleotide exchanger), which is exclusively active towards members of the Rop subfamily.
AT3G07870	2.99244	0.0060066	FBX92 is an F-box containing protein. Overexpression produces plants with smaller leaves while reduced expression is correlated with increased leaf size and increased rates of cell proliferation.
AT3G56400	2.98074	2.42e-13	Member of WRKY Transcription Factor; Group III. Function as activator of SA-dependent defense genes and a repressor of JA-regulated genes. WRKY70-controlled suppression of JA-signaling is partly executed by NPR1.
AT2G02370	2.97989	1.07e-05	SNARE associated Golgi protein family
AT1G58390	2.9761	6.5e-12	Disease resistance protein (CC-NBS-LRR class) family
AT1G71830	2.9695	0.00430173	Plasma membrane LRR receptor-like serine threonine kinase expressed during embryogenesis in locules until stage 6 anthers, with higher expression in the tapetal cell layer. SERK1 and SERK2 receptor kinases function redundantly as an important control point for sporophytic development controlling male gametophyte production. SERK1 interacts with and transphosphorylates EMS1
AT1G60900	2.96292	0.00637998	Putative U2A65 splicing factor which functions in abscisic acid mediated flowering via regulating the precursor messenger RNA splicing of ABI5 and FLC in shoot apex. Regulates flowering time and displays a redundant role in pollen tube growth together with AtU2AF65a.
AT2G37730	2.96147	7.62e-11	glycosyltransferase (DUF604)
AT4G08850	2.96047	0.000425219	MIK1 encodes a receptor kinase that forms a complex with MDIS1/MIK2 and binds LURE1, the female pollen guidance chemi-attractant. MIK1 phosphorylates MDIS1 and is autophosphorylated.
AT5G08560	2.95836	0.00685256	WRDR26 is a WD-40 repeat containing protein initially identified as an interacting partner RanBPM. Its expression is induced by abiotic stress as well as various plant growth regulators including IAA, ABA and ethylene. Role as a novel modulator of redox homeostatis, responding to developmental and stress signals to regulate leaf senescence.
AT3G58790	2.9541	0.00450155	Encodes a protein with putative galacturonosyltransferase activity.
AT1G11330	2.9528	7.45e-07	S-locus lectin protein kinase family protein
AT5G38200	2.94908	0.00187571	Class I glutamine amidotransferase-like superfamily protein
AT1G06890	2.94624	5.16e-11	UXT3 is a member of the NST-KT subfamily of nucleotide/sugar transporters. It is localized to the golgi and functions as a UDP-Xyl transporter.
AT2G48030	2.94586	0.00694846	DNAse I-like superfamily protein
AT3G53180	2.94469	0.00467129	Encodes a protein that is the product of a fusion gene with a C-terminal GSI like sequence and an N-terminal part sharing homology with nodulins. It self-assembles into oligomers and its expression is increased in response to flagellin treatment. The protein co-localizes with microtubules and binds gamma-tubulin. RNAi lines are affected in root morphogenesis.
AT5G38240	2.94285	0.000789073	Protein kinase family protein
AT4G26400	2.93554	0.00342826	RING/U-box superfamily protein
AT5G07440	2.93412	0.00324291	Encodes the beta-subunit of the glutamate dehydrogenase. The enzyme is almost exclusively found in the mitochondria of stem and leaf companion cells.
AT5G14340	2.93248	0.00156274	Member of the R2R3 factor gene family.
AT1G73805	2.92866	0.00109113	Encodes SAR Deficient 1 (SARD1), a key regulator for ICS1 (Isochorismate Synthase 1) induction and salicylic acid (SA) synthesis.
AT2G43280	2.92177	8.59e-07	Encodes one of four FRS (FAR1-RELATED SEQUENCE) factor-like genes in Arabidopsis. FRS factors are characterized by having an N-terminal C2H2-type chelating motif of the WRKY- Glial Cell Missing1 family, a central core transposase domain of Mutator-like element transposases, and a C-terminal SWIM domain. The four FRF-like genes in Arabidopsis share only the N-terminal motif with FRS proteins.
AT3G14360	2.91918	1.88e-10	alpha/beta-Hydrolases superfamily protein
AT4G10710	2.91784	2.82e-05	encodes a component of the FAcilitates Chromatin Transcription (FACT) complex, SPT16.Along with SSRP1 binds to the promoter of FLC.
AT5G33406	2.91502	0.00145239	hAT dimerization domain-containing protein / transposase-like protein
AT1G66910	2.9144	7.7e-06	Protein kinase superfamily protein
AT2G18980	2.91397	0.00218514	Class III peroxidase cell wall-targeted protein localized to the micropylar endosperm facing the radicle. Involved in seed germination.
AT1G23460	2.91313	0.00124537	Pectin lyase-like superfamily protein
AT4G16260	2.91131	0.00275982	Encodes a putative beta-1,3-endoglucanase that interacts with the 30C02 cyst nematode effector. May play a role in host defense.
AT4G11070	2.90864	0.000253002	member of WRKY Transcription Factor; Group III
AT3G58040	2.90599	0.00129601	Encodes a RING finger domain containing protein that interacts with AtRAP2.2. The mRNA is cell-to-cell mobile.
AT2G17570	2.90531	0.00691113	Undecaprenyl pyrophosphate synthetase family protein
AT1G31880	2.90354	0.00842899	Belongs to five-member BRX gene family. Arabidopsis BRX genes share high levels of similarity among each others, with several conserved domains. The most distinct is BRX domain - highly conserved in all BRX genes among distantly related species. This protein-protein interaction domain is required and sufficient for BRX activity. BRX encodes a key regulator of cell proliferation and elongation in …
AT5G48380	2.90073	0.0047253	Encodes a BAK1-interacting receptor-like kinase named BIR1. Negatively regulates multiple plant resistance signaling pathways, one of which is the SOBIR1(AT2G31880)-dependent pathway.
AT1G66920	2.90004	0.000141044	Protein kinase superfamily protein
AT3G07600	2.8954	3.17e-07	Heavy metal transport/detoxification superfamily protein
AT2G37150	2.8904	0.00861338	RING/U-box superfamily protein
AT1G80960	2.88659	0.00887171	F-box and Leucine Rich Repeat domains containing protein
AT5G64290	2.88609	2.71e-14	dicarboxylate transport 2.1
AT4G38540	2.88221	5.35e-09	FAD/NAD(P)-binding oxidoreductase family protein
AT5G46910	2.88112	0.00714094	H3K27me3 demethylase involved in temperature and photoperiod dependent repressing of flowering.
AT2G28480	2.87839	0.00899909	RNA-binding CRS1 / YhbY (CRM) domain protein
AT1G21230	2.87666	1.68e-13	encodes a wall-associated kinase The mRNA is cell-to-cell mobile.
AT3G02650	2.87457	0.0092905	Tetratricopeptide repeat (TPR)-like superfamily protein
AT4G35020	2.87305	0.00932684	A member of ROP GTPase gene family; Encodes a Rho-like GTP binding protein.
AT2G35050	2.87004	0.00956365	kinase superfamily with octicosapeptide/Phox/Bem1p domain-containing protein
AT3G53270	2.86733	0.00958831	Small nuclear RNA activating complex (SNAPc), subunit SNAP43 protein
AT5G20680	2.86248	0.00955504	Encodes a member of the TBL (TRICHOME BIREFRINGENCE-LIKE) gene family containing a plant-specific DUF231 (domain of unknown function) domain. TBL gene family has 46 members, two of which (TBR/AT5G06700 and TBL3/AT5G01360) have been shown to be involved in the synthesis and deposition of secondary wall cellulose, presumably by influencing the esterification state of pectic polymers. A nomenclature…
AT2G22740	2.85759	0.00318889	Encodes a SU(VAR)3-9 homolog, a methyltransferase involved in histone methylation. The protein was shown to bind to methylated cytosines of CG, CNG and CNN motifs but has a preference for the latter two. This is a member of a subfamily of SET proteins that shares a conserved SRA domain.
AT1G67500	2.8575	0.0101528	Encodes the catalytic subunit of DNA polymerase zeta.Mutants are sensitive to UV-B radiation. Gene is involved in damage-tolerance mechanisms through translesion synthesis(TLS).
AT3G28480	2.85697	9.54e-19	Oxoglutarate/iron-dependent oxygenase
AT5G47740	2.85549	0.00748785	Adenine nucleotide alpha hydrolases-like superfamily protein
AT2G33150	2.85465	0.00826005	Encodes an organellar (peroxisome, glyoxysome) 3-ketoacyl-CoA thiolase, involved in fatty acid b-oxidation during germination and subsequent seedling growth. Mutants have defects in glyoxysomal fatty acid beta-oxidation. EC2.3.1.16 thiolase.
AT1G67230	2.85415	0.00346491	Encodes a nuclear coiled-coil protein related to the carrot peripheral nuclear protein NMCP1 that is involved in the determination of plant nuclear structure. Member of a small gene family in Arabidopsis containing 4 proteins (LNC1-4 or CRWN 1-4) with redundant functions in protection from oxidative damage, control of nuclear morphology and degradation of ABI5.
AT3G28890	2.85338	5.36e-05	receptor like protein 43
AT4G21470	2.85288	5.35e-06	Bifunctional enzyme that catalyzes hydrolysis of FMN to riboflavin, and phosphorylation of riboflavin to FMN. The mRNA is cell-to-cell mobile.
AT4G27300	2.8515	0.00592842	S-locus lectin protein kinase family protein
AT5G26780	2.85121	0.000154292	Encodes a protein with serine hydroxymethyltransferase activity which is thought to be localized in the mitochondrial matrix. SHM2 expression fails to rescue the conditional lethal phenotype of the shm1-1 mutant, defective in SHM1.
AT1G19270	2.84669	0.00665736	Encodes a ubiquitin-activated peptidase that is a member of a small (7 member) ubiquitin binding protein family. It appears to play a role in regulation of endoreduplication in leaf epidermal tissue. Together with CUC2/CUC3-UBP15 part of a regulatory module which controls the initiation of axillary meristems, thereby determining plant architecture.
AT4G36850	2.84463	0.0102762	PQ-loop repeat family protein / transmembrane family protein
AT4G33980	2.84421	3.14e-05	hypothetical protein
AT5G03760	2.83599	0.0107813	encodes a beta-mannan synthase that is required for agrobacterium-mediated plant genetic transformation involves a complex interaction between the bacterium and the host plant. 3' UTR is involved in transcriptional regulation and the gene is expressed in the elongation zone of the root.
AT3G04997	2.81283	0.000237573	Unknown protein
AT3G27020	2.8126	0.0116924	Arabidopsis thaliana metal-nicotianamine transporter YSL6
AT3G54720	2.81129	0.00642575	Encodes glutamate carboxypeptidase. Various alleles show-increased cotyledon number and rate of leaf initiation, show transformation of leaves to cotyledons, altered flowering time and photomorphogenesis and an increased level of cytokinin biosynthesis. Involved in ethylene enhanced hypocotyl elongation in the light. Strong genetic interaction between TGH and AMP1.
AT5G45400	2.80996	0.0120519	Replication factor-A protein 1-like protein
AT3G47570	2.80828	0.00362517	Leucine-rich repeat protein kinase family protein
AT4G35350	2.80273	0.000344402	tracheary element vacuolar protein
AT5G34930	2.79819	3.73e-12	arogenate dehydrogenase
AT5G67400	2.7979	1.89e-05	root hair specific 19
AT5G05310	2.79673	0.0127324	TLC ATP/ADP transporter
AT1G68710	2.79514	0.0124762	ATPase E1-E2 type family protein / haloacid dehalogenase-like hydrolase family protein
AT2G47330	2.7946	0.0127892	P-loop containing nucleoside triphosphate hydrolases superfamily protein
AT3G07420	2.79324	4.72e-10	Encodes an asparaginyl-tRNA synthetase.
AT2G40390	2.78719	0.0130752	neuronal PAS domain protein
AT2G19210	2.78708	0.012911	Leucine-rich repeat transmembrane protein kinase protein
AT4G03140	2.78387	4.26e-15	NAD(P)-binding Rossmann-fold superfamily protein
AT1G02170	2.78309	3.45e-05	Encodes a type I metacaspase. Two Arabidopsis metacaspases, AT1G02170 (MC1) and AT4G25110 (MC2) antagonistically control programmed cell death in Arabidopsis. MC1 is a positive regulator of cell death and requires conserved caspase-like putative catalytic residues for its function. MC2 negatively regulates cell death. This function is independent of the putative catalytic residues. A third type I…
AT4G15120	2.78262	0.00356683	VQ motif-containing protein
AT1G06150	2.77882	1.4e-74	Encodes a LHW-like protein with 79% amino acid identity to LHW.
AT2G17670	2.7751	0.0136723	Tetratricopeptide repeat (TPR)-like superfamily protein
AT1G77120	2.7748	0.013542	Catalyzes the reduction of acetaldehyde using NADH as reductant. Requires zinc for activity. Dimer. Anaerobic response polypeptide (ANP). Fermentation. The protein undergoes thiolation following treatment with the oxidant tert-butylhydroperoxide. The mRNA is cell-to-cell mobile.
AT3G11730	2.77188	2.45e-21	Encodes a member of the Rab GTPase family of proteins. This protein interacts with the tail region of a myosin XI protein (AT5G43900) in a GTP-dependent manner. It has also been identified as an isoprenylated protein.
AT5G52340	2.77056	0.0137791	A member of EXO70 gene family, putative exocyst subunits, conserved in land plants. Arabidopsis thaliana contains 23 putative EXO70 genes, which can be classified into eight clusters on the phylogenetic tree.
AT5G47690	2.76883	0.0138706	One of 5 PO76/PDS5 cohesion cofactor orthologs of Arabidopsis.
AT1G15110	2.76722	0.0138235	PSS1 encodes a base-exchange-type Phosphatidylserine (PS) synthase. Mutant analysis revealed its role in pollen maturation.
AT1G23290	2.76269	4.31e-09	Encodes a ribosomal protein L27A, a constituent of the large subunit of the ribosomal complex. Regulated by TCP20. The mRNA is cell-to-cell mobile.
AT5G04780	2.76256	0.0139517	Pentatricopeptide repeat (PPR) superfamily protein
AT1G62790	2.75995	0.00904391	Bifunctional inhibitor/lipid-transfer protein/seed storage 2S albumin superfamily protein
AT2G40095	2.75957	0.0141791	Alpha/beta hydrolase related protein
AT3G30390	2.75617	0.0145585	Encodes a putative amino acid transporter.
AT2G28230	2.75145	0.0146052	Encodes one of the subunits of the head domain of the MEDIATOR complex. The complex conveys transcriptional signals by acting as an intermediary between transcription factors and RNA polymerase II. Together with MED18, MED20 is proposed to control the balance of salicylic acid and jasmonate associated defense pathways. It is involved in miRNA biogenesis by recruiting Pol II to promoters of miRNA …
AT2G36880	2.7502	0.00719725	methionine adenosyltransferase 3
AT5G52860	2.74891	0.0103004	ABC-2 type transporter family protein
AT1G20510	2.74858	0.00728317	OPC-8:0 CoA ligase1
AT1G78690	2.748	0.0147858	Encodes a lysoglycerophospholipid O-acyltransferase that acylates 1-acyl lyso PE and 1-acyl lyso PG but not PE or PG.
AT4G36760	2.73616	0.0154293	Arabidopsis aminopeptidase P1 The mRNA is cell-to-cell mobile.
AT3G50920	2.73615	0.00570119	Encodes a phosphatidic acid phosphatase that can be detected in chloroplast membrane fractions. This gene (LPPepsilon1) and LPPepsilon2, appear to be less important for diacylglycerol formation in the plastids than LPPgamma.
AT1G20270	2.73276	0.0157232	2-oxoglutarate (2OG) and Fe(II)-dependent oxygenase superfamily protein
AT2G18060	2.73249	2.31e-06	Encodes a NAC-domain transcription factor that is expressed in developing vessels and protoxylem. Along with other members of this family, VND1 appears to regulate the development of genes required for secondary cell wall biosynthesis.
AT4G21120	2.73217	0.00513424	Encodes a member of the cationic amino acid transporter (CAT) subfamily of amino acid polyamine choline transporters. Mediates efficient uptake of Lys, Arg and Glu in a yeast system. The mRNA is cell-to-cell mobile.
AT2G38480	2.73205	8.88e-09	Uncharacterized protein family (UPF0497)
AT4G25810	2.73105	0.000366307	xyloglucan endotransglycosylase-related protein (XTR6)
AT5G24530	2.72686	2.53e-10	Encodes a putative 2OG-Fe(II) oxygenase that is defense-associated but required for susceptibility to downy mildew. The mRNA is cell-to-cell mobile.
AT3G66658	2.7256	0.0159135	Encodes a putative aldehyde dehydrogenase. The gene is not responsive to osmotic stress and is expressed constitutively at a low level in plantlets and root cultures.
AT5G01820	2.72454	0.0110022	Encodes a CBL-interacting serine/threonine protein kinase.
AT4G19810	2.71862	1.82e-09	ChiC encodes a Class V chitinase that is a part of glycoside hydrolase family 18 based on CAZy groupings. It appears to primarily act as an exochitinase in vitro where it predominantly cleaves a chitobiose (GlcNAc)2 residue from the non-reducing end of a chitin oligosaccharide. However, it shows some minor endochitinase activity in vitro, as well. A putative 24 amino-acid signal peptide may direc…
AT1G61560	2.71669	0.0113753	A member of a large family of seven-transmembrane domain proteins specific to plants, homologs of the barley mildew resistance locus o (MLO) protein. The Arabidopsis genome contains 15 genes encoding MLO proteins, with localization in plasma membrane. Phylogenetic analysis revealed four clades of closely-related AtMLO genes. ATMLO6 belongs to the clade IV, with AtMLO2, AtMLO3 and AtMLO12. The gen…
AT3G29180	2.71492	0.0164941	DUF1336 family protein (DUF1336)
AT1G02860	2.71297	0.0123728	Encodes a ubiquitin E3 ligase with RING and SPX domains that is involved in mediating immune responses and mediates degradation of PHT1s at plasma membranes. Targeted by MIR827. Ubiquitinates PHT1;3, PHT1;2, PHT1;1/AtPT1 and PHT1;4/AtPT2.
AT4G39080	2.71163	0.0166887	Vacuolar proton ATPase subunit VHA-a isoform 3. Localized in the tonoplast. The mRNA is cell-to-cell mobile.
AT1G79210	2.70757	0.0172103	N-terminal nucleophile aminohydrolases (Ntn hydrolases) superfamily protein
AT3G03740	2.70206	0.0174554	Encodes a member of the MATH-BTB domain proteins (BPMs) that directly interact with and target for proteasomal degradation the class I homeobox-leucine zipper (HD-ZIP) transcription factor ATHB6. Known members include AT5G19000 (BPM1), AT3G06190 (BPM2), AT2G39760 (BPM3), AT3G03740 (BPM4), AT5G21010 (BPM5) and AT3G43700 (BPM6).
AT2G30050	2.70195	0.0174228	transducin family protein / WD-40 repeat family protein
AT3G51480	2.70191	0.00164514	member of Putative ligand-gated ion channel subunit family
AT2G17790	2.70084	0.0173709	Encodes a protein with similarity to yeast VPS35 which encodes a component of the retromer involved in retrograde endosomal transport. Mutants partially suppress the loss of VTI11 function in Arabidopsis and restores gravitropism in the double mutant. The mRNA is cell-to-cell mobile.
AT1G48550	2.70076	0.0132034	VPS26C is a component of a retromer complex, it is involved in endosome to lysosome protein transport and root hair growth.
AT3G22290	2.69961	2.46e-34	Endoplasmic reticulum vesicle transporter protein
AT5G04320	2.69745	0.0168789	Encodes a protein that protects meiotic centromere cohesion.
AT3G47800	2.69706	0.00403579	Galactose mutarotase-like superfamily protein
AT2G28760	2.69705	0.0175152	UDP-XYL synthase 6
AT4G20840	2.69403	1.67e-12	Encodes an oligogalacturonide oxidase that inactivates the elicitor-active oligogalacturonides (OGs).
AT3G27930	2.69348	0.000181322	Encodes a novel plant-specific beta-barrel protein that likely plays a role in the transport of metabolites and in leaf senescence.
AT4G24810	2.68958	0.0180483	similar to ABC1 family protein, contains InterPro domain ABC1 protein (InterPro:IPR004147)
AT1G21200	2.68724	0.0184198	sequence-specific DNA binding transcription factor
AT5G22470	2.68324	0.013542	PARP3 is one of three canonical PARPs in Arabidopsis.
AT5G63950	2.68105	0.0145718	chromatin remodeling 24
AT1G27760	2.68034	1.15e-06	Encodes a protein with similarity to human interferon-related developmental regulator (IFRD)that is involved in salt tolerance. Loss of function mutations are hypersensitive to salt stress and have reduced fertility. SAT32 is found in the cytoplasm but appears to translocate to the nucleus when plants are subject to salt stress.
AT2G45560	2.67892	0.000383144	cytochrome P450 monooxygenase
AT3G02540	2.67798	0.0146174	Encodes a member of the RADIATION SENSITIVE23 (RAD23) family: AT1G16190(RAD23A), AT1G79650(RAD23B), AT3G02540(RAD23C), AT5G38470(RAD23D). RAD23 proteins play an essential role in the cell cycle, morphology, and fertility of plants through their delivery of UPS (ubiquitin/26S proteasome system) substrates to the 26S proteasome.
AT3G25070	2.67653	2.34e-09	Encodes a member of the R protein complex and may represent a virulence target of type III pili effector proteins (virulence factors) from bacterial pathogens, which is 'guarded' by R protein complex (RPM1 and RPS2 proteins). RIN4 physically interacts with RPS2 and RPM1 in vivo. Bacterial avirulence (Avr) effectors AvrB, AvrRpm1, and AvrRpt2 induce a mobility shift in RIN4 and expression of AvrRp…
AT1G78560	2.67362	1.1e-19	Chloroplast inner membrane, pantothenate transporter.
AT1G20960	2.67004	0.0163063	Similar to DEAD/DExH box ATP-dependent RNA helicase . Required for proper splicing of FLC. Mutants have reduced FLC levels and are early flowering.
AT4G27410	2.66957	2.54e-05	Encodes a NAC transcription factor induced in response to desiccation. It is localized to the nucleus and acts as a transcriptional activator in ABA-mediated dehydration response.
AT3G08750	2.66718	0.000206638	F-box and associated interaction domains-containing protein
AT1G59750	2.66694	0.0197597	Encodes a member of the auxin response factor family. ARFs bind to the cis element 5'-TGTCTC-3' ARFs mediate changes in gene expression in response to auxin. ARF's form heterodimers with IAA/AUX genes. ARF1 enhances mutant phenotypes of ARF2 and may act with ARF2 to control aspects of maturation and senescence.ARF1:LUC and 3xHA:ARF1 proteins have a half-life of ~3-4 hours and their degradation is…
AT1G17160	2.66652	0.0195137	RBSK is a plastid localized ribokinase involved in nucleoside metabolism. It is the only member of this gene family in Arabidopsis.
AT3G14470	2.66558	0.00924049	NB-ARC domain-containing disease resistance protein
AT5G26170	2.66455	6.41e-06	member of WRKY Transcription Factor; Group II-c. Involved in jasmonic acid inducible defense responses.
AT3G06880	2.66344	0.00547494	Transducin/WD40 repeat-like superfamily protein
AT2G30090	2.66308	0.000228191	Acyl-CoA N-acyltransferases (NAT) superfamily protein
AT1G10040	2.65836	0.0201565	alpha/beta-Hydrolases superfamily protein
AT1G73600	2.65719	0.0202206	Encodes a S-adenosyl-L-methionine-dependent phosphoethanolamine N-methyltransferase whose expression is responsive to both phosphate (Pi) and phosphite (Phi) in roots. It catalyzes the three sequential P-base methylation of phosphoethanolamine to phosphocholine. Homologous biochemical function to NMT1 (At3g18000). Double mutants of NMT1 and NMT3 are defective in leaf, root, flower, seed, and poll…
AT3G03440	2.65642	4.74e-08	ARM repeat superfamily protein
AT1G64260	2.65193	0.000350714	MuDR family transposase
AT1G44446	2.65113	0.0207178	Encodes chlorophyllide <i>a</i> oxygenase which converts chlorophyllide <i>a</i> to chlorophyllide <i>b</i> by catalyzing two successive hydroxylations at the 7-methyl group of chlorophyllide <i>a</i> . Mutants are deficient in pigments that associate with thylakoid membrane proteins, lacking chlorophyll <i>b</i> and light-harvesting proteins of photosystem II. The protein was shown through cross…
AT4G32970	2.65103	0.0154827	BRISC/BRCA1-A complex protein
AT2G21660	2.6498	0.0121785	Encodes a small glycine-rich RNA binding protein that is part of a negative-feedback loop through which AtGRP7 regulates the circadian oscillations of its own transcript. Gene expression is induced by cold. GRP7 appears to promote stomatal opening and reduce tolerance under salt and dehydration stress conditions, but, promotes stomatal closing and thereby increases stress tolerance under conditio…
AT5G67020	2.63871	4.15e-08	hypothetical protein
AT5G20110	2.63607	0.0205936	Dynein light chain type 1 family protein
AT2G01690	2.6342	0.0220099	Homologous to mammalian VAC14s, which is involved in the production of phosphatidylinositol 3,5-bisphosphate. Mutants are male gametophyte lethal.
AT1G30650	2.63247	0.0220252	member of WRKY Transcription Factor; Group II-e
AT5G48570	2.63185	0.00131348	Encodes one of the 36 carboxylate clamp (CC)-tetratricopeptide repeat (TPR) proteins (Prasad 2010, Pubmed ID: 20856808) with potential to interact with Hsp90/Hsp70 as co-chaperones.
AT1G55180	2.63064	0.0221582	member of C2-PLD. subfamily Represents a phospholipase D (PLD) gene with four exons, hence it is a member of the alpha class. Its amino acid sequence is quite different from other PLDs, therefore it might possess unique structural and/or catalytic properties.
AT1G56180	2.62827	1.39e-11	VIR3 encodes a putative chloroplast metalloprotease that is localized to the thylakoid membrane. The vir3-1 mutant came out of a genetic suppressor screen of the Arabidopsis variegation mutant yellow variegated (var2). The suppressor displayed an additional virescent phenotype, i.e. the bases of young leaves were yellow, and leaf color gradually turned to green toward the leaf tips.
AT1G70950	2.62595	0.0176895	TPX2 (targeting protein for Xklp2) protein family
AT3G33530	2.6234	0.02271	Transducin family protein / WD-40 repeat family protein
AT3G52115	2.6227	8.85e-15	Induced in response to ionizing radiation, shows basal expression in mitotically active cells and high expression in endoreduplicating cells. May be involved in DNA damage-induced growth arrest. Protein sequence contains a PEST destruction box.
AT1G15700	2.61929	0.000853845	One of two genes that encode the gamma subunit of Arabidopsis chloroplast ATP synthase. It is thought to be involved in the regulation of the ATP synthase activity.
AT2G40330	2.61895	0.00642575	Encodes a member of the PYR (pyrabactin resistance )/PYL(PYR1-like)/RCAR (regulatory components of ABA receptor) family proteins with 14 members. PYR/PYL/RCAR family proteins function as abscisic acid sensors. Mediate ABA-dependent regulation of protein phosphatase 2Cs ABI1 and ABI2.
AT2G43900	2.61866	0.0117416	Encodes a 5-inositol-phosphate phosphatase, that, in vitro, shows activity against IP(1,4,5).
AT5G39040	2.61379	0.0235401	Encodes a member of TAP subfamily of ABC transporters that is located in the vacuole. Mutants are hypersensitive to aluminum and the gene product may be important for intracellular movement of some substrate, possibly chelated Al, as part of a mechanism of aluminum sequestration.
AT2G40570	2.6102	0.0237021	initiator tRNA phosphoribosyl transferase family protein
AT1G34420	2.60674	0.000543048	leucine-rich repeat transmembrane protein kinase family protein
AT2G37690	2.60522	0.0187099	phosphoribosylaminoimidazole carboxylase, putative / AIR carboxylase
AT1G32170	2.60469	0.00214573	xyloglucan endotransglycosylase-related protein (XTR4) The mRNA is cell-to-cell mobile.
AT2G35930	2.60381	0.00143042	Encodes a cytoplasmically localized U-box domain containing E3 ubiquitin ligase that is involved in the response to water stress and acts as a negative regulator of PAMP-triggered immunity.
AT2G18630	2.60156	0.0243523	transmembrane protein, putative (DUF677)
AT3G24240	2.59491	0.00711771	RGFR1 is a leucine--rich repeat receptor kinase that, together with RGFR2 and RGFR3, binds ROOT GROWTH FACTORS and is required for establishing the gradient of PLETHORA1 and PLETHORA2 essential for proper root growth and development.
AT2G17040	2.59467	7.63e-08	Member of the NAC transcription factor family and more specifically, the ONAC022 subfamily. Involved in leaf and inflorescence stem morphogenesis. The mRNA is cell-to-cell mobile.
AT3G49190	2.59383	0.0219124	O-acyltransferase (WSD1-like) family protein
AT1G19360	2.59229	0.00576422	Encodes an arabinosyltransferase that modifies extensin proteins in root hair cells.
AT3G21465	2.58909	8.42e-07	adenylyl cyclase
AT4G35170	2.58847	0.000468617	Late embryogenesis abundant (LEA) hydroxyproline-rich glycoprotein family
AT1G08070	2.58746	0.0221567	Encodes a chloroplast RNA editing factor.
AT3G63470	2.58663	0.0113003	serine carboxypeptidase-like 40
AT1G15960	2.58385	0.0259258	member of Nramp2 family
AT3G42170	2.5821	0.0260089	transposase-like gene with conserved domains from the family of hAT transposases that includes hobo from Drosophila melanogaster, Activator (Ac) from maize, and Tam3 from snapdragon but lacks several amino acids known to be essential for Ac transposition5. The DAYSLEEPER gene lacks 8 bp duplications and TIRs (a common feature of transcriptionally silent hAT transposases), however, DAYSLEEPER expr…
AT3G17180	2.58199	0.00716172	serine carboxypeptidase-like 33
AT5G17680	2.57866	0.00320241	disease resistance protein (TIR-NBS-LRR class)
AT1G72940	2.57579	8.95e-08	Toll-Interleukin-Resistance (TIR) domain-containing protein
AT1G67550	2.57511	0.0267008	Encodes a nickel-containing urea hydrolase involved in nitrogen recycling. It requires three urease accessory proteins for its activation. The mRNA is cell-to-cell mobile.
AT1G67520	2.57406	0.0019038	lectin protein kinase family protein
AT3G05640	2.57391	0.0235868	EGR1 functions as a negative regulator of plant growth with prominent effect on plant growth during drought stress.EGR1 regulates microtubule organization and likely affects additional cytoskeleton and trafficking processes along the plasma membrane.
AT5G61750	2.56893	0.0213252	RmlC-like cupins superfamily protein
AT5G45970	2.56386	2.47e-05	Encodes a Rac-like protein ARAC2. A member of ROP GTPase gene family.
AT3G13080	2.55702	1.93e-08	encodes an ATP-dependent MRP-like ABC transporter able to transport glutathione-conjugates as well as chlorophyll catabolites. The expression of this gene is upregulated by herbicide safeners such as benoxacor and fenclorim.
AT1G48840	2.55352	0.026169	Plant protein of unknown function (DUF639);(source:TAIR10)
AT3G47790	2.55329	0.012976	ABC2 homolog 7
AT1G73140	2.55048	0.0154293	Encodes a member of the TBL (TRICHOME BIREFRINGENCE-LIKE) gene family containing a plant-specific DUF231 (domain of unknown function) domain. TBL gene family has 46 members, two of which (TBR/AT5G06700 and TBL3/AT5G01360) have been shown to be involved in the synthesis and deposition of secondary wall cellulose, presumably by influencing the esterification state of pectic polymers. A nomenclature…
AT2G05940	2.55038	0.0195161	Encodes a receptor-like cytoplasmic kinase that phosphorylates the host target RIN4, leading to the activation of a plant innate immune receptor RPM1.
AT1G53910	2.54904	2.55e-19	Encodes a member of the ERF (ethylene response factor) subfamily B-2 of ERF/AP2 transcription factor family (RAP2.12). The protein contains one AP2 domain. There are 5 members in this subfamily including RAP2.2 AND RAP2.12. Involved in oxygen sensing. It plays a key role in controlling root bending in response to hypoxia.
AT5G59790	2.54771	0.0289438	SOK5 is a DUF966 domain containing protein expressed in early embryos.
AT4G29080	2.5469	0.0111843	phytochrome-associated protein 2 (PAP2)
AT2G05642	2.54497	0.0292629	Nucleic acid-binding, OB-fold-like protein
AT2G37630	2.54495	0.0292629	Encodes a MYB-domain protein involved in specification of the leaf proximodistal axis. Mutation results in lobed and dissected leaves with a characteristic asymmetry. Homologous to the Antirrhinum PHANTASTICA (PHAN) and maize ROUGH SHEATH2 (RS2) genes Asymmetric placement of auxin response at the distal leaf tip precedes visible asymmetric leaf growth. Acts alongside AXR1 to exclude BP expression…
AT3G03310	2.54397	0.000954038	lecithin:cholesterol acyltransferase 3
AT1G53540	2.54067	0.0166625	Member of the class I small heat-shock protein (sHSP) family, which accounts for the majority of sHSPs in maturing seeds
AT3G51000	2.54009	0.00403934	alpha/beta-Hydrolases superfamily protein
AT1G22170	2.53604	0.0275935	Phosphoglycerate mutase family protein
AT3G29770	2.53437	0.0301681	Encodes a protein predicted to act as a carboxylesterase. It has similarity to the SABP2 methyl salicylate esterase from tobacco. This protein does not act on methyl IAA, methyl JA, MeSA, MeGA4, or MEGA9 in vitro.
AT3G47110	2.53353	0.0247266	Leucine-rich repeat protein kinase family protein
AT4G37020	2.53109	0.0304609	initiation factor 4A-like protein
AT3G07660	2.52773	0.0306863	flocculation protein (DUF1296)
AT3G62300	2.52758	0.0229957	Encodes a protein with Agenet/Tudor and DUF724 domains. It can interact with ABAP1, a negative regulator of DNA replication and transcription, with the plant histone modification 'reader' LHP1, and with non-modified histones. It may act as a link between DNA replication, transcription and chromatin remodeling during flower development. Loss of function mutant has a WT phenotype.
AT3G48080	2.51888	6.82e-08	alpha/beta-Hydrolases superfamily protein
AT3G27540	2.51655	0.00133221	beta-1,4-N-acetylglucosaminyltransferase family protein
AT2G41990	2.51387	3.08e-07	late embryogenesis abundant protein
AT5G08020	2.51368	0.0322342	Encodes a homolog of Replication Protein A. rpa70b mutants are hypersensitive to UV-B radiation and MMS treatments suggesting a role for this protein in DNA damage repair. The mRNA is cell-to-cell mobile.
AT3G14225	2.51294	0.0284861	Contains lipase signature motif and GDSL domain.
AT2G43000	2.51279	0.0323034	Encodes a NAC transcription factor induced by hydrogen peroxide (H2O2). Involved in senescence. Over expression of the gene strongly delays senescence and enhances tolerance to various abiotic stresses.
AT3G61370	2.5108	0.0324585	pre-mRNA-splicing factor CWC22-like protein (DUF3245)
AT1G55365	2.50564	0.0282589	hypothetical protein
AT2G29940	2.5042	0.0273181	pleiotropic drug resistance 3
AT3G17700	2.50341	0.0330559	cyclic nucleotide-binding transporter 1, member of a family of cyclic nucleotide gated channels. The mRNA is cell-to-cell mobile.
AT1G25390	2.5008	0.00613822	Protein kinase superfamily protein
AT2G33010	2.49948	0.0335839	Ubiquitin-associated (UBA) protein
AT2G16405	2.49905	0.0336419	Transducin/WD40 repeat-like superfamily protein
AT2G33793	2.49774	0.0336399	Encodes a protein component of the pre-synaptic chromosome axis. Mutants show quantitative defects in meiotic recombination. Interacts with ASY1/ASY3.
AT3G50430	2.49699	0.0277167	golgin
AT3G45630	2.49695	0.00548505	RNA binding (RRM/RBD/RNP motifs) family protein
AT5G51890	2.49632	0.000156598	encodes peroxidase involved in the lignification of tracheary elements (TE) in roots
AT3G10600	2.49601	0.00503064	Encodes a member of the cationic amino acid transporter (CAT) subfamily of amino acid polyamine choline transporters.
AT3G63220	2.49528	0.0146604	Galactose oxidase/kelch repeat superfamily protein
AT2G33480	2.49497	0.0284367	NAC domain containing protein 41
AT4G10720	2.49318	0.0127056	Ankyrin repeat family protein
AT3G06035	2.49234	8.97e-20	Glycoprotein membrane precursor GPI-anchored
AT1G27170	2.4912	0.00027702	transmembrane receptors / ATP binding protein
AT2G05210	2.4901	0.0142878	Encodes AtPOT1a, an accessory factor for telomerase required for positive telomere length regulation. Note on nomenclature: different names have been given to Arabidopsis POT-like genes (Kuchar and Fajkus, 2004; Shakirov et al, 2005; Tani and Murata, 2005). According to a unifying nomenclature (Surovtseva et al, 2007), At2g05210 (previously named AtPOT1) is designated AtPOT1a, while At5g06310 (pr…
AT2G33420	2.4898	0.0124804	hypothetical protein (DUF810)
AT5G44790	2.48578	0.0167905	ATP dependent copper transporter vital for ethylene response pathway
AT4G23160	2.48443	0.0318079	Encodes a cysteine-rich receptor-like protein kinase.
AT5G25930	2.48389	0.000132819	kinase family with leucine-rich repeat domain-containing protein
AT2G27830	2.48254	0.00145239	hypothetical protein
AT4G20140	2.48136	0.012792	Encodes GASSHO1 (GSO1), a putative leucine-rich repeat transmembrane-type receptor kinase. GSO1 and a homolog GSO2 (At5g44700) are required for the formation of a normal epidermal surface during embryogenesis. Necessary for localizing CASPARIAN STRIP DOMAIN PROTEINS (CASPs) - major players of endodermal differentiation - into an uninterrupted, ring-like domain.
AT2G27950	2.47786	0.0318662	Ring/U-Box superfamily protein
AT3G14610	2.47147	0.0342893	putative cytochrome P450
AT1G32230	2.47109	7.8e-10	Encodes a protein belonging to the (ADP-ribosyl)transferase domain-containing subfamily of WWE protein-protein interaction domain protein family. Superoxide radicals are necessary and sufficient to propagate cell death or lesion formation in rcd1 mutants. Without stress treatment, RCD1 is localized in the nucleus. Under high salt or oxidative stress, RCD1 is found not only in the nucleus but also…
AT1G09970	2.46964	0.0248283	RLK7 belongs to a leucine-rich repeat class of receptor-likekinase (LRR-RLKs). It is involved in the control of germination speed and the tolerance to oxidant stress. The mRNA is cell-to-cell mobile.
AT1G80920	2.46848	0.00624729	A nuclear encoded soluble protein found in the chloroplast stroma. Negatively regulated by light and has rapid turnover in darkness.
AT5G07990	2.46809	0.00840675	Required for flavonoid 3' hydroxylase activity. Enzyme abundance relative to CHS determines Quercetin/Kaempferol metabolite ratio. The mRNA is cell-to-cell mobile.
AT3G51380	2.46771	0.00208489	Ca2+ dependent Calmodulin binding protein.
AT5G14500	2.46646	5.26e-08	aldose 1-epimerase family protein
AT5G07475	2.46447	0.000751687	Cupredoxin superfamily protein
AT5G48290	2.46328	0.0341231	Heavy metal transport/detoxification superfamily protein
AT5G12460	2.46296	0.00401769	fringe-like protein (DUF604)
AT5G10650	2.46248	2.66e-05	JUL1 encode a RING-type E3 ubiquitin ligase that is involved in JA responses. It ubiquitinates the JAV1 jasmonic acid response repressor which is then degraded by the proteosome. Participates in ABA-mediated microtubule depolymerization, stomatal closure, and tolerance response to drought stress.
AT2G37390	2.46242	8.07e-06	Chloroplast-targeted copper chaperone protein
AT3G17690	2.46136	0.0301707	member of Cyclic nucleotide gated channel family
AT5G25910	2.46073	0.0281669	putative disease resistance protein induced by chitin oligomers.
AT3G03380	2.45943	0.0374462	Encodes a putative DegP protease. The mRNA is cell-to-cell mobile.
AT5G17300	2.45904	0.0378049	Myb-like transcription factor that regulates hypocotyl growth by regulating free auxin levels in a time-of-day specific manner.
AT5G38280	2.45858	0.00780517	putative receptor serine/threonine kinase PR5K (PR5K) mRNA, PR5-like receptor kinase
AT5G60450	2.45713	0.0383764	Encodes a member of the ARF family of transcription factors which mediate auxin responses. ARF4 appears to have redundant function with ETT(ARF3) in specifying abaxial cell identity.
AT4G21380	2.45613	0.0384134	encodes a putative receptor-like serine/threonine protein kinases that is similar to Brassica self-incompatibility (S) locus. Expressed in root. Shoot expression limited to limited to the root-hypocotyl transition zone and at the base of lateral roots as well as in axillary buds, and pedicels.
AT3G57670	2.45515	0.0166712	Encodes a a C2H2/C2HC zinc finger transcription factor specifically expressed in the transmitting tract and involved in transmitting tract development and pollen tube growth.Acts redundantly with WIP4 and WIP5 to determine distal cell fate in the root. MP binds to regulatory elements within the NTT locus and likely regulates its expression.
AT3G05210	2.45502	1.09e-08	encodes a homolog of human ERCC1 protein (yeast RAD10), which is a DNA repair endonuclease. Mutants are sensitive to UV-B and gamma radiation (G2 cell cycle phase arrest) and are defective in dark-repair of pyrimidine pyrimidone dimers. This protein incises the 5' end of damaged DNA, similar to ERCC1/RAD10.
AT2G46000	2.45382	0.0144571	LDL receptor wingless signaling/trafficking chaperone
AT4G17370	2.45343	0.0293558	Oxidoreductase family protein
AT3G51580	2.45319	0.0284367	transmembrane protein
AT1G26360	2.45312	0.0143433	Encodes a protein predicted to act as a carboxylesterase. It has similarity to the SABP2 methyl salicylate esterase from tobacco but no enzymatic activity has been identified for this protein.
AT1G09155	2.45212	0.000156068	phloem protein 2-B15
AT5G10250	2.45134	0.000388347	Encodes a protein with an N-terminal BTB/POZ domain and a C-terminal NPH3 family domain. dot3 mutants have defects in shoot and primary root growth and produce an aberrant parallel venation pattern in juvenile leaves.
AT1G76650	2.45123	0.0362442	calmodulin-like 38
AT5G49960	2.4511	0.0389385	ion channel protein
AT5G53110	2.45019	0.038647	RING/U-box superfamily protein
AT5G24620	2.445	5.92e-05	Pathogenesis-related thaumatin superfamily protein
AT5G20230	2.44462	0.00640549	Encodes a Al-stress-induced gene. Along with TCF, it promotes lignin biosynthesis in response to cold stress. The mRNA is cell-to-cell mobile.
AT2G38290	2.44209	0.00378432	encodes a high-affinity ammonium transporter, which is expressed in shoot and root. Expression in root and shoot is under nitrogen and carbon dioxide regulation, respectively.
AT4G09570	2.4406	1.97e-05	Encodes a member of Calcium Dependent Protein Kinase (CDPK) gene family.Positive regulator of ABA signaling. Phosphorylates ABA responsive transcription factors ABF1 and ABF4.
AT4G34050	2.43966	0.00888619	Methyltransferase in the lignin biosynthetic pathway.
AT1G54070	2.43924	0.0145269	Dormancy/auxin associated family protein
AT1G05310	2.43381	0.0394015	Pectin lyase-like superfamily protein
AT5G35170	2.43289	0.0412007	adenylate kinase family protein
AT2G34790	2.42936	0.0308044	Encodes a BBE-like enzyme that acts in monolignol metabolism by catalyzing the oxidation of aromatic allylic alcohols, such as coumaryl-, sinapyl-, and coniferyl alcohol, to the corresponding aldehydes.
AT3G24550	2.42891	1.25e-17	Encodes a member of the proline-rich extensin-like receptor kinase (PERK) family. This family consists of 15 predicted receptor kinases (PMID: 15653807). The mRNA is cell-to-cell mobile.
AT5G42560	2.4279	0.014773	Abscisic acid-responsive (TB2/DP1, HVA22) family protein
AT1G29930	2.42693	0.0419129	Subunit of light-harvesting complex II (LHCII),which absorbs light and transfers energy to the photosynthetic reaction center. The mRNA is cell-to-cell mobile.
AT3G27400	2.42585	0.00311029	Encodes a pectate lyase involved in response to nematodes.
AT5G15140	2.42513	0.0268522	Galactose mutarotase-like superfamily protein
AT2G23530	2.42156	2.09e-10	Zinc-finger domain of monoamine-oxidase A repressor R1
AT5G66600	2.41916	0.042739	electron transporter, putative (Protein of unknown function, DUF547)
AT5G66900	2.41885	7.22e-18	RPW8 -CNL gene is required for signal transduction of TNLs; functionally redundant to NRG1.2. Exhibits autoimmunity.
AT3G47160	2.41706	1.46e-08	RING/U-box superfamily protein
AT5G26940	2.4157	3.7e-16	Encodes a Mg2+-dependent DNA exonuclease that degrades organelle DNA during Arabidopsis pollen development.
AT4G05320	2.41509	0.0386056	One of five polyubiquitin genes in A. thaliana. These genes encode the highly conserved 76-amino acid protein ubiquitin that is covalently attached to substrate proteins targeting most for degradation. Polyubiquitin genes are characterized by the presence of tandem repeats of the 228 bp that encode a ubiquitin monomer. Induced by salicylic acid. Independent of NPR1 for their induction by salicyli…
AT3G11040	2.4133	0.0323581	Encodes a cytosolic beta-endo-N-acetyglucosaminidase (ENGase). ENGases N-glycans cleave the O-glycosidic linkage between the two GlcNAc residues of the N-glycan core structure and thus generate a protein with a single GlcNAc attached to asparagine.
AT2G23770	2.41222	6.7e-05	Encodes a putative LysM-containing receptor-like kinase LYK4. Shares overlapping function with LYK5 in mediating chitin-triggered immune responses. Based on protein sequence alignment analysis, it was determined as a pseudo kinase due to a lack of the ATP-binding P-loop in the kinase domain.
AT1G54385	2.4064	0.0358103	At1G54385 encodes the plant KASH protein SINE1; SINE1 interacts with SUN1 and SUN2, is colocalized with F-actin, and is localized at the nuclear envelope.
AT1G14520	2.40442	0.0396951	Encodes MIOX1. Belongs to myo-inositol oxygenase gene family.
AT2G32415	2.40319	0.044811	Polynucleotidyl transferase, ribonuclease H fold protein with HRDC domain-containing protein
AT5G65660	2.40083	3.3e-21	hydroxyproline-rich glycoprotein family protein
AT1G64940	2.40074	0.0451029	member of CYP89A
AT3G05040	2.4003	0.041289	Encodes member of importin/exportin family. Involved in timing of shoot maturation. Involved in miRNA transport. Mutants flower early and have small, curled leaves and reduced abundance of certain miRNA species.
AT3G44190	2.39982	0.00897253	FAD/NAD(P)-binding oxidoreductase family protein
AT4G38120	2.39924	0.0452277	ARM repeat superfamily protein
AT1G05260	2.39846	0.00190412	Encodes a cold-inducible cationic peroxidase that is involved in the stress response. In response to low temperature, RCI3 transcripts accumulate in the aerial part and in roots of etiolated seedlings but only in roots of light-grown seedlings. The mRNA is cell-to-cell mobile.
AT4G16380	2.39798	6.89e-17	Heavy metal transport/detoxification superfamily protein
AT5G15500	2.39702	0.0322342	Ankyrin repeat family protein
AT5G59950	2.39596	0.0298696	RNA-binding (RRM/RBD/RNP motifs) family protein
AT1G76490	2.39557	0.0165969	Encodes a 3-hydroxy-3-methylglutaryl coenzyme A reductase, which is involved in melavonate biosynthesis and performs the first committed step in isoprenoid biosynthesis. Expression is activated in dark in leaf tissue but not controlled by light in the root (confine The mRNA is cell-to-cell mobile.
AT1G78600	2.39515	0.0457935	light-regulated zinc finger protein 1
AT5G16010	2.39264	0.00114301	3-oxo-5-alpha-steroid 4-dehydrogenase family protein
AT2G15760	2.39121	0.00608261	calmodulin-binding protein (DUF1645)
AT3G14250	2.39086	0.0243573	RING/U-box superfamily protein
AT1G22400	2.38875	0.0199559	UDP-Glycosyltransferase superfamily protein
AT1G52890	2.38803	0.046579	encodes a NAC transcription factor whose expression is induced by drought, high salt, and abscisic acid. This gene binds to ERD1 promoter in vitro.
AT1G74910	2.38758	0.0402685	KONJAC1 is imilar to sugar pyrophosphorylases but has an insertion of 2 AA in the pyrophosphorylase consensus motif that is highly conserved in GMPPs. It lacks GDP-mannose pyrophosphorylase activity but can simulate the GDP-mannose pyrophosphorylase activity of VTC1.
AT4G32000	2.38526	3.46e-10	Protein kinase superfamily protein
AT2G40860	2.38467	0.0471284	protein kinase family protein / protein phosphatase 2C ( PP2C) family protein
AT1G61550	2.38348	0.0415097	S-locus lectin protein kinase family protein
AT5G58490	2.38316	0.0470392	NAD(P)-binding Rossmann-fold superfamily protein
AT4G27810	2.37799	6.11e-08	hypothetical protein
AT1G24300	2.37504	0.013017	GYF domain-containing protein
AT5G23960	2.37468	0.0422886	Encodes a sesquiterpene synthase involved in generating all of the group A sesquiterpenes found in the Arabidopsis floral volatile blend. Strongly expressed in the stigma.
AT1G08820	2.37456	0.000117371	Encodes VAP33-like protein that interacts with cowpea mosaic virus protein 60K. Is a SNARE-like protein that may be involved in vesicular transport to or from the ER.
AT1G24265	2.37413	0.0484722	bZIP transcription factor, putative (DUF1664)
AT5G27660	2.37407	0.0176614	Encodes a protein with similarity to human PARK13, a mitochondrial protease implicated in Parkinson disease. DEG14 is induced by heat stress and involved in degradation of misfolded proteins.
AT4G35090	2.3733	2.83e-06	Encodes a peroxisomal catalase, highly expressed in bolts and leaves. mRNA expression patterns show circadian regulation with mRNA levels being high in the subjective early morning. Loss of function mutations have increased H2O2 levels and increased H2O2 sensitivity. Mutants accumulate more toxic ions yet show decreased sensitivity to Li+. This decreased sensitivity is most likely due to an insen…
AT4G36670	2.37276	0.021096	Major facilitator superfamily protein
AT5G17540	2.37265	0.0406246	HXXXD-type acyl-transferase family protein
AT4G32300	2.36919	2.44e-06	S-domain-2 5
AT5G13300	2.36503	0.0498547	Belongs to 15-member small GTPase gene family, ARF-GAP domain proteins (AGD); corresponds to AGD3, and is one of four proteins belonging to class 1, together with AGD1, AGD2 and AGD4. The protein contains four domains: BAR domain, PH domain, an ARF-GAP domain, and two Ankyrin repeats. In sfc mutants, the secondary and tertiary veins of cotyledons, leaves, sepals and petals are largely replaced by…
AT2G29420	2.36494	0.0435534	Encodes glutathione transferase belonging to the tau class of GSTs. Naming convention according to Wagner et al. (2002). Induced by Salicylic acid. Independent of NPR1 for their induction by salicylic acid.
AT3G58680	2.36298	0.0469932	One of three genes in A. thaliana encoding multiprotein bridging factor 1, a highly conserved transcriptional coactivator. May serve as a bridging factor between a bZIP factor and TBP. Its expression is developmentally regulated. The mRNA is cell-to-cell mobile.
AT5G18310	2.36233	0.00285248	ubiquitin hydrolase
AT4G18530	2.36159	0.0103994	lysine ketoglutarate reductase trans-splicing-like protein, putative (DUF707)
AT3G50940	2.35978	2.19e-05	P-loop containing nucleoside triphosphate hydrolases superfamily protein
AT1G61290	2.35673	0.0371215	member of SYP12 Gene Family
AT2G39970	2.35321	0.0448372	Encodes peroxisomal membrane protein 38 (PMP38). Mutation in this protein results in enlargement of peroxisomes. Delivers NAD+ for optimal fatty acid degradation during storage oil mobilization.
AT5G12000	2.35076	0.0244492	kinase with adenine nucleotide alpha hydrolases-like domain-containing protein
AT1G09230	2.3488	0.0492495	Encodes a U12-type spliceosomal protein that is an indispensible component of the minor spliceosome and plays a crucial role in U12 intron splicing and plant development.
AT1G74020	2.34459	0.00409409	Encodes AtSS-2 strictosidine synthase.
AT1G14870	2.34234	0.000102795	PCR2 encodes a membrane protein involved in zinc transport and detoxification.
AT1G23440	2.34226	0.00825467	Peptidase C15, pyroglutamyl peptidase I-like protein
AT1G23080	2.33678	5.75e-07	Encodes a novel component of auxin efflux that is located apically in the basal cell and is involved during embryogenesis in setting up the apical-basal axis in the embryo. It is also involved in pattern specification during root development. In roots, it is expressed at lateral and basal membranes of provascular cells in the meristem and elongation zone, whereas in the columella cells it coincid…
AT3G46710	2.33236	0.0039886	NB-ARC domain-containing disease resistance protein
AT4G34710	2.33154	0.00238356	Encodes a arginine decarboxylase (ADC), a rate-limiting enzyme that catalyzes the first step of polyamine (PA) biosynthesis via ADC pathway in Arabidopsis thaliana. Arabidopsis genome has two ADC paralogs, ADC1 and ADC2. ADC2 is stress-inducible (osmotic stress). Double mutant analysis showed that ADC genes are essential for the production of PA, and are required for normal seed development. Over…
AT1G07530	2.32841	0.00308879	Encodes a member of the GRAS family of transcription factors. The protein interacts with the TGA2 transcription factor and affects the transcription of stress-responsive genes. The protein is found in the nucleus and is also exported to the cytoplasm.
AT1G52200	2.32561	0.0110492	PLAC8 family protein
AT5G53550	2.32426	0.0331389	YELLOW STRIPE like 3
AT1G71695	2.31991	0.0432571	Peroxidase superfamily protein
AT1G73830	2.31533	0.0127324	Encodes the brassinosteroid signaling component BEE3 (BR-ENHANCED EXPRESSION 3). Positively modulates the shade avoidance syndrome in Arabidopsis seedlings.
AT3G48240	2.31526	1.02e-09	Octicosapeptide/Phox/Bem1p family protein
AT4G25670	2.31062	0.0498323	stress response NST1-like protein
AT1G77260	2.30664	1.26e-14	S-adenosyl-L-methionine-dependent methyltransferases superfamily protein
AT4G28706	2.30426	0.0341724	pfkB-like carbohydrate kinase family protein
AT4G10770	2.30251	2.33e-06	oligopeptide transporter
AT5G02390	2.29386	0.0012646	Target promoter of the male germline-specific transcription factor DUO1.
AT4G12840	2.28836	0.0362472	GTPase Der (DUF707)
AT1G12260	2.28811	0.00336825	Encodes a NAC-domain transcription factor that is expressed in developing xylem. Over expression of this protein causes ectopic secondary cell wall growth. Complements some of the cell wall defects seen in SND1/NST1 double mutants.
AT4G15630	2.28741	0.00107421	Uncharacterized protein family (UPF0497)
AT4G37770	2.28617	0.0448759	Encodes an auxin inducible ACC synthase.
AT5G64410	2.28509	0.000741969	oligopeptide transporter
AT3G18620	2.28398	0.0245696	DHHC-type zinc finger family protein
AT3G23250	2.28131	0.0461711	Member of the R2R3 factor gene family.
AT5G62020	2.27809	0.030802	member of Heat Stress Transcription Factor (Hsf) family The mRNA is cell-to-cell mobile.
AT4G25610	2.27571	0.0197375	C2H2-like zinc finger protein
AT3G54100	2.26991	7.56e-10	O-fucosyltransferase family protein
AT5G22380	2.26767	5.91e-07	NAC domain containing protein 90
AT2G15220	2.26703	0.00356546	Plant basic secretory protein (BSP) family protein
AT4G12570	2.26301	8.96e-08	Knock-out mutants showed accelerated senescence of leaves. The mRNA is cell-to-cell mobile.
AT1G24100	2.25992	0.0131278	Encodes a UDP-glucose:thiohydroximate S-glucosyltransferase, involved in glucosinolate biosynthesis
AT3G63380	2.25975	0.0344677	ATPase E1-E2 type family protein / haloacid dehalogenase-like hydrolase family protein
AT3G62420	2.2594	0.0131885	Encodes a group-S bZIP transcription factor. Forms heterodimers with group-C bZIP transcription factors. The heterodimers bind to the ACTCAT cis-element of proline dehydrogenase gene.
AT4G32940	2.25856	0.000886503	Encodes a vacuolar processing enzyme belonging to a novel group of cysteine proteinases that is expressed in vegetative organs and is upregulated in association with various types of cell death and under stressed conditions. They are essential in processing seed storage proteins and for mediating the susceptible response of toxin-induced cell death.
AT2G02360	2.24733	0.0438783	Encodes an F-box protein containing a Nictaba-related lectin domain that can act as a carbohydrate-binding protein.Expression is induced by SA and pathogenic bacteria.
AT5G06740	2.24646	0.0397096	Concanavalin A-like lectin protein kinase family protein
AT1G53920	2.24612	0.0117648	Contains lipase signature motif and GDSL domain.
AT5G59540	2.24223	0.000853527	2-oxoglutarate (2OG) and Fe(II)-dependent oxygenase superfamily protein
AT5G14130	2.24068	0.0468362	Peroxidase superfamily protein
AT5G35980	2.24043	2.54e-16	Encodes a dual specificity protein kinase which phosphorylates substract proteins on Ser/Thr and Tyr residues. Some substrates include annexin family proteins. YAK1 mutations suppress TOR deficiency in Arabidopsis and consequences of lst8 mutations. The YAK1 protein is phosphorylated by the TOR kinase.
AT5G24510	2.24018	0.0163857	60S acidic ribosomal protein family
AT5G54690	2.239	0.0139072	Encodes a protein with putative galacturonosyltransferase activity. Mutants defective in this gene displayed a notable reduction in xylose (>50%) in the cell walls from stems and roots and a reduction in cellulose (~25%).
AT4G38830	2.23803	0.0128182	Encodes a cysteine-rich receptor-like protein kinase.
AT5G51480	2.23054	0.00852383	GPI anchored protein, highly expressed in reproductive tissues.
AT2G33030	2.22879	0.00106863	receptor like protein 25
AT3G26300	2.22771	0.0373973	putative cytochrome P450
AT3G53130	2.2275	0.00754375	Lutein-deficient 1 (LUT1) required for lutein biosynthesis, member of the xanthophyll class of carotenoids. Involved in epsilon ring hydroxylation. Maps at 67.3 cM on chromosome 3.
AT2G26350	2.22461	8.28e-28	Zinc-binding peroxisomal integral membrane protein (PEX10). Inserted directly from the cytosol into peroxisomes and is involved in importing proteins into the peroxisome. Required for embryogenesis.
AT5G59960	2.21766	7.55e-11	K-stimulated pyrophosphate-energized sodium pump protein
AT1G06620	2.21753	0.0420491	encodes a protein whose sequence is similar to a 2-oxoglutarate-dependent dioxygenase The mRNA is cell-to-cell mobile.
AT5G26040	2.21407	0.000308678	Class III RPD3 type protein. Encodes HDA2, a member of the histone deacetylase family proteins.
AT4G13010	2.21087	0.0124153	Oxidoreductase, zinc-binding dehydrogenase family protein
AT1G08450	2.21018	0.000444285	Encodes one of three Arabidopsis calreticulins. In CRT-deficient mouse fibroblasts, this protein restores ER Ca2+ levels. Non-receptor component required for EFR-mediated immunity. Mutants show de-repressed anthocyanin accumulation in the presence of elf18, and EFR accumulation and signalling.
AT1G13130	2.209	4.99e-13	Cellulase (glycosyl hydrolase family 5) protein
AT3G14130	2.2083	0.0472442	Aldolase-type TIM barrel family protein
AT5G52180	2.20558	0.00337431	transmembrane protein 161AB protein
AT5G10260	2.20482	0.000330734	RAB GTPase homolog H1E
AT3G44350	2.2026	5.93e-08	NAC domain containing protein 61
AT3G19508	2.20244	0.0205721	complex 1 protein, LYR family protein
AT1G11260	2.19995	0.00123256	Encodes a H+/hexose cotransporter. The mRNA is cell-to-cell mobile.
AT5G13710	2.1995	2.31e-09	SMT1 controls the level of cholesterol in plants
AT3G52600	2.19946	0.00195955	Cell wall invertase expressed in flowers and ovary placental tissues. Reduced expression is correlated with decreased ovule production suggesting a link between sugar sensing and ovule initiation.
AT5G38220	2.19839	7.7e-09	alpha/beta-Hydrolases superfamily protein
AT4G15650	2.19776	0.00378729	kinase-like protein
AT4G19170	2.19584	0.000461761	chloroplast-targeted member of a family of enzymes similar to nine-cis-epoxycarotenoid dioxygenase The mRNA is cell-to-cell mobile.
AT5G05840	2.19519	0.000869153	replication factor C subunit, putative (DUF620)
AT5G64120	2.19206	3.1e-05	Encodes a cell wall bound peroxidase that is induced by hypo-osmolarity and is involved in the lignification of cell walls.
AT1G07420	2.19046	4.4e-17	Arabidopsis thaliana sterol 4-alpha-methyl-oxidase mRNA. The sterol 4alpha-methyl oxidase2 family proteins SMO2-1 and SMO2-2 function partially through effects on auxin accumulation, auxin response and PIN1 expression to regulate embryogenesis in Arabidopsis.
AT3G53160	2.19042	0.0190099	UDP-glucosyl transferase 73C7
AT4G03470	2.18439	0.000158262	Ankyrin repeat family protein
AT3G22550	2.18249	0.0441708	NAD(P)H-quinone oxidoreductase subunit, putative (DUF581)
AT2G47500	2.17795	0.00443889	P-loop nucleoside triphosphate hydrolases superfamily protein with CH (Calponin Homology) domain-containing protein
AT2G05160	2.17288	0.00208835	CCCH-type zinc fingerfamily protein with RNA-binding domain-containing protein
AT3G23510	2.17008	0.00159093	Cyclopropane-fatty-acyl-phospholipid synthase
AT1G18390	2.16027	0.0155642	Serine/Threonine kinase family catalytic domain protein
AT5G51930	2.15671	0.00639602	Glucose-methanol-choline (GMC) oxidoreductase family protein
AT5G51160	2.15643	0.000537678	Ankyrin repeat family protein
AT1G60420	2.15428	0.00931373	Reduce transmission through pollen. The mRNA is cell-to-cell mobile.
AT1G08940	2.1449	5.79e-06	Phosphoglycerate mutase family protein
AT4G23180	2.13991	0.0154822	Encodes a receptor-like protein kinase. Naming convention from Chen et al 2003 (PMID 14756307) The mRNA is cell-to-cell mobile.
AT3G48770	2.13985	0.00763924	ATP/DNA binding protein
AT1G74780	2.13958	3.53e-05	Nodulin-like / Major Facilitator Superfamily protein
AT4G05540	2.13807	0.020782	P-loop containing nucleoside triphosphate hydrolases superfamily protein
AT1G66810	2.13302	0.0186326	Encodes a tandem CCCH zinc finger (TZF) protein that can bind DNA and RNA, function as a transcriptional activator, and is involved in secondary wall biosynthesis.
AT5G62740	2.13274	0.0444926	SPFH/Band 7/PHB domain-containing membrane-associated protein family
AT4G26220	2.13055	0.00124643	Encodes a caffeoyl-coenzyme A O-methyltransferase (CCoAOMT)-like protein with a strong preference for methylating the para position of flavanones and dihydroflavonols, whereas flavones and flavonols are methylated in the meta-position.
AT1G24330	2.12733	2.51e-10	ARM repeat superfamily protein
AT2G40610	2.12356	0.000919688	member of Alpha-Expansin Gene Family. Naming convention from the Expansin Working Group (Kende et al, 2004. Plant Mol Bio). Involved in the formation of nematode-induced syncytia in roots of Arabidopsis thaliana.
AT2G02800	2.1229	0.0321011	Encodes protein kinase APK2b.
AT1G75750	2.11699	0.0473387	GA-responsive GAST1 protein homolog regulated by BR and GA antagonistically. Possibly involved in cell elongation based on expression data The mRNA is cell-to-cell mobile.
AT1G73080	2.11619	7.97e-09	Encodes a leucine-rich repeat receptor kinase. Functions as a receptor for AtPep1 to amplify innate immunity response to pathogen attacks. The mRNA is cell-to-cell mobile.
AT2G06210	2.11151	0.00101583	Encodes a yeast CTR9 homolog that is involved in the control of flowering time by elevating FLC expression to a level that creates the vernalization-responsive, winter-annual habit. Yeast CTR9 is a component of a five-member PAF1 complex that associates with RNA pol II and is thought to regulate gene expression by recruiting SET1 (a histone 3 Lys 4 [H3-K4] methyl transferase) to the initially tra…
AT2G18420	2.1092	0.00287846	Encodes a Gibberellin-regulated GASA/GAST/Snakin family protein
AT3G13790	2.10729	0.0252862	Encodes a protein with invertase activity.
AT5G48930	2.10582	0.000306544	At5g48930 has been shown to encode for the hydroxycinnamoyl-Coenzyme A shikimate/quinate hydroxycinnamoyltransferase (HCT) both synthesizing and catabolizing the hydroxycinnamoylesters (coumaroyl/caffeoyl shikimate and quinate) involved in the phenylpropanoid pathway. Influence on the accumulation of flavonoids which in turn inhibit auxin transport and reduce plant growth. The mRNA is cell-to-cel…
AT4G13345	2.10436	3.45e-05	Serinc-domain containing serine and sphingolipid biosynthesis protein
AT3G50370	2.0998	4.8e-15	hypothetical protein
AT5G26250	2.09517	0.00253354	Sugar transporter expressed strongly in pollen and pollen tubes.
AT1G17180	2.08811	0.00336808	Encodes glutathione transferase belonging to the tau class of GSTs. Naming convention according to Wagner et al. (2002). Detoxification of the environmental pollutant 2,4,6-trinitrotoluene. Arabidopsis plant over-expressing At1g17180 were more resistant to TNT, removed more TNT from sterile and soil-based media, and had reduced levels of glutathione when grown in the presence of TNT.
AT2G43330	2.08578	0.000815232	Encodes a tonoplast-localized myo-inositol exporter, involved in efflux of myo-inositol from the vacuole to the cytosol. The gene is ubiquitously expressed. Reduced root growth in knock-out mutants grown on low inositol agar medium.
AT3G20660	2.08152	3.49e-05	organic cation/carnitine transporter4
AT4G21390	2.08113	0.00195951	S-locus lectin protein kinase family protein
AT4G04614	2.08096	7.36e-12	hypothetical protein
AT5G40020	2.07944	2.53e-06	Pathogenesis-related thaumatin superfamily protein
AT3G04720	2.0756	0.0003711	Encodes a protein similar to the antifungal chitin-binding protein hevein from rubber tree latex. mRNA levels increase in response to ethylene and turnip crinkle virus infection. The mRNA is cell-to-cell mobile.
AT5G35695	2.07443	0.0230928	nuclease HARBI1-like protein
AT3G26510	2.07368	1.14e-05	Octicosapeptide/Phox/Bem1p family protein
AT2G17510	2.07283	6.19e-11	ribonuclease II family protein
AT5G15870	2.07253	0.00700149	glycosyl hydrolase family 81 protein
AT5G01950	2.07239	1.93e-07	Leucine-rich repeat protein kinase family protein
AT1G44542	2.06866	0.000511914	Cyclase family protein
AT3G19850	2.06841	3.99e-06	Phototropic-responsive NPH3 family protein
AT5G55540	2.06516	6.44e-05	Encodes a large plant-specific protein of unknown function, with conserved domains also found in a variety of signaling proteins, In trn mutants, the leaf venation network had a severely reduced complexity: incomplete loops, no tertiary or quaternary veins, and vascular islands. The leaf laminas were asymmetric and narrow because of a severely reduced cell number. TRN1 is required for the mainten…
AT3G03980	2.05319	3.25e-16	NAD(P)-binding Rossmann-fold superfamily protein
AT2G22490	2.05059	1.12e-08	encodes a D-type cyclin whose transcription level is regulated by sucrose but not phytohormones or nitrate. Protein physically interacts with CDC2A. CycD2 kinase activity is regulated by sequestration of CycD2 protein in a form inaccessible to immunoprecipitation and probably not complexed to CDC2A.
AT2G31660	2.05028	0.000707352	SAD2 (super sensitive to ABA and drought 2) encodes an importin beta-domain family protein likely to be involved in nuclear transport in ABA signaling. Subcellular localization of GFP-tagged SAD2 showed a predominantly nuclear localization, consistent with a role for SAD2 in nuclear transport. Mutation of SAD2 in Arabidopsis alters abscisic acid sensitivity. SAD2 was ubiquitously expressed at low…
AT3G50150	2.04933	0.0372903	transmembrane protein, putative (DUF247)
AT2G26710	2.04569	0.0128761	Encodes a member of the cytochrome p450 family that serves as a control point between multiple photoreceptor systems and brassinosteroid signal transduction. Involved in brassinolide metabolism. Mediates response to a variety of light signals including hypocotyl elongation and cotyledon expansion.
AT1G74590	2.04508	0.0287809	Encodes glutathione transferase belonging to the tau class of GSTs. Naming convention according to Wagner et al. (2002).
AT3G60450	2.04212	0.00502197	Phosphoglycerate mutase family protein
AT3G56710	2.04123	3.93e-15	Sig1 binding protein; interacts with Sig1R4. As well as Sig1, SibI is imported into chloroplasts and its expression is light-dependent in mature chloroplasts.
AT4G23810	2.03954	0.0209483	member of WRKY Transcription Factor; Group III
AT1G66120	2.03785	0.0192208	AMP-dependent synthetase and ligase family protein
AT2G30070	2.03638	0.00655136	Encodes a high affinity potassium transporter.
AT1G13980	2.03078	2.53e-16	Encodes a GDP/GTP exchange factor for small G-proteins of the ADP ribosylation factor (RAF) class, and as regulator of intracellular trafficking. Homologous to Sec7p and YEC2 from yeast. Involved in the specification of apical-basal pattern formation. Essential for cell division, expansion and adhesion. It appears that heteotypic binding between the DCB and C-terminal domains of two GNOM proteins…
AT1G77210	2.02893	2.59e-05	AtSTP14 belongs to the family of sugar transport proteins (AtSTPs)in volved in monosaccharide transport. Heterologous expression in yeast revealed that AtSTP14 is the transporter specifc for galactose and does not transport other monosaccharides such as glucose or fructose.
AT2G03090	2.0268	0.00134598	member of Alpha-Expansin Gene Family. Naming convention from the Expansin Working Group (Kende et al, 2004. Plant Mol Bio). Involved in the formation of nematode-induced syncytia in roots of Arabidopsis thaliana.
AT2G19800	2.02043	0.0384165	Encodes a myo-inositol oxygenase family gene.
AT3G51550	2.01891	0.0252862	Encodes a synergid-expressed, plasma-membrane localized receptor-like kinase that accumulates asymetrically in the synergid membrnane at the filiform apparatus and mediates male-female gametophyte interactions during pollen tube reception. Also involved in powdery mildew infection. Mutants show faster root elongation under dim light, the protein is required for intracellular accumulation of AHA2 …
AT2G36710	2.01616	0.0110065	Pectin lyase-like superfamily protein
AT1G22710	2.01565	0.000324665	Encodes for a high-affinity transporter essential for phloem loading and long-distance transport. A major sucrose transporter, AtSUC2 can also transport a wide range of physiological and synthetic glucose conjugates with both &#945;- or &#946;-linkage.
AT1G30080	2.01438	0.03026	Glycosyl hydrolase superfamily protein
AT3G53420	2.01279	0.0397096	a member of the plasma membrane intrinsic protein subfamily PIP2. localizes to the plasma membrane and exhibits water transport activity in Xenopus oocyte. expressed specifically in the vascular bundles and protein level increases slightly during leaf dev. When expressed in yeast cells can conduct hydrogen peroxide into those cells.
AT1G27840	2.01007	0.017818	Encodes a DDB1a interacting protein ATCSA-1 required for UV-B tolerance and genomic integrity.
AT4G27860	2.00887	0.0492547	vacuolar iron transporter (VIT) family protein
AT5G40780	2.00857	0.038075	Encodes LHT1 (lysine histidine transporter), a high-affinity transporter for cellular amino acid uptake in both root epidermis and leaf mesophyll.
AT5G13640	2.00541	0.00754841	arabidopsis phospholipid:diacylglycerol acyltransferase (PDAT)
AT2G37170	2.00528	1.3e-07	a member of the plasma membrane intrinsic protein subfamily PIP2. localizes to the plasma membrane and exhibits water transport activity in Xenopus oocyte. expressed specifically in the vascular bundles and protein level increases slightly during leaf dev
AT1G28220	1.99821	0.0207015	Member of a family of proteins related to PUP1, a purine transporter. May be involved in the transport of purine and purine derivatives such as cytokinins, across the plasma membrane.
AT1G57680	1.99585	4.38e-10	plasminogen activator inhibitor
AT2G40060	1.99145	0.0180404	Encodes a clathrin that is localized to the cortical division zone and the cell plate and colocalizes with TPLATE during cell plate anchoring. The mRNA is cell-to-cell mobile.
AT3G04810	1.98977	0.00936892	Encodes AtNek2, a member of the NIMA-related serine/threonine kinases (Neks) that have been linked to cell-cycle regulation in fungi and mammals. Plant Neks might be involved in plant development processes.
AT1G07090	1.98938	0.00244752	LIGHT-DEPENDENT SHORT HYPOCOTYLS-like protein (DUF640)
AT4G35550	1.9886	0.00362968	Encodes a WUSCHEL-related homeobox gene family member with 65 amino acids in its homeodomain. WOX13 is the only family member that does not contain a sequence of eight residues (TLPLFPMH) downstream of the homeodomain called the WUS box.
AT5G58620	1.98779	0.00825465	Involved in control of defence gene expression post-transcriptionally through release from translation arrest within TZF9-PAB2-containing RNA granules. TZF9 shows phospho-mobility shift after flg22 treatment, inferred to be caused by phosphorylation through MPK3 and/or MPK6. The major MPK3/6-targeted phospho-sites are S181, S323, S343, S352, S356, S362 and S377.
AT1G67420	1.98773	0.000964537	Zn-dependent exopeptidases superfamily protein
AT2G40320	1.9834	0.0464816	Encodes a member of the TBL (TRICHOME BIREFRINGENCE-LIKE) gene family containing a plant-specific DUF231 (domain of unknown function) domain. TBL gene family has 46 members, two of which (TBR/AT5G06700 and TBL3/AT5G01360) have been shown to be involved in the synthesis and deposition of secondary wall cellulose, presumably by influencing the esterification state of pectic polymers. A nomenclature…
AT3G09830	1.97397	1.17e-10	Encodes a member of subfamily VIIa of the receptor-like cytoplasmic kinases (RLCKs). It contributes to pattern-triggered immunity in response to P. syringae.
AT1G01930	1.97164	2.15e-25	zinc finger protein-like protein
AT5G01620	1.96889	0.00209829	Encodes a member of the TBL (TRICHOME BIREFRINGENCE-LIKE) gene family containing a plant-specific DUF231 (domain of unknown function) domain. TBL gene family has 46 members, two of which (TBR/AT5G06700 and TBL3/AT5G01360) have been shown to be involved in the synthesis and deposition of secondary wall cellulose, presumably by influencing the esterification state of pectic polymers. A nomenclature…
AT3G45600	1.96708	8.69e-13	Member of TETRASPANIN family
AT4G27290	1.96698	0.0349918	S-locus lectin protein kinase family protein
AT4G33920	1.96683	0.000108799	Protein phosphatase 2C family protein
AT1G01490	1.9664	0.000174763	Heavy metal transport/detoxification superfamily protein
AT2G25790	1.96545	5.01e-07	Leucine-rich receptor-like protein kinase family protein
AT3G56040	1.9629	4.89e-12	UDP-glucose pyrophosphorylase 3
AT3G11810	1.96225	3e-17	transmembrane protein
AT5G48620	1.96151	1.37e-05	Disease resistance protein (CC-NBS-LRR class) family
AT3G52430	1.96129	4.18e-06	Encodes a lipase-like gene that is important for salicylic acid signaling and function in resistance (R) gene-mediated and basal plant disease resistance. PAD4 can interact directly with EDS1, another disease resistance signaling protein. Expressed at elevated level in response to green peach aphid (GPA) feeding, and modulates the GPA feeding-induced leaf senescence through a mechanism that doesn…
AT5G10170	1.95696	0.000420823	myo-inositol-1-phosphate synthase isoform 3.Expressed in leaf, root and silique. Immunolocaliazation experiments with an antibody recognizing MIPS1, MIPS2, and MIPS3 showed endosperm localization.
AT5G67420	1.95291	0.00932442	Encodes a LOB-domain protein involved in nitrogen metabolism and affecting leaf morphogenesis.
AT2G42570	1.95286	8.82e-06	Encodes a member of the TBL (TRICHOME BIREFRINGENCE-LIKE) gene family containing a plant-specific DUF231 (domain of unknown function) domain. TBL gene family has 46 members, two of which (TBR/AT5G06700 and TBL3/AT5G01360) have been shown to be involved in the synthesis and deposition of secondary wall cellulose, presumably by influencing the esterification state of pectic polymers. A nomenclature…
AT1G28340	1.951	4.8e-12	receptor like protein 4
AT1G70320	1.94876	1.75e-19	encodes a ubiquitin-protein ligase-like protein containing a HECT domain. There are six other HECT-domain UPLs in Arabidopsis.
AT5G47040	1.9486	0.000629552	Encodes a member of the Lon protease-like proteins (Lon1/At5g26860, Lon2/At5g47040, Lon3/At3g05780, Lon4/At3g05790). Lon is a multifunctional ATP-dependent protease which exists in bacteria, archaea and within organelles in eukaryotic cells. Lon proteases are responsible for the degradation of abnormal, damaged and unstable proteins.
AT1G69260	1.94602	7.43e-07	ABI five binding protein
AT2G34930	1.94118	0.00483097	disease resistance family protein / LRR family protein
AT5G06440	1.94101	1.07e-05	polyketide cyclase/dehydrase/lipid transport superfamily protein
AT1G77810	1.93712	0.0384541	Galactosyltransferase family protein
AT3G11760	1.93349	1.42e-05	structural maintenance of chromosomes flexible hinge domain protein
AT3G23820	1.93339	7.37e-06	Encodes a UDP-D-glucuronate 4-epimerase involved in pectin biosynthesis in the cell wall and affects cell wall integrity and immunity to fungi and bacteria. The mRNA is cell-to-cell mobile.
AT4G34640	1.93065	7.63e-06	Encodes squalene synthase, which converts two molecules of farnesyl diphosphate (FPP) into squalene via an intermediate: presqualene diphosphate (PSPP). It is generally thought to be one of the key enzymes of sterol biosynthesis, since it catalyzes the first pathway-specific reaction of the sterol branch of the isoprenoid pathway. The mRNA is cell-to-cell mobile.
AT1G48650	1.92695	0.00583474	DEA(D/H)-box RNA helicase family protein
AT3G43920	1.92616	0.0231626	Encodes a ribonuclease III family protein that is required for endogenous RDR2-dependent siRNA (but not miRNA) formation.
AT5G62030	1.92571	0.000460999	diphthamide synthesis DPH2 family protein
AT1G52565	1.92076	0.0426123	cytochrome P450 family protein
AT1G34300	1.91979	0.0315381	lectin protein kinase family protein
AT1G52080	1.9176	0.0240622	actin binding protein family
AT3G19620	1.9171	4.27e-07	Glycosyl hydrolase family protein
AT2G41480	1.91639	0.00993656	Encodes a cationic cell-wall-bound peroxidase homolog that is involved in the lignification of cell walls. Regulated by COG1, involved in seed longevity.
AT1G03840	1.91617	0.0172103	MGP is a nuclear-localized putative transcription factor with three zinc finger domains. MGP can interact with three proteins implicated in root patterning: SCR, SHR, and JKD in Y2H assays, and these interactions depend on the first zinc finger in MGP. MGP appears to be a direct transcriptional target of SHR and SCR, based on promoter binding assays, though it is not expressed in the QC, based on…
AT4G13540	1.91538	0.0241839	ADR is a peroxisome localized, myristoylated protein. It is expressed in flowers and plays a role in suppressing ROS accumulation in anthers. Overexpression results in reduced ROS, lower levels of NST1 and NST2 and, consequently alterations in lignification of the anther endothecium resulting in male sterility.
AT1G48130	1.91534	0.000235147	encodes a protein similar to the 1-cysteine (1-Cys) peroxiredoxin family of antioxidants. Expression is limited to seed (aleurone and embryo) and is not induced by ABA or drought.
AT1G67480	1.91529	0.0145105	Galactose oxidase/kelch repeat superfamily protein
AT3G01860	1.91366	5.34e-16	hypothetical protein
AT4G31690	1.90946	0.00423278	transcriptional factor B3 family protein
AT3G20490	1.90776	4.63e-05	Involved in DNA repair. Mutants show accumulation of DNA lesions upon genotoxic stress
AT5G58630	1.90549	1.37e-06	hypothetical protein
AT1G53350	1.90494	4.31e-07	Disease resistance protein (CC-NBS-LRR class) family
AT3G21240	1.90355	6.51e-05	encodes an isoform of 4-coumarate:CoA ligase (4CL), which is involved in the last step of the general phenylpropanoid pathway. The catalytic efficiency was in the following (descending) order: p-coumaric acid, caffeic acid, ferulic acid, 5-OH-ferulic acid and cinnamic acid. At4CL2 was unable to use sinapic acid as substrate.
AT4G31000	1.90147	0.0184913	Calmodulin-binding protein
AT3G22970	1.90095	0.000625269	hypothetical protein (DUF506)
AT3G24630	1.89917	0.00411202	hypothetical protein
AT2G17090	1.89775	8.72e-05	Encodes a N-myrystolylated plasma membrane associated member of the RLCK II family of IRAK/Pelle-like kinases that regulates the MAPK pathway that promotes the elongation of the Arabidopsis zygote and the development of its basal daughter cell into the extra-embryonic suspensor. SSP transcripts are produced in mature pollen but are not translated until delivery to the zygote and the endosperm aft…
AT1G17455	1.89765	8.13e-06	ELF4-like 4
AT2G22180	1.89264	0.0466878	hydroxyproline-rich glycoprotein family protein
AT1G52980	1.89044	0.033856	Encodes a GTPase that belongs to the subfamily of YlqF/YawG GTPases. Functions in Pre-60S ribosomal subunit maturation. The mRNA is cell-to-cell mobile.
AT1G05840	1.88869	0.00647803	Eukaryotic aspartyl protease family protein
AT2G01080	1.8873	2.84e-13	Late embryogenesis abundant (LEA) hydroxyproline-rich glycoprotein family
AT1G48120	1.88671	6.87e-11	Encodes a nuclear localized aminotransferase-like protein containing a plant mobile domain.
AT4G17900	1.883	0.00918844	PLATZ transcription factor family protein
AT3G19450	1.88269	2.72e-05	Encodes a catalytically active cinnamyl alcohol dehydrogenase which uses p-coumaryl aldehyde as a preferred substrate. It can also use caffeyl, coniferyl and d-hydroxyconiferyl aldehydes as substrates. The mRNA is cell-to-cell mobile.
AT4G17090	1.87902	8.08e-05	Encodes a beta-amylase targeted to the chloroplast. Transgenic BMY8 RNAi lines fail to accumulate maltose during cold shock suggesting that maltose accumulation coincides with BMY8 expression. Apart from maltose, the sugar content of the RNAi lines were similar to wildtype (glucose and sucrose unaffected).BAM3 activity declines 2 and 4 days after start of cold stress despite an increase in transc…
AT5G54980	1.87466	1.54e-05	Uncharacterized protein family (UPF0497)
AT1G68410	1.87329	0.0141521	Protein phosphatase 2C family protein
AT3G18690	1.86974	0.000735538	Encodes a nuclear-localized member of a plant specific gene family involved in mediating responses to pathogens. Interacts with WRKY transcriptional regulators.
AT3G15290	1.86802	2.45e-10	3-hydroxyacyl-CoA dehydrogenase family protein
AT4G00050	1.86756	5e-05	Encodes a phytochrome interacting factor that inhibits phytochrome A-mediated far-red light responses and binds to promoter regions of AT2G46970 and AT3G62090.
AT2G32150	1.86582	0.000496648	Haloacid dehalogenase-like hydrolase (HAD) superfamily protein
AT5G24430	1.86465	1.17e-06	Calcium-dependent protein kinase (CDPK) family protein
AT2G22570	1.86018	0.00994063	encodes a nicotinamidase that converts nicotinamide into nicotinic acid. As such the encoded enzyme is involved in the pyridine nucleotide salvage pathway which may be connected to the de novo NAD biosynthesis through the ABA signaling pathway.
AT3G54000	1.85912	0.00667261	TIP41-like protein
AT1G32930	1.85852	0.00019854	Galactosyltransferase family protein
AT5G16340	1.8552	1.19e-07	AMP-dependent synthetase and ligase family protein
AT5G65110	1.8517	0.0159424	Encodes an acyl-CoA oxidase presumably involved in long chain fatty acid biosynthesis.
AT3G52280	1.85118	2.25e-09	Bromodomain containing nuclear-localized protein involved in leaf development. GTE6 binds to the promoter and intron of AS1 and regulates its expression via histone acetylation.
AT4G33565	1.8492	0.002751	RING/U-box superfamily protein
AT4G37900	1.84695	0.0240921	Protein of unknown function that contains DUF1399 domain and putative RNA binding motif. Expressed in many plant tissues and is involved in many aspects of plant growth and development as well as response to salt stress.
AT1G27752	1.84295	0.0197869	Ubiquitin system component Cue protein
AT2G26690	1.8402	4.05e-11	Major facilitator superfamily protein
AT1G27290	1.83821	0.0019038	transmembrane protein
AT2G17710	1.83818	1.51e-05	Big1
AT3G26730	1.83604	2.73e-23	RING/U-box superfamily protein
AT1G66340	1.83551	8.51e-13	Similar to prokaryote sensory transduction proteins. Contains a histidine kinase and a response regulator domain. Homodimer. Membrane component. Binds ethylene. Mutations affect ethylene binding and metabolism of other plant hormones such as auxin, cytokinins, ABA and gibberellic acid. Ethylene receptor. Has histidine kinase activity. Is regulated by RTE1. Mutations in ETR1 block ethylene stimula…
AT5G48220	1.83492	7.93e-12	Aldolase-type TIM barrel family protein
AT3G56200	1.8335	0.000310335	Encodes a putative amino acid transporter. The mRNA is cell-to-cell mobile.
AT5G14780	1.83287	0.0208265	Encodes a NAD-dependent formate dehydrogenase.
AT1G10950	1.83243	0.00231956	Encodes an Arabidopsis Transmembrane nine (TMN) protein. Transmembrane nine (TM9) proteins are localized in the secretory pathway of eukaryotic cells and are involved in cell adhesion and phagocytosis.
AT2G02990	1.83133	0.00563885	Encodes a member of the ribonuclease T2 family that responds to inorganic phosphate starvation, and inhibits production of anthocyanin. Also involved in wound-induced signaling independent of jasmonic acid. Its expression is responsive to both phosphate (Pi) and phosphite (Phi) in roots.
AT2G31620	1.82935	0.0143166	Receptor-like protein kinase-related family protein
AT1G62710	1.82282	9.25e-11	Encodes a vacuolar processing enzyme belonging to a novel group of cysteine proteases that is expressed specifically in seeds and is essential for the proper processing of storage proteins.
AT2G28060	1.82194	0.0284367	Component of the regulatory subunit of SNF1-related protein kinase. As part of the regulatory complex it binds maltose which promotes kinase activity.
AT2G06000	1.81931	0.0269479	Pentatricopeptide repeat (PPR) superfamily protein
AT3G45010	1.81423	0.000763309	serine carboxypeptidase-like 48
AT3G03800	1.814	0.00105241	member of SYP13 Gene Family
AT2G29110	1.81201	0.0233444	member of Putative ligand-gated ion channel subunit family
AT1G74190	1.81143	0.0459338	receptor like protein 15
AT5G20320	1.81017	3.46e-05	Encodes an RNase III-like enzyme that catalyzes processing of trans-acting small interfering RNA precursors in a distinct small RNA biogenesis pathway. The protein is also involved in the production of 21-nt primary siRNAs from both inverted-repeat constructs and endogenous sequences, as well as the RDR6-dependent 21-nt secondary siRNAs involved in long-range cell-to-cell signaling. It binds DRB4…
AT2G43190	1.81009	0.00520568	Encodes a protein involved in rRNA but not tRNA maturation.
AT5G56270	1.80727	0.000266937	Encodes WRKY transcription factor 2, a zinc-finger protein. In wrky2 mutants, egg cells polarize normally but zygotes fail to reestablish polar organelle positioning from a transient symmetric state, resulting in equal cell division and distorted embryo development.
AT5G43920	1.80268	0.00194359	transducin family protein / WD-40 repeat family protein
AT5G05460	1.80182	0.0128761	Encodes a cytosolic beta-endo-N-acetyglucosaminidase (ENGase). ENGases N-glycans cleave the O-glycosidic linkage between the two GlcNAc residues of the N-glycan core structure and thus generate a protein with a single GlcNAc attached to asparagine.
AT1G60140	1.79961	0.00811111	Encodes an enzyme putatively involved in trehalose biosynthesis. The protein has a trehalose synthase (TPS)-like domain that may or may not be active as well as a trehalose phosphatase (TPP)-like domain.
AT2G15860	1.79829	1.95e-05	BAT2 domain protein
AT1G11910	1.79716	0.000377267	Encodes an aspartic proteinase that forms a heterodimer and is stable over a broad pH range (ph 3-8).
AT5G05980	1.79572	0.0251503	Encodes one of the three folylpolyglutamate synthetase isoforms (FPGSs): FPGS1 (At5g05980, plastidic), FPGS2 (At3g10160, mitochondrial) and FPGS3 (At3g55630, cytosolic).
AT2G02240	1.79183	0.0029833	F-box family protein
AT3G60690	1.79087	0.0445632	SAUR-like auxin-responsive protein family
AT1G30000	1.7894	1.58e-06	alpha-mannosidase 3
AT1G14860	1.7893	0.00643729	nudix hydrolase homolog 18
AT3G08490	1.78733	0.000297805	delta-latroinsectotoxin-Lt1a protein
AT5G65710	1.78491	0.00443786	Encodes a protein controlling the separation step of floral organ abscission.Necessary for pathogen-triggered leaf abscission.
AT4G33050	1.78188	5.72e-06	Encodes a calmodulin-binding protein involved in stomatal movement.
AT4G00330	1.77739	1.66e-05	high overall homology to CRCK1
AT4G26090	1.77614	2.47e-06	Encodes a plasma membrane protein with leucine-rich repeat, leucine zipper, and P loop domains that confers resistance to Pseudomonas syringae infection by interacting with the avirulence gene avrRpt2. RPS2 protein interacts directly with plasma membrane associated protein RIN4 and this interaction is disrupted by avrRpt2. The mRNA is cell-to-cell mobile.
AT2G22120	1.77553	0.000414621	RING/FYVE/PHD zinc finger superfamily protein
AT5G04500	1.77534	0.0310149	Encodes a member of the CAZy Glycosyltransferase Family 64 that is involved in glycosylinositolphosphorylceramide and sphingolipid glycosylation. In mutants, seed germination was less sensitive to salt stress than in wild-type plants. [The protein was expected to be Golgi-localized based on function as well as the Golgi localization of its homolog GMT1. However, GFP-fusion proteins localized both…
AT2G45180	1.77285	0.000387613	nsLTP family-related gene. Expression is strongly induced by bacterial pathogens. Mutants are more susceptible to pathogens and abiotic stressors suggesting a function in basal stress response.
AT1G49560	1.77192	0.0307489	Homeodomain-like superfamily protein
AT5G49920	1.77173	4.32e-05	Octicosapeptide/Phox/Bem1p family protein
AT5G04850	1.76843	0.00571502	SNF7 family protein
AT5G18020	1.76643	0.000183052	SAUR-like auxin-responsive protein family
AT5G38260	1.76472	0.0324127	Protein kinase superfamily protein
AT5G53050	1.76381	0.0159372	alpha/beta-Hydrolases superfamily protein
AT1G78780	1.76314	0.00665694	pathogenesis-related family protein
AT3G52240	1.76009	0.0489224	transcriptional regulator ATRX
AT5G60020	1.75868	0.0403669	LAC17 appears to have laccase activity based on enzyme assays performed using lac17 mutants. Notably, these mutants appear to have a reduced deposition of G lignin units. LAC17 is expressed in interfascicular fibers and likely contributes to lignin biosynthesis, and hence, cell wall biosynthesis, there.
AT5G62570	1.75811	0.0334962	Calmodulin binding protein-like protein
AT1G31340	1.75775	2.5e-13	Encodes a ubiquitin-related protein that is conjugated to target proteins by neddylation. It has been shown to be conjugated to the cullin AtCUL1. The RUB-conjugation pathway has been implicated in in auxin response.
AT3G16160	1.75347	0.00678942	Tesmin/TSO1-like CXC domain-containing protein
AT1G23870	1.75267	1.56e-08	Encodes an enzyme putatively involved in trehalose biosynthesis. The protein has a trehalose synthase (TPS)-like domain that may or may not be active as well as a trehalose phosphatase (TPP)-like domain. The mRNA is cell-to-cell mobile.
AT3G57930	1.75071	0.0129192	rho GTPase-activating gacO-like protein
AT4G23060	1.74858	5.33e-09	Member of IQ67 (CaM binding) domain containing family.
AT4G39730	1.74309	0.00198857	PLAT1 domain stress protein family member. Involved in mediating response to stresses such as pathogen infection. It is found in endoplasmic reticulum bodies. PLAT1 is induced by pathogenic fungi and induces the production of scopolin.
AT1G79620	1.74291	0.000258482	VRLK1 is a LRR kinase involved in switching between cell elongation and secondary cell wall thickening.VRLK1 is a member of a gene family that includes a small number of recently duplicated paralogs.
AT4G11260	1.74257	3e-17	Functions in plant disease resistance signaling, SCF(TIR1) mediated degradation of Aux/IAA proteins and HSP90 mediated degradation of R resistance proteins. AtSGT1a and AtSGT1b are functionally redundant in the resistance to pathogenes. AtSGT1b was more highly expressed than AtSGT1. The N-terminal TPR domain of AtSGT1a reduces the steady-state level of Arabidopsis SGT1 proteins whereas the same d…
AT2G44710	1.74181	6.27e-06	RNA-binding (RRM/RBD/RNP motifs) family protein
AT2G38640	1.74166	0.032726	LURP-one-like protein (DUF567)
AT4G26140	1.73892	0.0380708	putative beta-galactosidase
AT1G30320	1.73828	0.0121785	Remorin family protein
AT1G22410	1.73751	6.56e-15	Class-II DAHP synthetase family protein
AT5G03170	1.73681	1.84e-10	Encodes FLA11, a member of fasciclin-like arabinogalactan proteins (FLAs) containing a cell adhesion fasciclin (FAS) domain. Mutations result in altered stem biomechanics with reduced tensile strength and reduced tensile modulus of elasticity, as well as altered cell wall architecture and composition, with increased cellulose microfibril angle, reduced arabinose, galactose and cellulose content.
AT1G69360	1.73597	1.14e-06	T-box transcription factor, putative (DUF863)
AT5G37850	1.73428	0.0468692	Encodes a pyridoxal kinase required for root hair development. Mutants are hypersensitive to Na+, K+ and Li+.
AT1G49850	1.73379	0.0429768	RING/U-box superfamily protein
AT4G36790	1.7336	0.00785842	Major facilitator superfamily protein
AT5G42810	1.73268	1.05e-05	Encodes an inositol tetra-/pentaphosphate 2-kinase, involved in the biosynthesis of phytic acid, a regulator of intracellular signaling, a highly abundant animal antinutrient, and a phosphate and mineral storage compound in plant seeds. Is also required for growth and modulates phosphate homeostasis at the transcriptional level.
AT4G33220	1.73166	4.73e-09	pectin methylesterase 44
AT5G20620	1.72928	0.00531907	encodes a ubiquitin polyprotein.
AT5G58520	1.72845	0.000445006	Protein kinase superfamily protein
AT4G01250	1.72745	0.0188458	AtWRKY22 is a member of WRKY Transcription Factor; Group II-e. It is involved in regulation of dark induced leaf senescence.
AT1G50830	1.72573	0.000614741	Aminotransferase-like, plant mobile domain family protein
AT1G23800	1.72561	0.0383731	Encodes a mitochondrial aldehyde dehydrogenase; nuclear gene for mitochondrial product.
AT5G53460	1.72505	0.0203251	NADH-dependent glutamate synthase The mRNA is cell-to-cell mobile.
AT2G17760	1.72452	0.0269324	Eukaryotic aspartyl protease family protein
AT4G01870	1.72435	0.0169205	tolB protein-like protein
AT1G45231	1.72405	0.0309903	Encodes a trimethylguanosine synthase that is required for chilling tolerance. tgs1 mutant have a striking chilling sensitive phenotype in which leaf and flower development are dramatically disrupted after long-term chilling treatment.
AT1G34260	1.72158	0.00954428	Encodes a protein that is predicted to act as a phosphatidylinositol-3P 5-kinase, but, because it lacks a FYVE domain, it is unlikely to be efficiently targeted to membranes containing the porposed phosphatidylinositol-3P substrate. Therefore, its molecular function remains unknown. The mRNA is cell-to-cell mobile.
AT1G17930	1.71935	0.00665374	Mobile domain protein involved in silencing of transposable elements. Loss of function affects shoot and root meristem maintenance. Interacts and functions with MAIL1 and PP7L in gene silencing.
AT2G21950	1.71593	0.0345713	Encodes an SKP1 interacting partner (SKIP6).
AT5G04930	1.71593	0.0120512	Encodes a putative aminophospholipid translocase (p-type ATPase) involved in chilling response. It is targeted to the plasma membrane following association in the endoplasmic reticulum with an ALIS protein beta-subunit. The mRNA is cell-to-cell mobile.
AT2G40890	1.712	0.0321011	encodes coumarate 3-hydroxylase (C3H), a P450-dependent monooxygenase. Involved in lignin biosynthesis and flavonoid biosynthesis. Also affects the biosynthesis of coumarins such as scopoletin and scopolin as a branching-out-pathway from the phenylpropanoid acid level.
AT2G20180	1.71125	0.00103982	Encodes a novel Myc-related bHLH transcription factor that has transcriptional activation activity in the dark. It is a key negative regulator of phytochrome-mediated seed germination and acts by inhibiting chlorophyll biosynthesis, light-mediated suppression of hypocotyl elongation and far-red light-mediated suppression of seed germination, and promoting negative gravitropism in hypocotyls. Ligh…
AT1G55910	1.7032	0.00288472	member of Putative zinc transporter ZIP2 - like family
AT5G51550	1.70222	1.07e-05	EXORDIUM like 3
AT4G36270	1.69995	4.78e-06	Member of the microrchidia protein family which have been described as epigenetic regulators and plant immune mediators, contains a hallmark GHKL-type ATPase domain in N-terminus.
AT4G35880	1.69969	0.00472463	Eukaryotic aspartyl protease family protein
AT1G12950	1.69635	8.36e-07	root hair specific 2
AT3G16630	1.69458	7.12e-06	Kinesin-13A localized to entire Golgi stacks. Involved in trichome development.
AT3G51990	1.69306	8.09e-06	Protein kinase superfamily protein
AT4G05120	1.69036	0.00163079	Encodes an equilibrative nucleoside transporter AtENT3. Mutations of this locus allow mutants to grow on uridine analogue fluorouridine.
AT3G02430	1.68413	0.0172107	transmembrane protein, putative (DUF679)
AT2G42670	1.68401	0.00289464	2-aminoethanethiol dioxygenase, putative (DUF1637)
AT2G48110	1.68053	0.00331805	Encodes a novel protein of unknown function with homologs in non-seed plants. Sequence analysis predicts membrane spanning domains and a putative protein-protein interaction domain. Semi-dominant mutations display defects in phenylpropanoid accumulation suggesting a role in phenylpropanoid metabolism. It has been shown to physically associate with the conserved transcriptional coregulatory comple…
AT5G62530	1.67841	0.000383886	Encodes mitochondrial Delta-pyrroline-5- carboxylate dehydrogenase. Involved in the catabolism of proline to glutamate. Involved in protection from proline toxicity. Induced at pathogen infection sites. P5CDH and SRO5 (an overlapping gene in the sense orientation) generate 24-nt and 21-nt siRNAs, which together are components of a regulatory loop controlling reactive oxygen species (ROS) producti…
AT5G47060	1.67471	3.28e-08	hypothetical protein (DUF581)
AT3G61440	1.67365	0.0145105	Encodes a cysteine synthase isomer CysC1. The isomer is however less effective in cysteine biosynthesis. It is involved in beta-cyanoalanine biosynthesis, an intermediate of cyanide detoxification pathway. The mRNA is cell-to-cell mobile.
AT4G29810	1.67318	2.22e-08	encodes a MAP kinase kinase 2 that regulates MPK6 and MPK4 in response to cold and salt stresses. Co-expression with MEKK1 in protoplasts activated MKK2 activity, suggesting that MEKK1 may be a regulator of MKK2.
AT4G05420	1.67219	0.0103765	Structurally similar to damaged DNA binding proteins. DDB1a is part of a 350 KDa nuclear localized DET1 protein complex. This complex may physically interact with histone tails and while bound to chromatin- repress transcription of genes involved in photomorphogenesis. DDB1a is shown to be RUB-modified.
AT2G01990	1.67206	0.00535145	XRI1-like protein
AT4G10930	1.67057	0.0240908	RING/U-box protein
AT4G14640	1.6693	0.00149732	encodes a divergent member of calmodulin, which is an EF-hand family of Ca2+-binding proteins. This gene is expressed in leaves, flowers and siliques. The gene functionally complements yeast calmodulin 1 (CAM1). Also the protein does not form formed a complex with a basic amphiphilic helical peptide in the presence of Ca2+ in vitro. Authors suggest that this gene may represent a Ca2+-binding sens…
AT2G23760	1.66851	8.44e-06	Encodes a member of the BEL family of homeodomain proteins. Plants doubly mutant for saw1/saw2 (blh2/blh4) have serrated leaves. BP is expressed in the serrated leaves, therefore saw2 and saw1 may act redundantly to repress BP in leaves. Regulates together with BLH2 demethylesterification of homogalacturonan in seed mucilage.
AT5G03260	1.66632	0.00258268	LAC11 is a putative laccase, a member of laccase family of genes (17 members in Arabidopsis).
AT1G68810	1.66098	0.00105679	basic helix-loop-helix (bHLH) DNA-binding superfamily protein
AT3G24503	1.66042	0.00365133	Arabidopsis thaliana aldehyde dehydrogenase AtALDH1a mRNA. a sinapaldehyde dehydrogenase catalyzes both the oxidation of coniferylaldehyde and sinapaldehyde forming ferulic acid and sinapic acid, respectively
AT1G61215	1.65949	0.000849188	Bromodomain protein with a DNA binding motif
AT2G35660	1.65923	0.0164292	Encodes a member of a novel gene family with homology to known proteins involved in hydroxylation and oxidation of an aromatic ring.
AT1G47380	1.65904	0.0470997	Protein phosphatase 2C family protein
AT1G30900	1.65753	0.00250097	VACUOLAR SORTING RECEPTOR 6
AT5G08130	1.65731	0.000471496	Encodes a basic helix-loop-helix (bHLH) family protein BIM1 (BES1-INTERACTING MYC-LIKE 1), involved in brassinosteroid signaling. It synergistically interacts with BES1 to bind to E box sequences (CANNTG). Positively modulates the shade avoidance syndrome in Arabidopsis seedlings.
AT1G16270	1.65611	0.0347255	kinase superfamily with octicosapeptide/Phox/Bem1p domain-containing protein
AT4G36990	1.65588	0.0127169	Encodes a protein whose sequence is similar to heat shock factors that regulate the expression of heat shock proteins. Transcript level is increased in response to heat shock. However, overexpression of this gene did not result in the increase of decrease of heat shock proteins.
AT1G17430	1.65542	0.0282999	alpha/beta-Hydrolases superfamily protein
AT2G04350	1.65413	6.34e-06	AMP-dependent synthetase and ligase family protein
AT5G54840	1.65244	0.0450504	Monomeric G protein. Expressed in the root quiescent center, flowers, and leaf guard cells and hydathodes.
AT1G05790	1.64696	0.0102974	lipase class 3 family protein
AT4G03965	1.64636	2.5e-05	RING/U-box superfamily protein
AT2G05540	1.64468	0.0348831	Glycine-rich protein family
AT2G18300	1.64396	4.78e-08	basic helix-loop-helix (bHLH) DNA-binding superfamily protein
AT3G21175	1.64327	0.0346053	member of a novel family of plant-specific GATA-type transcription factors.
AT3G26922	1.64269	0.012911	F-box/RNI-like superfamily protein
AT4G30900	1.64218	7.35e-08	DNAse I-like superfamily protein
AT1G50180	1.63795	0.00386845	Host immune receptor which recognizes the conserved effectors AvrE and HopAA1.
AT4G36220	1.63603	0.0301871	encodes ferulate 5-hydroxylase (F5H). Involved in lignin biosynthesis.
AT5G13250	1.63552	0.0498184	RING finger protein
AT1G71140	1.63471	0.00346491	MATE transporter that can export the antibiotic norfloxacin.
AT5G14860	1.63416	0.0112632	UDP-Glycosyltransferase superfamily protein
AT1G47710	1.63213	0.00729493	Serine protease inhibitor (SERPIN) family protein
AT5G39660	1.6321	0.0251044	Dof-type zinc finger domain-containing protein, identical to H-protein promoter binding factor-2a GI:3386546 from (Arabidopsis thaliana). Interacts with LKP2 and FKF1, but its overexpression does not change flowering time under short or long day conditions.
AT2G30020	1.62969	0.0122533	Encodes AP2C1. Belongs to the clade B of the PP2C-superfamily. Acts as a MAPK phosphatase that negatively regulates MPK4 and MPK6.
AT2G47440	1.62909	0.0318868	Tetratricopeptide repeat (TPR)-like superfamily protein
AT2G44690	1.6283	1.52e-06	A member of ROP GTPase gene family.
AT5G55560	1.62584	0.0112048	Protein kinase superfamily protein
AT1G65430	1.62534	0.0388361	IBR domain-containing protein
AT5G05180	1.6252	2.4e-07	myosin heavy chain, striated protein
AT5G46190	1.6246	0.00261398	RNA-binding KH domain-containing protein
AT5G53130	1.62345	9.1e-07	member of Cyclic nucleotide gated channel family
AT3G59310	1.62293	0.0255447	solute carrier family 35 protein (DUF914)
AT2G36410	1.62242	1.04e-05	transcriptional activator (DUF662)
AT1G59740	1.61881	5.77e-09	Major facilitator superfamily protein
AT1G55915	1.61716	0.0193868	DNA-protein crosslink repair protease. WSS1A is involved in DNA-protein crosslink (DPC) repair and acts in independent pathways of the nuclease MUS81 and the phosphodiesterase TDP1. WSS1A is involved in the repair of replicative DNA damage (determination of dead cells in the root meristem using propidium Iodide staining). CRISPR wss1A mutants are camptothecin (CPT) and cis-platin hypersensitive a…
AT1G72230	1.61473	0.000525358	Cupredoxin superfamily protein
AT1G24620	1.61456	0.00262912	Encodes a EF-hand calcium-binding protein family member. Mutants exhibit longer root hairs under phosphate-deficient conditions.
AT1G50420	1.61389	0.0197057	Encodes a scarecrow-like protein (SCL3) Putative transcription factors interacting with the gene product of VHA-B1 (vacuolar ATPase subunit B1; as shown through yeast two-hybrid assay).
AT5G05540	1.61268	0.0102513	small RNA degrading nuclease 2
AT5G64570	1.60737	0.0134254	Encodes a beta-d-xylosidase that belongs to family 3 of glycoside hydrolases.
AT4G30935	1.60691	6.97e-06	member of WRKY Transcription Factor; Group I
AT2G46210	1.60398	0.0385339	Fatty acid/sphingolipid desaturase
AT4G30780	1.60251	0.0204175	ATP-dependent DNA helicase
AT5G15730	1.60238	3.25e-05	Protein kinase superfamily protein
AT1G53190	1.59916	0.0316443	Encodes a RING-type E3 ligase that positively regulates CIN-like TCP activity to promote leaf development by mediating the degradation of the TCP repressor TIE1.
AT3G58800	1.59877	0.0315265	secretion-regulating guanine nucleotide exchange factor
AT1G74740	1.59666	0.00207217	member of Calcium Dependent Protein Kinase
AT4G10970	1.59623	0.00232269	UAP56-interacting factor1, binds single stranded RNA and, along with UIEF2,,appears to play a role in nuclear export of RNA.
AT5G02420	1.59438	0.0427822	cyclin-dependent kinase inhibitor SMR3-like protein
AT1G02335	1.59436	0.0285444	Encodes a plasodesmata-located protein involved in regulating primary root growth by controlling phloem-mediated allocation of resources between the primary and lateral root meristems.
AT2G34070	1.59174	3.06e-05	Encodes a member of the TBL (TRICHOME BIREFRINGENCE-LIKE) gene family containing a plant-specific DUF231 (domain of unknown function) domain. TBL gene family has 46 members, two of which (TBR/AT5G06700 and TBL3/AT5G01360) have been shown to be involved in the synthesis and deposition of secondary wall cellulose, presumably by influencing the esterification state of pectic polymers. A nomenclature…
AT2G19380	1.59174	0.000803932	RNA recognition motif (RRM)-containing protein
AT2G01970	1.58952	0.0121785	Endomembrane protein 70 protein family
AT5G62220	1.58654	0.0314619	Encodes a Golgi apparatus-localized galactosyltransferase involved in galactosyl-substitution of xyloglucan at position 2.
AT1G70530	1.58424	0.00671452	Encodes a cysteine-rich receptor-like protein kinase.
AT2G28370	1.58407	0.0396421	Uncharacterized protein family (UPF0497)
AT2G46530	1.58068	0.0209621	auxin response factor 11
AT2G47530	1.58058	0.00856635	Pollen Ole e 1 allergen and extensin family protein
AT5G47180	1.57898	1.6e-06	Plant VAMP (vesicle-associated membrane protein) family protein
AT1G63855	1.57809	0.0467683	Putative methyltransferase family protein
AT5G43470	1.57792	0.0433168	Confers resistance to Peronospora parasitica. In arabidopsis ecotype Dijon-17, HRT-mediated signaling is dependent on light for the induction of hypersensitive response and resistance to turnip crinkle virus.
AT3G50660	1.57751	0.00390572	Encodes a 22&#945; hydroxylase whose reaction is a rate-limiting step in brassinosteroid biosynthetic pathway. The protein is a member of CYP90B gene family. CLM is an epi-allele with small, compressed rosette, reduced internode length, and reduced fertility, appears in selfed ddm mutant plants possibly due to loss of cytosine methylation. Transcripts accumulate in actively growing tissues, and G…
AT1G30820	1.57721	0.000428516	Cytidine triphosphate synthase.
AT2G28315	1.57613	0.0307121	UXT1 is a member of the NST-KT subfamily of nucleotide/sugar transporters. It is localized to the golgi and ER. UXT1 functions as a UDP-Xyl transporter. The mRNA is cell-to-cell mobile.
AT3G45190	1.57584	0.00898204	SIT4 phosphatase-associated family protein
AT5G16800	1.56784	0.0258693	Plasma membrane-anchored post-translationally acting N-acetyltransferase involved in high salt stress response.
AT5G18640	1.56668	0.00911927	alpha/beta-Hydrolases superfamily protein
AT1G48210	1.56641	0.0319793	Protein kinase superfamily protein
AT4G33300	1.56584	0.022282	Encodes a member of the ADR1 family nucleotide-binding leucine-rich repeat (NB-LRR) immune receptors.
AT5G49120	1.56471	4.72e-05	DUF581 family protein, putative (DUF581)
AT2G23360	1.5636	3.93e-12	filament-like protein (DUF869)
AT3G11080	1.56134	0.012728	receptor like protein 35
AT4G19840	1.5611	0.0479563	encodes a phloem lectin, similar to phloem lectin in cucumber and celery. Gene is expressed in the phloem, predominantly in the companion cells. The mRNA is cell-to-cell mobile.
AT4G08500	1.56086	0.000124292	Encodes a member of the A1 subgroup of the MEKK (MAPK/ERK kinase kinase) family. MEKK is another name for Mitogen-Activated Protein Kinase Kinase Kinase (MAPKKK or MAP3K). This subgroup has four members: At4g08500 (MEKK1, also known as ARAKIN, MAP3Kb1, MAPKKK8), At4g08480 (MEKK2, also known as MAP3Kb4, MAPKKK9), At4g08470 (MEKK3, also known as MAP3Kb3, MAPKKK10) and At4g12020 (MEKK4, also known a…
AT3G04350	1.55908	0.0292389	vacuolar sorting-associated protein (DUF946)
AT1G07230	1.55829	0.000746468	non-specific phospholipase C1
AT5G57280	1.552	0.00138508	Gene encodes a methyltransferase-like protein involved in pre-rRNA processing.
AT3G27890	1.55174	0.00041611	Encodes NAD(P)H:quinone reductase which is an FMN binding protein that catalyzes the reduction of quinone substrates to hydroquinones.The enzyme activity was confirmed by in vitro assay.
AT1G28480	1.55111	0.0231183	Encodes GRX480, a member of the glutaredoxin family that regulates protein redox state. GRX480 interacts with TGA factors and suppresses JA-responsive PDF1.2 transcription. GRX480 transcription is SA-inducible and requires NPR1. Maybe involved in SA/JA cross-talk. It has also been shown to interact with the transcription factor TGA2 and suppress ORA59 promoter activity.
ATMG00860	1.55049	0.047349	DNA/RNA polymerases superfamily protein
AT4G35230	1.54962	0.0468234	Encodes BR-signaling kinase 1 (BSK1), one of the three homologous BR-signaling kinases (BSK1, AT4G35230; BSK2, AT5G46570; BSK3, AT4G00710). Mediates signal transduction from receptor kinase BRI1 by functioning as the substrate of BRI1. Plasma membrane localized.
AT2G37440	1.54944	5.68e-05	DNAse I-like superfamily protein
AT4G27190	1.54862	0.0253691	NB-ARC domain-containing disease resistance protein
AT4G08170	1.54693	0.0466641	Inositol 1,3,4-trisphosphate 5/6-kinase family protein
AT1G49620	1.5469	0.00109987	Kip-related protein (KRP) gene, encodes CDK (cyclin-dependent kinase) inhibitor (CKI), negative regulator of cell division. A member of seven KRP genes found in Arabidopsis thaliana. Differential expression patterns for distinct KRPs were revealed by in situ hybridization. Binds to D type cyclins and may inhibit cell cycle.
AT2G23460	1.54403	0.015216	encodes a novel G-alpha protein that shares similarity to plant, yeast, and animal G-alpha proteins at the C-terminus. It contains an N-terminus that is as large as the C-terminus, is a member of a small family, and is expressed in all tissues examined, including roots, leaves, stems, flowers, and fruits.
AT3G50770	1.54389	0.000919688	calmodulin-like 41
AT1G35670	1.54329	2.7e-06	Encodes a Ca(2+)-dependent, calmodulin-independent protein kinase that is rapidly induced by drought and high-salt stress but not by low-temperature stress or heat stress. Positive regulator of ABA signaling. Phosphorylates ABA responsive transcription factors ABF1 and ABF4.
AT4G34000	1.54327	0.0167898	Encodes an ABA-responsive element-binding protein with similarity to transcription factors that is expressed in response to stress and abscisic acid.
AT3G29780	1.54202	6.76e-05	Member of a diversely expressed predicted peptide family showing sequence similarity to tobacco Rapid Alkalinization Factor (RALF), and is believed to play an essential role in the physiology of Arabidopsis. Consists of a single exon and is characterized by a conserved C-terminal motif and N-terminal signal peptide.
AT5G65020	1.54176	1.13e-05	Annexins are calcium binding proteins that are localized in the cytoplasm. When cytosolic Ca2+ increases, they relocate to the plasma membrane. They may be involved in the Golgi-mediated secretion of polysaccharides.
AT3G14590	1.54137	4.86e-10	Ca2+-dependent lipid-binding protein
AT4G27960	1.54113	0.00574405	ubiquitin conjugating enzyme
AT1G54730	1.53904	0.00473498	Major facilitator superfamily protein
AT2G32580	1.53894	0.00667847	transmembrane protein, putative (DUF1068)
AT3G07040	1.53808	1.16e-05	Contains an N-terminal tripartite nucleotide binding site and a C-terminal tandem array of leucine-rich repeats. Confers resistance to Pseudomonas syringae strains that carry the avirulence genes avrB and avrRpm1.
AT5G51060	1.53284	5.4e-05	RHD2 (along with RHD3 and RHD4) is required for normal root hair elongation. Has NADPH oxidase activity. Gene is expressed in the elongation and differention zone in trichoblasts and elongating root hairs. RDH2 is localized to the growing tips of root hair cells. It is required for the production of reactive oxygen species in response to extracellular ATP stimulus. The increase in ROS production …
AT5G13800	1.53087	0.00648978	Encodes a pheophytinase that is involved in chlorophyll breakdown. Its transcript levels increase during senescence and pph-1 mutants have a stay-green phenotype.
AT1G65440	1.52884	0.0360529	Related to yeast Spt6 protein, which functions as part of a protein complex in transcription initiation and also plays a role in chromatin structure / assembly. It encodes a putative WG/GW-repeat protein involved in the regulation of apical-basal polarity of embryo
AT2G37940	1.52791	4.46e-05	Inositol phosphorylceramide synthase 2
AT3G50190	1.52309	7.73e-08	transmembrane protein, putative (DUF247)
AT4G12010	1.52131	0.00364298	Leucine-rich repeat domain (NLR) receptor. Dominant negative alleles suppress catma3 autoimmunity. Co-regulates with WRKY19 basal levels of immunity to root-knot nematodes.
AT3G05500	1.52066	3.19e-05	Encodes a protein that associates with lipid droplet surfaces and shares sequence homology with family of small rubber particle proteins. The mRNA is cell-to-cell mobile.
AT3G57800	1.5196	5.46e-06	basic helix-loop-helix (bHLH) DNA-binding superfamily protein
AT1G66550	1.51873	0.0409937	member of WRKY Transcription Factor; Group III
AT2G38120	1.51764	0.0260477	Encodes an auxin influx transporter. AUX1 resides at the apical plasma membrane of protophloem cells and at highly dynamic subpopulations of Golgi apparatus and endosomes in all cell types. AUX1 action in the lateral root cap and/or epidermal cells influences lateral root initiation and positioning. Shoot supplied ammonium targets AUX1 and inhibits lateral root emergence. The mRNA is cell-to-cell…
AT4G27480	1.51703	0.0136253	Core-2/I-branching beta-1,6-N-acetylglucosaminyltransferase family protein
AT1G51700	1.51673	0.0113086	Encodes dof zinc finger protein (adof1). The mRNA is cell-to-cell mobile.
AT3G08640	1.5157	2.05e-09	alphavirus core family protein (DUF3411)
AT2G39700	1.51519	0.00143042	putative expansin. Naming convention from the Expansin Working Group (Kende et al, 2004. Plant Mol Bio). Involved in the formation of nematode-induced syncytia in roots of Arabidopsis thaliana.
AT5G23860	1.51502	3.26e-06	beta-tubulin, preferentially expressed in endodermal and phloem cells of primary roots and in the vascular tissues of leaves, stems, and flowers. The mRNA is cell-to-cell mobile.
AT1G64060	1.51388	0.00845989	Interacts with AtrbohD gene to fine tune the spatial control of ROI production and hypersensitive response to cell in and around infection site.
AT5G18650	1.51254	0.000480736	Encodes a RING-type E3 ubiquitin ligase that interacts with and ubiquitinates MYB30, leads to MYB30 proteasomal degradation and downregulation of its transcriptional activity. Since MYB30 is a positive regulator of Arabidopsis HR and defence responses, MIEL1 is involved in the negative regulation of these processes. The mRNA is cell-to-cell mobile.
AT3G44610	1.51009	0.00155551	Kinase involved in the first positive phototropism and gravitropism. Phosphorylates serine residues in the cytoplasmic loop of PIN1 and shares phosphosite preferences with D6PK. Critical component for both hypocotyl phototropism and gravitropism, control tropic responses mainly through regulation of PIN-mediated auxin transport by protein phosphorylation.
AT5G61190	1.50882	0.0200541	putative endonuclease or glycosyl hydrolase with C2H2-type zinc finger domain-containing protein
AT5G44030	1.50717	1.22e-05	Encodes a cellulose synthase involved in secondary cell wall biosynthesis. Confers resistance towards bacterial and fungal pathogens, independent of salicylic acid, ethylene and jasmonate signaling. The mRNA is cell-to-cell mobile.
AT5G57880	1.50672	0.0420671	Encodes MULTIPOLAR SPINDLE 1 (MPS1), involved in meiotic spindle organization.
AT5G43630	1.50482	0.0271952	Encodes a zinc knuckle protein that negatively regulates morning specific growth. The role of TZP in hypocotyl elongation was established through a QTL analysis of BayXSha RIL populations. The Bay-0 allele contains a deletion causing a frameshift mutation. TZP is under circadian control and acts to regulate morning-specific hypocotyl growth. The mRNA is cell-to-cell mobile.
AT1G47750	1.50446	0.0166712	member of the peroxin11 (PEX11) gene family, integral to peroxisome membrane, controls peroxisome proliferation.
AT1G03070	1.50296	4.04e-08	Bax inhibitor-1 family protein
AT3G07080	1.50186	0.00310573	EamA-like transporter family
AT1G10390	1.49864	0.0322342	DRA2 is a homolog of mammalian nucleoporin 98 and a likely component of the nuclear pore complex in Arabidopsis. It positively participates in the control of the hypocotyl elongation response to plant proximity and control of shade induced gene expression. Nucleoportin which redundantly inhibits flowering together with Nup98b through multiple pathways including clock, photoperiod, and age pathway…
AT2G23070	1.49771	0.0391814	Encodes a chloroplast localized subunit of casien kinase4. Functions reduntantly with other alpha subunits (1, 2,and 3) in ABA mediated suppression of seed germination, lateral root development and flowering time.
AT5G58660	1.49717	0.00811753	2-oxoglutarate (2OG) and Fe(II)-dependent oxygenase superfamily protein
AT3G07370	1.4964	0.0272146	Encodes AtCHIP, a new class of E3 ubiquitin ligases with three tetratricopeptide repeats and a U-box domain, structurally similar to the animal CHIP proteins. Plays an important role in plant cellular metabolism under temperature stress conditions. Functions as an E3 ubiquitin ligase of protein phosphatase 2A subunits and alters plant response to abscisic acid treatment. Belongs to one of the 36 …
AT4G20090	1.49623	0.034557	Pentatricopeptide repeat (PPR) superfamily protein
AT1G70740	1.49536	0.00807637	Protein kinase superfamily protein
AT2G42910	1.49336	7.13e-08	Phosphoribosyltransferase family protein
AT1G52190	1.49295	0.0366929	Encodes a low affinity nitrate transporter that is expressed in the plasma membrane and found in the phloem of the major veins of leaves. It is responsible for nitrate redistribution to young leaves.
AT1G14130	1.49102	0.00167491	DAO1 is an IAA oxidase expressed in many different plant parts. it is a member of a family of dioxygenase and 2OG Fe(II) oxygenase domain and DAO domain containing proteins. It appears to be the major IAA oxidase in planta and major contributor to IAA degradation.
AT2G33580	1.4894	0.0139444	Encodes a putative LysM-containing receptor-like kinase. LYK5 is a major chitin receptor and forms a chitin-induced complex with related kinase CERK1. Based on protein sequence alignment analysis, it was determined as a pseudo kinase due to a lack of the ATP-binding P-loop in the kinase domain.
AT2G40120	1.48767	3.6e-05	Protein kinase superfamily protein
AT2G12550	1.48717	0.00854075	ubiquitin-associated (UBA)/TS-N domain-containing protein
AT1G80830	1.48676	0.0240829	Thought to be involved in iron homeostasis. Induced in leaves in response to iron deficiency. Transgenic plants accumulate toxic levels of iron. Gene complements yeast iron uptake mutants.
AT1G14290	1.48613	0.0216043	Encodes one of the two redundant sphingoid base hydroxylases (SBH). Involved in sphingolipid trihydroxy long-chain base (4-hydroxysphinganine) biosynthesis. Double mutants of SBHs were dwarfed and not able to progress from vegetative to reproductive growth.
AT3G06620	1.48543	0.0101824	PAS domain-containing protein tyrosine kinase family protein
AT2G24100	1.48539	0.0103232	ATP-dependent DNA helicase
AT5G61250	1.48531	2.78e-17	Belongs to the plant glycoside hydrolase family 79. Encodes a protein with several posttranslational modification sites including O-&#946;-GlcNAc attachment sites and serine-, threonine- and tyrosine-phosphorylation sites, suggesting that this protein is extensively modified posttranslationally. The protein is predicted (WoLF PSORT program) to be secreted.
AT2G26200	1.48492	2.31e-05	S-adenosyl-L-methionine-dependent methyltransferases superfamily protein
AT1G03220	1.48405	0.000634478	Eukaryotic aspartyl protease family protein
AT3G17850	1.48276	3.55e-28	Protein kinase which together with IRE3 plays an important role in controlling root skewing and maintaining the microtubule network.
AT5G34940	1.48227	2.36e-09	The protein is predicted (WoLF PSORT program) to be membrane-associated.
AT3G16240	1.481	0.00881368	Delta tonoplast intrinsic protein, functions as a water channel and ammonium (NH3) transporter. Highly expressed in flower, shoot, and stem. Expression shows diurnal regulation and is induced by ammonium (NH3). Protein localized to vacuolar membrane. The mRNA is cell-to-cell mobile.
AT4G25660	1.47957	0.000142103	PPPDE putative thiol peptidase family protein
AT1G79380	1.47859	0.00098987	Encodes a ubiquitin ligase that is an essential upstream modulator of JA signaling in response to various stimuli.
AT4G03510	1.47634	0.0430597	RMA1 encodes a novel 28 kDa protein with a RING finger motif and a C-terminal membrane-anchoring domain that is involved in the secretory pathway. Has E3 ubiquitin ligase activity.
AT1G69030	1.47489	0.00277037	BSD domain-containing protein
AT4G02480	1.47475	6.05e-09	AAA-type ATPase family protein
AT4G36470	1.4746	0.0245066	S-adenosyl-L-methionine-dependent methyltransferases superfamily protein
AT3G03990	1.47458	0.0169166	Encodes an alpha/beta hydrolase essential for strigolactone signaling. Degradation of the protein is promoted by strigolactone. The mRNA is cell-to-cell mobile.
AT3G52750	1.47234	0.00639509	Nuclear gene that encodes a plastidial division protein (FtsZ2-2). FtsZ2-2 is involved in chloroplast morphology and internal organisation in addition to participating in chloroplast partition
AT2G33550	1.47226	0.0110492	Homeodomain-like superfamily protein
AT1G04250	1.47209	0.0375106	Transcription regulator acting as repressor of auxin-inducible gene expression. Auxin-inducible AUX/IAA gene. Short-lived nuclear protein with four conserved domains. Domain III has homology to beta alpha alpha dimerization and DNA binding domains. Involved in auxin signaling and is a positive modulator of natural leaf senescence. Auxin induces the degradation of the protein in a dosage-dependent…
AT5G16490	1.47163	0.00748785	encodes a member of a novel protein family that contains contain a CRIB (for Cdc42/Rac-interactive binding) motif required for their specific interaction with GTP-bound Rop1 (plant-specific Rho GTPase). It interacts with Rop1 and is involved in pollen tube growth and function, and exocytosis in the pollen tube tip. Protein most similar to RIC2 (family subgroup V). Gene is expressed in all tissues…
AT2G21410	1.46942	0.0248225	Vacuolar proton ATPase subunit VHA-a isoform 2. Localized in the tonoplast. Required for efficient nutrient storage but not for sodium accumulation.
AT5G10290	1.46844	0.0422034	leucine-rich repeat transmembrane protein kinase family protein
AT3G55390	1.46492	5.6e-06	Uncharacterized protein family (UPF0497)
AT1G66070	1.46444	2.68e-08	Translation initiation factor eIF3 subunit
AT3G47830	1.46304	0.00739625	DNA glycosylase superfamily protein
AT3G54140	1.4605	0.0022914	Encodes a di- and tri-peptide transporter that recognizes a variety of different amino acid combinations. GFP-tagged PTR1 localizes to the plasma membrane and has 8 to 11 predicted transmembrane domains. PTR1 is expressed in a number of different vascular tissues throughout the plant based on promoter:GUS expression analysis. ptr1 mutants have a lower dry weight than wild type plants when both ar…
AT1G46408	1.45964	0.0330559	AGAMOUS-like 97
AT5G17420	1.45936	0.000696488	Encodes a xylem-specific cellulose synthase that is phosphorylated on one or more serine residues (on either S185 or one of S180 or S181).
AT5G56780	1.4581	0.00813092	Encodes a transcriptional regulator that is required for the induction of dormancy during late seed development.ET2 contains DNA and Zinc binding domains and is involved in DNA methylation. ET2 may function in DNA repair.
AT3G21100	1.45612	0.0175202	RNA-binding (RRM/RBD/RNP motifs) family protein
AT2G35350	1.45503	0.0177586	Encodes a protein most similar to the POLTERGEIST locus. Double mutant analysis of loss of function alleles indicate PLL1 functions redundantly with POL to regulate meristem size and pedicel length. Acts in a dose dependent manner with POL to suppress the clv1, clv2 and clv3 phenotypes.
AT4G33985	1.45297	4.73e-13	membrane insertase, putative (DUF1685)
AT1G55110	1.44983	0.0221417	indeterminate(ID)-domain 7
AT3G59660	1.44977	0.0285962	Encodes a C2-GRAM domain-containing protein that is induced by B. cinerea infection. It is required for cleavage of BAG6 and thus plays a role in mediating resistance to fungal infection.
AT3G26600	1.44913	0.0194195	Armadillo repeat protein. One of a family of four in Arabidopsis. Expressed in vegetative tissues, anthers and ovules.
AT5G44070	1.44663	0.0076371	Phytochelatin synthase gene confers tolerance to cadmium ions. Catalyzes phytochelatin (PC) synthesis from glutathione (GSH) in the presence of Cd2+, Zn2+, Cu2+ and Fe3+, but not by Co2+ or Ni2+. The mRNA is cell-to-cell mobile.
AT4G09670	1.44322	6.19e-07	Oxidoreductase family protein
AT1G66900	1.44304	0.00148758	alpha/beta-Hydrolases superfamily protein
AT4G36090	1.43884	0.0103745	oxidoreductase, 2OG-Fe(II) oxygenase family protein
AT4G33510	1.43532	0.00055991	Enzyme catalyzing the first committed step in aromatic amino acid biosynthesis The mRNA is cell-to-cell mobile.
AT2G01910	1.4351	0.0142353	Binds microtubules. Induces a crisscross mesh of microtubules, not bundles. Not involved in microtubule polymerization nor nucleation. Localizes to mitochondria. The mRNA is cell-to-cell mobile.
AT1G20550	1.43482	0.0425833	O-fucosyltransferase family protein
AT4G39680	1.43474	0.0203733	SAP domain-containing protein
AT4G28980	1.43082	0.028373	Encodes a CDK-activating kinase that regulates root initial cell differentiation. Phosphorylates CDKD2 and CDKD3, but not CDKD1. Controls CDK activities and basal transcription.
AT4G05020	1.43079	0.029333	Miitochondrial alternative NADH dehydrogenase.
AT5G65730	1.43036	1.21e-05	xyloglucan endotransglucosylase/hydrolase 6
AT1G31650	1.4299	6.31e-05	Encodes a member of KPP-like gene family, homolog of KPP (kinase partner protein) gene in tomato. Also a member of the RopGEF (guanine nucleotide exchange factor) family, containing the novel PRONE domain (plant-specific Rop nucleotide exchanger), which is exclusively active towards members of the Rop subfamily.
AT3G19330	1.42965	0.0129723	transmembrane protein, putative (DUF677)
AT1G52780	1.42899	0.00819407	PII, uridylyltransferase (DUF2921)
AT1G14780	1.42892	0.0091757	MAC/Perforin domain-containing protein
AT1G07630	1.42888	0.000110846	Encodes a protein phosphatase 2C like gene, similar to POL. Involved in leaf development. Knockout mutants have abnormally shaped leaves.
AT4G18780	1.42887	0.000758009	Encodes a member of the cellulose synthase family involved in secondary cell wall biosynthesis. Mutants have abnormal xylem formation, reduced cellulose content, and enhanced drought and osmotic stress tolerance. Mediates resistance towards bacterial pathogens via ABA. Confers resistance towards bacterial and fungal pathogens, independent of salicylic acid, ethylene and jasmonate signaling.
AT3G13460	1.42844	0.0224181	Physically interacts with CIPK1. ECT2 regulates the mRNA levels of the roteasome regulator PTRE1 and of several 20S proteasome subunits, resulting in enhanced 26S proteasome activity. YTHDF protein which togeteher with ECT3 and ECT4 is involved in cell proliferation during plant organogenesis.
AT1G20780	1.42603	1.26e-05	Encodes a protein containing a U-box and an ARM domain. Homozygous mutant seedlings have a seedling lethal phenotype with widespread cell death lesions throughout the cotyledons and roots.
AT3G10330	1.4249	0.000442099	Cyclin-like family protein
AT3G21290	1.42475	4.35e-06	dentin sialophosphoprotein-like protein
AT1G08720	1.42419	5.37e-05	enhanced disease resistance 1 (EDR1) confers resistance to powdery mildew disease caused by the fungus Erysiphe cichoracearum The mRNA is cell-to-cell mobile.
AT5G04020	1.42291	0.0117333	calmodulin binding protein
AT3G05600	1.42261	0.00403934	Encodes a cytosolic epoxide hydrolase capable of acting on 9,10-epoxystearic acid and on 12,13- epoxyoctadec-9-enoic acid that is involved in the synthesis of poly-hydroxylated cutin monomers.
AT1G27920	1.42259	0.000889346	microtubule-associated protein 65-8
AT3G05250	1.42249	0.00784753	RING/U-box superfamily protein
AT1G22540	1.42008	0.0173875	Major facilitator superfamily protein
AT4G17720	1.41986	0.00109163	RNA-binding (RRM/RBD/RNP motifs) family protein
AT3G29750	1.41912	0.0485957	Eukaryotic aspartyl protease family protein
AT3G14260	1.41853	0.0417989	LURP-one-like protein (DUF567)
AT4G02590	1.41444	2.02e-09	basic helix-loop-helix (bHLH) DNA-binding superfamily protein
AT1G48450	1.41215	0.0013924	alanine-tRNA ligase, putative (DUF760)
AT1G45207	1.40958	0.00477076	Remorin family protein
AT3G46450	1.40829	1.46e-06	SEC14 cytosolic factor family protein / phosphoglyceride transfer family protein
AT5G23870	1.40704	0.00134673	Encodes a pectin acetylesterase that removes cell wall acetate associated with pectin formation in Arabidopsis leaves.
AT1G15780	1.40326	0.00683236	mediator of RNA polymerase II transcription subunit 15a-like protein
AT1G05170	1.402	0.0166712	Galactosyltransferase family protein
AT1G58025	1.39697	0.000262644	DNA-binding bromodomain-containing protein
AT4G22670	1.39694	0.000180324	Encodes one of the 36 carboxylate clamp (CC)-tetratricopeptide repeat (TPR) proteins (Prasad 2010, Pubmed ID: 20856808) with potential to interact with Hsp90/Hsp70 as co-chaperones. The mRNA is cell-to-cell mobile.
AT1G76990	1.39662	0.0181821	ACT domain repeat 3
AT3G50810	1.39486	0.0421733	Uncharacterized protein family (UPF0497)
AT2G44420	1.39403	0.0319132	protein N-terminal asparagine amidohydrolase family protein
AT3G20300	1.3896	2.33e-07	extracellular ligand-gated ion channel protein (DUF3537)
AT4G22130	1.38953	0.0100935	STRUBBELIG-receptor family 8
AT4G04720	1.38585	0.000312001	member of Calcium Dependent Protein Kinase
AT5G67190	1.38573	0.0102974	encodes a member of the DREB subfamily A-5 of ERF/AP2 transcription factor family. The protein contains one AP2 domain. There are 16 members in this subfamily including RAP2.1, RAP2.9 and RAP2.10.
AT5G63140	1.3857	0.000394701	purple acid phosphatase 29
AT4G37870	1.38549	0.0214223	Encodes a phosphoenolpyruvate carboxykinase that localizes to the cytosol.
AT2G19710	1.38445	0.0072646	Regulator of Vps4 activity in the MVB pathway protein
AT1G59780	1.38376	0.0356772	NB-ARC domain-containing disease resistance protein
AT5G42570	1.3836	0.00932684	B-cell receptor-associated 31-like protein
AT5G06550	1.37622	0.0218407	Encodes a HR demethylase that acts as a positive regulator of seed germination in the PHYB-PIL5-SOM pathway.
AT4G05200	1.37148	0.00547888	Encodes a cysteine-rich receptor-like protein kinase.
AT5G14760	1.36925	6.7e-05	At5g14760 encodes for L-aspartate oxidase involved in the early steps of NAD biosynthesis. In contrary to the EC 1.4.3.16 (l-aspartate oxidase - deaminating) the enzyme catalyzes the reaction L-aspartate + O2 = iminoaspartate (alpha-iminosuccinate) + H2O2. Flavoenzyme-encoding gene.
AT1G72050	1.3678	0.0194919	Encodes a transcriptional factor TFIIIA required for transcription of 5S rRNA gene. 5S rRNA is the smallest constituent of the ribosome. Work on one of the gene models AT1G72050.2 showed that it encodes a protein with nine Cys(2)-His(2)-type zinc fingers, a characteristic feature of TFIIIA proteins. AT1G72050.2 also contains a 23 amino acid spacer between fingers 1 and 2, a 66 amino acid spacer b…
AT2G17200	1.36754	4.84e-07	Encodes a ubiquitin receptor protein that specifically associates with PEX2 and PEX12.
AT2G46340	1.36516	0.00144036	Encodes a member of the SPA (suppressor of phyA-105) protein family (SPA1-SPA4). SPA proteins contain an N-terminal serine/threonine kinase-like motif followed by a coiled-coil structure and a C-terminal WD-repeat domain. SPA1 is a PHYA signaling intermediate, putative regulator of PHYA signaling pathway. Light responsive repressor of photomorphogenesis. Involved in regulating circadian rhythms a…
AT1G75380	1.36499	0.0342162	Encodes a nuclease involved in ABA-mediated callose deposition. It has been shown to interact with JAZ proteins, binds to a jasmonic acid-responsive element (JARE) and repress AtJMT expression.
AT1G68490	1.36229	0.0054976	translocase subunit seca
AT1G27100	1.36148	8.98e-05	Actin cross-linking protein
AT4G25720	1.35877	1.14e-05	This locus encodes a protein with similarity to gamma-glutamylcyclotransferase that may be involved in catalyzing the formation of pyroglutate residue on proteins that have been post-translationally processed to reveal a glutamine at their N-terminus. Enzymatic assays to test the function of this protein were performed using a truncated form of the protein lacking a signal peptide that is most si…
AT3G08590	1.35847	0.0031004	Encodes a 2,3-biphosphoglycerate-independent phosphoglycerate mutase that is involved in pollen development and stomatal movement.
AT4G17070	1.35744	0.00107684	peptidyl-prolyl cis-trans isomerase
AT3G52870	1.35619	0.000380783	IQ calmodulin-binding motif family protein
AT3G63200	1.35292	8.08e-05	PATATIN-like protein 9
AT5G41350	1.35077	0.00459749	RING/U-box superfamily protein
AT1G69700	1.34909	6.81e-06	Part of the AtHVA22 family. Protein expression is ABA- and stress-inducible. The mRNA is cell-to-cell mobile.
AT3G22380	1.34891	8.83e-06	Encodes a nucleus-acting plant-specific clock regulator working close to the central oscillator and affecting the circadian gating of light responses. Circadian gating is the alteration of circadian phase according to the photoperiod of the entraining day/light cycle and the rhythmic antagonism of light responses in the early subjective night. TIC differentially regulates CCA1 and PRR9 from LHY, …
AT5G55160	1.3479	0.0251816	Encodes a small ubiquitin-like modifier (SUMO) polypeptide that becomes covalently attached to various intracellular protein targets, much like ubiquitination, leading to post-translational modification of those targets. SUMO2 can form SUMO chains through lysine residue 10 during in vitro assays.
AT1G79830	1.34732	0.0449012	This gene is predicted to encode a protein that functions as a Golgi apparatus structural component known as a golgin in mammals and yeast. A fluorescently-tagged version of GC5 co-localizes with Golgi markers, and this localization appears to be replicated using the C-terminal (139 aa) portion of the protein. The C-terminal portion of the protein can also specifically interact with two members o…
AT1G68560	1.34603	0.0102762	Encodes a bifunctional alpha-l-arabinofuranosidase/beta-d-xylosidase that belongs to family 3 of glycoside hydrolases.
AT3G44510	1.34505	0.0305007	alpha/beta-Hydrolases superfamily protein
AT5G28040	1.34271	0.00308879	Member of the GeBP/GPL family of leucine zipper transcription factors. VPF4 interacts with the F-box proteins from A.tumefaciens VirF and VBF. Over expression results in decreased tumor formation upon Agrobacterium infection. Mutants show changes in the level of expression of defense response genes.
AT3G09510	1.34244	0.0274211	Ribonuclease H-like superfamily protein
AT1G01360	1.34207	0.0103192	Encodes RCAR1 (regulatory components of ABA receptor). Interacts with and regulates the type 2C protein phosphatases (PP2Cs) ABI1 and ABI2. Functions as abscisic acid sensor. The mRNA is cell-to-cell mobile.
AT2G32280	1.34138	0.0496029	Encodes a member of a plant-specific gene family that is required for embryo provasculature development. The gene product regulates vascular network complexity and connectivity in cotyledons.
AT5G22060	1.34052	0.000423259	Co-chaperonin similar to E. coli DnaJ
AT4G36870	1.3401	0.0216542	Encodes a member of the BEL family of homeodomain proteins. Plants doubly mutant for saw1/saw2 (blh2/blh4) have serrated leaves. BP is expressed in the serrated leaves, therefore saw1/saw2 may act redundantly to repress BP in leaves. Regulates together with BLH4 demethylesterification of homogalacturonan in seed mucilage.
AT5G39090	1.33948	0.0478386	HXXXD-type acyl-transferase family protein
AT2G45510	1.33613	0.0368157	member of CYP704A
AT1G49050	1.33544	0.0223241	Encodes a member of the aspartyl protease family. Interacts with BAGP1 and BAG6 and appears to be required for cleavage of BAG6 as BAG6 is not cleaved in APCB1 mutant backgrounds.
AT3G50930	1.33523	0.0338119	Encodes a protein that is present in a homo-multimeric protein complex on the outer mitochondrial membrane and plays a role in cell death and amplifying salicylic acid signalling. The mRNA is cell-to-cell mobile.
AT5G66730	1.33451	0.000846636	C2H2-like zinc finger protein
AT1G10200	1.33412	0.00285266	Encodes a member of the Arabidopsis LIM proteins: a family of actin bundlers with distinct expression patterns. WLIM1, WLIM2a, and WLIM2b are widely expressed, whereas PLIM2a, PLIM2b, and PLIM2c are predominantly expressed in pollen. Regulates actin cytoskeleton organization.
AT1G12390	1.33348	1.87e-08	Cornichon family protein
AT2G34650	1.33346	0.000945277	Encodes a protein serine/threonine kinase that may act as a positive regulator of cellular auxin efflux, as a a binary switch for PIN polarity, and as a negative regulator of auxin signaling. Recessive mutants exhibit similar phenotypes as pin-formed mutants in flowers and inflorescence but distinct phenotypes in cotyledons and leaves. Expressed in the vascular tissue proximal to root and shoot m…
AT3G27090	1.33151	5.37e-16	DCD (Development and Cell Death) domain protein
AT1G56310	1.33077	5.04e-05	DEDDy-type 3&#8242; -> 5&#8242; exoribonuclease involved in miRNA degradation.
AT2G17890	1.33004	0.00854075	Encodes a member of Calcium Dependent Protein Kinase. Protein is N-myristoylated. Localizes to the plasma membrane. Localizes to the chloroplast when the myristoylation motif is mutated.
AT4G39170	1.32875	0.000140519	Sec14p-like phosphatidylinositol transfer family protein
AT1G60010	1.32806	2.62e-05	PADRE protein down-regulated after infection by S. sclerotiorun.
AT4G19860	1.32637	4.45e-06	Encodes a cytosolic calcium-independent phospholipase A.
AT2G32240	1.32554	2.21e-05	PAMP induced protein involved in defense response. Interaction with UBAC2 proteins in the ER, is necessary for PAMP mediated accumulation of the callose synthase PMR4.
AT3G45640	1.32431	0.0120316	Encodes a mitogen-activated kinase whose mRNA levels increase in response to touch, cold, salinity stress and chitin oligomers.Also functions in ovule development. Heterozygous MPK3 mutants in a homozygous MPK6 background are female sterile due to defects in integument development. MPK3 can be dephosphorylated by MKP2 in vitro. The mRNA is cell-to-cell mobile.
AT1G49350	1.32428	0.0362268	PsiMP Glycosylase (PUMY) that hydrolyzes PsiMP to uracil and ribose-5-phosphate. Acts together with PUMY in the peroxisome to prevent toxic pseudouridine monophosphate accumulation. Acts together with the a pseudouridine kinase PUKI in the peroxisome to prevent toxic pseudouridine monophosphate accumulation.
AT1G77460	1.32027	5.43e-05	Encodes a plasma membrane, microtubule associated protein with sequence similarity to CSI1 that is involved in cellulose biosynthesis and cell elongation. A mutation in CSI3 alone do not appear to affect growth but enhances the cell elongation phenotype of CSI1 mutants. CSI3 co localizes with CSI1 and CESA3 and CESA6.
AT2G30970	1.31922	0.000558558	ASPARTATE AMINOTRANSFERASE 1
AT1G19970	1.31908	0.0425251	ER lumen protein retaining receptor family protein
AT1G15740	1.31659	4.46e-05	Leucine-rich repeat family protein
AT3G14205	1.31419	9.2e-05	Phosphoinositide phosphatase family protein
AT4G32140	1.31283	0.000563809	EamA-like transporter family
AT3G12120	1.31274	0.000718224	Major enzyme responsible for the synthesis of 18:2 fatty acids in the endoplasmic reticulum. Contains His-rich motifs, which contribute to the interaction with the electron donor cytochrome b5. Mutations in this gene suppress the low temperature-induced phenotype of Arabidopsis tocopherol-deficient mutant vte2.
AT1G02145	1.31154	0.0280014	homolog of asparagine-linked glycosylation 12
AT5G18170	1.3111	0.040136	Encodes the 43 kDa alpha-subunit of the glutamate dehydrogenase with a putative mitochondrial transit polypeptide and NAD(H)- and alpha-ketoglutarate-binding domains. Mitochondrial localization confirmed by subcellular fractionation. Combines in several ratios with GDH2 protein (GDH-beta) to form seven isoenzymes. Catalyzes the cleavage of glycine residues. May be involved in ammonia assimilation…
AT1G67340	1.3073	3.6e-08	HCP-like superfamily protein with MYND-type zinc finger
AT4G09140	1.3062	0.0433168	Encodes a protein with similarity to Mut1 DNA mismatch repair protein, from E.coli. The protein is expressed during prophase I of meiosis, colocalizes with MLH3 throughout pachytene and is dependent on MLH3 for proper localization.
AT4G37330	1.30507	0.0380708	member of CYP81D
AT2G18700	1.30286	0.00210969	Encodes an enzyme putatively involved in trehalose biosynthesis. The protein has a trehalose synthase (TPS)-like domain that may or may not be active as well as a trehalose phosphatase (TPP)-like domain.
AT4G16520	1.30086	0.0193345	Autophagy protein.
AT5G24810	1.29973	0.0129993	ABC1 family protein
AT3G50790	1.2991	0.0151127	esterase/lipase/thioesterase family protein
AT1G56300	1.29669	2.96e-06	Chaperone DnaJ-domain superfamily protein
AT4G19660	1.29643	1.19e-08	Encodes NPR4, a ankyrin repeat BTB/POZ domain-containing protein with 36% sequence identity with NPR1. Mutants are more susceptible to the bacterial pathogen Pseudomonas syringe pv. tomato DC3000 and to the fungal pathogen Erysiphe cichoracearum, but do not differ markedly from wild type in interaction with virulent and avirulent strains of the oomycete Peronospora parasitica. NPR4 is required fo…
AT1G30360	1.29619	0.000667522	Early-responsive to dehydration stress protein (ERD4)
AT2G04305	1.29315	8.61e-05	Magnesium transporter CorA-like family protein
AT5G48385	1.2918	0.0394015	FRIGIDA-like protein
AT4G02340	1.29098	0.0275053	alpha/beta-Hydrolases superfamily protein
AT3G48200	1.29063	0.0492495	transmembrane protein
AT4G23840	1.29021	0.0393893	Leucine-rich repeat (LRR) family protein
AT5G64770	1.28668	0.0481239	Encodes a root meristem growth factor (RGF). Belongs to a family of functionally redundant homologous peptides that are secreted, tyrosine-sulfated, and expressed mainly in the stem cell area and the innermost layer of central columella cells. RGFs are required for maintenance of the root stem cell niche and transit amplifying cell proliferation. Members of this family include: At5g60810 (RGF1), …
AT3G14310	1.28544	0.000543048	encodes a pectin methylesterase, targeted by a cellulose binding protein (CBP) from the parasitic nematode Heterodera schachtii during parasitism.
AT5G51070	1.28489	0.026907	ATP-dependent Clp protease regulatory subunit The mRNA is cell-to-cell mobile.
AT2G41700	1.28318	0.046579	ATP-binding cassette A1
AT5G48800	1.27992	0.0478046	Phototropic-responsive NPH3 family protein
AT3G04740	1.27829	0.0419339	encodes a protein with similarities to subunits of the Mediator complex, required for RNA polymerase II recruitment at target promoters in response to specific activators. Lines carrying loss of function mutations in the gene have reduced cell numbers in aerial organs. On the other hand, lines overexpressing the gene have increased number of small cells in clusters, suggesting cell division is mo…
AT3G53990	1.27798	0.000801322	Encodes universal stress protein (USP). Functions as a molecular chaperone under heat shock and oxidative stress conditions. Chaperone activity and assembly into complexes is redox regulated.
AT5G57820	1.27752	0.023052	zinc ion binding protein
AT3G09270	1.27466	0.0017588	Encodes glutathione transferase belonging to the tau class of GSTs. Naming convention according to Wagner et al. (2002).
AT4G16600	1.27339	0.000559005	Nucleotide-diphospho-sugar transferases superfamily protein
AT3G01750	1.27317	0.00754375	Ankyrin repeat family protein
AT3G13530	1.27226	0.000742864	MAP3K epsilon protein kinase 1 is functionally redundant with MAP3Ke2. Required for pollen development but not essential. map3ke1;map3ke2 double-mutant pollen grains develop plasma membrane irregularities following pollen mitosis I. Localized primarily in the plasma membrane. Expressed in leaf trichomes, root columella cells and developing ovules.
AT3G51120	1.27169	0.000429244	zinc finger CCCH domain-containing protein 44
AT5G16610	1.27057	0.00148563	hypothetical protein
AT4G32285	1.26933	0.00142818	Putative clathrin assembly protein, component of TPLATE complex that functions in clathrin-mediated endocytosis.
AT3G20500	1.26838	0.00504649	purple acid phosphatase 18
AT2G47850	1.26745	0.0272009	Zinc finger C-x8-C-x5-C-x3-H type family protein
AT1G43190	1.26738	0.0461293	polypyrimidine tract-binding protein 3
AT3G24420	1.26643	0.000233724	DLK2 is a divergent member of the DWARF14 family. It's expression is dependent on D14 and KAI2 but it does not appear to play a role in stringolactone metabolism.
AT5G54940	1.26578	0.0131012	Translation initiation factor SUI1 family protein
AT2G07680	1.2654	0.017673	Encodes ABCC13/MRP11, a member of the multidrug resistance associated protein MRP/ABCC subfamily. Its expression is induced by gibberellic acid and downregulated by naphthalene acetic acid, abscisic acid, and zeatin.
AT4G02570	1.26421	0.0120664	Encodes a cullin that is a component of SCF ubiquitin ligase complexes involved in mediating responses to auxin and jasmonic acid. Homozygous auxin-resistant mutants arrest growth soon after germination, lacking a root and hypocotyl. Heterozygotes display a variety of phenotypes consistent with impaired auxin response.
AT4G04960	1.26125	0.0248684	Concanavalin A-like lectin protein kinase family protein
AT1G60680	1.26022	0.000340495	NAD(P)-linked oxidoreductase superfamily protein
AT4G14920	1.25902	0.0010444	Acyl-CoA N-acyltransferase with RING/FYVE/PHD-type zinc finger protein
AT2G35360	1.256	0.0211303	ubiquitin family protein
AT3G24840	1.25452	0.00407822	Sec14p-like phosphatidylinositol transfer family protein
AT3G23280	1.25246	1.13e-06	Encodes a ubiquitin ligase that is a novel player in ethylene signaling involved in negatively regulating apical hook curvature, with alternative splicing controlling dual targeting to the nuclear and cytoplasmic compartments.
AT3G28630	1.25193	0.00267277	actin cross-linking protein, putative (DUF569)
AT2G44430	1.25187	2.98e-06	DNA-binding bromodomain-containing protein
AT5G49665	1.2513	0.0213429	Zinc finger (C3HC4-type RING finger) family protein
AT1G54710	1.24837	0.00255973	autophagy 18h-like protein
AT5G27540	1.24742	5.47e-07	Encodes a protein with similarity to GTPases that is localized to the mitochondrion. Involved in embryogenesis, pollen tube growth and required for mitochondrial development.
AT5G26030	1.24583	0.0273181	encodes ferrochelatase I located in plastids. Involved in heme biosynthesis in non-photosynthetic tissues and induced by oxidative stress in photosynthetic tissues to supply heme for defensive hemoproteins The mRNA is cell-to-cell mobile.
AT3G49620	1.24529	0.00105553	encodes a protein similar to 2-oxoacid-dependent dioxygenase. Expression is induced after 24 hours of dark treatment, in senescing leaves and treatment with exogenous photosynthesis inhibitor. Induction of gene expression was suppressed in excised leaves supplied with sugar. The authors suggest that the gene's expression pattern is responding to the level of sugar in the cell.
AT3G01090	1.24511	0.00596141	encodes a SNF1-related protein kinase that physically interacts with SCF subunit SKP1/ASK1 and 20S proteosome subunit PAD1. It can also interact with PRL1 DWD-containing protein. Based on in vitro degradation assays and cul4cs and prl1 mutants, there is evidence that AKIN10 is degraded in a proteasome-dependent manner, and that this depends on a CUL4-PRL1 E3 ligase
AT5G19820	1.2413	0.00068854	Encodes an importin that transports HYL1, a component of the microprocessor, from the cytoplasm to the nucleus to constitute functional microprocessor, thereby affecting miRNA processing. Knockdown amiR mutants significantly reduced nuclear portion of HYL1 protein and correspondingly compromised the pri-miRNA processing in the nucleus.KETCH1 may protect RPs from the 26S proteasome-mediated degrad…
AT3G52850	1.24004	1.72e-08	Encodes the Vacuolar Sorting Receptor-1 (VSR-1)/Epidermal Growth Factor Receptor-like protein1(VSR-1/ATELP1). Binds vacuolar targeting signals. Involved in sorting seed storage proteins into vacuoles. The mRNA is cell-to-cell mobile.
AT5G54160	1.23727	0.0036824	A caffeic acid/5-hydroxyferulic acid O-methyltransferase. Interacts with 14-4-3 proteins in yeast 2 hybrid assay. AtOMT1 (At5g54160) encodes a flavonol 3?-O-methyltransferase that is highly active towards quercetin and myricetin. The substrate specificity identifies the enzyme as flavonol 3?-methyltransferase which replaces the former annotation of the gene to encode a caffeic acid/5-hydroxyferul…
AT3G02680	1.23704	0.0046946	DNA repair and meiotic recombination protein, component of MRE11 complex with RAD50 and MRE11
AT5G21160	1.23623	0.0296374	Encodes a protein with sequence similarity to mRNA binding proteins from humans. LARP1a is involved in mRNA degradation in response to heat stress. Upon heat stress LARP1a interacts with XRN4 and appears to be responsible for addressing XRN4 to the polysome. LARP1/XRN4 double mutants are impaired in thermotolerance and lower levels of heat induced RNA turnover.
AT2G30520	1.23305	7.51e-05	light inducible root phototropism 2 encoding a signal transducer of the phototropic response in Arabidopsis
AT5G35450	1.23159	0.0489411	Disease resistance protein (CC-NBS-LRR class) family
AT3G19130	1.23144	0.00108418	RBP47B, is a component of the stress granule proteome and interacts with 2',3'-cAMP.
AT3G01050	1.23026	0.0120997	membrane-anchored ubiquitin-fold protein 1 precursor
AT4G32180	1.22973	0.0474634	Encodes a protein with pantothenate kinase activity.
AT1G78100	1.22962	0.0254391	F-box family protein
AT4G14290	1.22954	0.00455303	alpha/beta-Hydrolases superfamily protein
AT2G34560	1.22887	0.00559588	P-loop containing nucleoside triphosphate hydrolases superfamily protein
AT5G58440	1.22837	0.00572419	sorting nexin 2A
AT2G38470	1.22786	0.0215677	Member of the plant WRKY transcription factor family. Regulates the antagonistic relationship between defense pathways mediating responses to P. syringae and necrotrophic fungal pathogens. Located in nucleus. Involved in response to various abiotic stresses - especially salt stress.
AT1G79070	1.22674	0.0423779	SNARE-associated protein-like protein
AT5G67540	1.2263	0.00512732	Arabinanase/levansucrase/invertase
AT5G21940	1.22392	0.0363928	hybrid signal transduction histidine kinase M-like protein
AT5G55060	1.22336	0.0376515	Rab3 GTPase-activating protein catalytic subunit
AT3G18290	1.22312	0.0464917	Encodes BRUTUS (BTS), a putative E3 ligase protein with metal ion binding and DNA binding domains, which negatively regulates the response to iron deficiency. The mRNA is cell-to-cell mobile.
AT3G05170	1.22227	0.0226727	Phosphoglycerate mutase family protein
AT5G04260	1.22221	0.000279984	Encodes a thioredoxin (WCRKC2) localized in chloroplast stroma. Contains a WCRKC motif. Functions in redox cascade with 2CPA and 2CPB via the ferredoxin-thioredoxin reductase (FTR)/thioredoxin (Trx) pathway to mediate the light-responsive reductive control of target proteins. Oxidizes redox-regulated proteins.
AT1G07710	1.22002	0.00154807	Ankyrin repeat family protein
AT1G69680	1.22002	0.00185337	ran guanine nucleotide release factor, putative (Mog1/PsbP/DUF1795-like photosystem II reaction center PsbP family protein)
AT5G37670	1.21776	0.00565999	HSP20-like chaperones superfamily protein
AT1G68185	1.21572	0.045417	Ubiquitin-like superfamily protein
AT1G62310	1.21498	0.00177016	transcription factor jumonji (jmjC) domain-containing protein
AT2G21060	1.21477	8.12e-10	Glycine-rich protein (AtGRP2b). Also named as CSP4 (cold shock domain protein 4) containing a well conserved cold shock domain (CSD) and glycine-rich motifs interspersed by two retroviral-like CCHC zinc fingers. AtCSP4 is expressed in all tissues but accumulates in reproductive tissues and those undergoing cell divisions. Overexpression of AtCSP4 reduces silique length and induces embryo lethalit…
AT5G22070	1.21303	0.00571631	Putative glycosyltransferase that negatively regulates leaf senescence in a SID2 dependent manner.
AT5G53330	1.20953	0.0207178	Ubiquitin-associated/translation elongation factor EF1B protein
AT5G26920	1.20918	0.00640549	Encodes a calmodulin-binding protein CBP60g (calmodulin binding protein 60-like.g). The calmodulin-binding domain is located near the N-terminus; calmodulin binding is dependent on Ca(2+). Inducible by both bacterial pathogen and MAMP (microbe-associated molecular pattern) treatments. Bacterial growth is enhanced in cbp60g mutants. cbp60g mutants also show defects in salicylic acid (SA) accumulat…
AT4G33490	1.20892	0.000141629	Eukaryotic aspartyl protease family protein
AT2G38320	1.2073	0.0464345	Encodes a member of the TBL (TRICHOME BIREFRINGENCE-LIKE) gene family containing a plant-specific DUF231 (domain of unknown function) domain. TBL gene family has 46 members, two of which (TBR/AT5G06700 and TBL3/AT5G01360) have been shown to be involved in the synthesis and deposition of secondary wall cellulose, presumably by influencing the esterification state of pectic polymers. A nomenclature…
AT3G11820	1.20613	0.0076775	Encodes a syntaxin localized at the plasma membrane. SYR1/PEN1 is a member of the SNARE superfamily and functions in positioning anchoring of the KAT1 K+ channel protein at the plasma membrane. Transcription is upregulated by abscisic acid, suggesting a role in ABA signaling. Also functions in non-host resistance against barley powdery mildew. It is a nonessential component of the preinvasive res…
AT4G24690	1.20563	0.0323524	Encodes NBR1, a selective autophagy substrate. The mRNA is cell-to-cell mobile.
AT5G43700	1.20553	0.00753758	Auxin inducible protein similar to transcription factors.
AT3G20200	1.20198	0.0485957	kinase with adenine nucleotide alpha hydrolases-like domain-containing protein
AT5G66920	1.2008	0.0198139	SKU5 similar 17
AT3G53850	1.1992	0.0172961	Uncharacterized protein family (UPF0497)
AT1G65720	1.19861	0.00595662	transmembrane protein
AT4G34450	1.19653	3.93e-07	Member of the Coat Protein I (COPI) complex is a seven-subunit coatomer complex consisting of the &#945;, &#946;, &#946;&#8242;, &#947;, &#948;, &#949;, and &#950; proteins. COPI is required for retrograde transport from the Golgi to the endoplasmic reticulum, Golgi maintenance, and cell plate formation.
AT1G77740	1.19599	7.68e-05	Encodes PIP5K2, a phosphatidylinositol-4-phosphate 5-kinase (PtdIns(4)P 5-kinase 2; or PIP5K2 that is involved in regulating lateral root formation and root gravity response. The mRNA is cell-to-cell mobile.
AT2G46170	1.19548	0.0293999	Reticulon family protein
AT5G08160	1.19394	1.92e-05	Encodes a serine/threonine protein kinase.
AT2G23950	1.19351	0.00773875	Encodes an LLR receptor kinase that is expressed in protophloem and is required for CLE peptide sensing in roots. One of a group of LRR-RLKs, designated as CLAVATA3 INSENSITIVE RECEPTOR KINASES (CIKs), that acts as a co-regulator and has essential roles in regulating CLV3-mediated stem cell homeostasis.
AT1G14790	1.19251	0.0025051	Encodes RNA-dependent RNA polymerase. While not required for virus-induced post-transcriptional gene silencing (PTGS), it can promote turnover of viral RNAs in infected plants. Nomenclature according to Xie, et al. (2004). Involved in the production of Cucumber Mosaic Virus siRNAs.
AT5G01150	1.19216	0.0259752	hypothetical protein (DUF674)
AT4G39630	1.19127	0.0295025	translation initiation factor
AT5G42520	1.18602	0.0101528	Encodes a member of the BASIC PENTACYSTEINE (BPC) proteins. BPC proteins are plant-specific transcription factors present throughout land plants. BPC transcription factor family is integral for a wide range of processes that support normal growth and development.
AT3G01470	1.18217	0.0117246	Encodes a homeodomain leucine zipper class I (HD-Zip I) transcriptional activator involved in leaf and hypocotyl development. Its promoter is bound by PIF1 which likely regulates its expression. Its translation is regulated by a conserved upstream ORF (CPuORF33).
AT1G07310	1.18205	0.0375266	Calcium-dependent lipid-binding (CaLB domain) family protein
AT3G18850	1.182	6.07e-08	lysophosphatidyl acyltransferase 5
AT3G51030	1.18115	0.00664167	encodes a cytosolic thioredoxin that reduces disulfide bridges of target proteins by the reversible formation of a disulfide bridge between two neighboring Cys residues present in the active site. Thioredoxins have been found to regulate a variety of biological reactions in prokaryotic and eukaryotic cells.
AT1G68020	1.17902	2.28e-09	Encodes an enzyme putatively involved in trehalose biosynthesis. The protein has a trehalose synthase (TPS)-like domain and a trehalose phosphatase (TPP)-like domain. It can complement a yeast mutant lacking both of these activities suggesting that this is a bifunctional enzyme.
AT4G17940	1.17799	0.00124513	Tetratricopeptide repeat (TPR)-like superfamily protein
AT2G19690	1.17722	0.0105393	Encodes one of the four Arabidopsis phospholipase PLA2 parologs: AT2G06925 (PLA2-ALPHA), AT2G19690 (PLA2-BETA), AT4G29460 (PLA2-GAMMA) and AT4G29470 (PLA2-DELTA). Involved in pollen development and germination and tube growth. Also involved in stomatal opening in response to light.
AT4G19160	1.17655	0.0138813	transglutaminase family protein
AT3G51130	1.17627	1.6e-06	transmembrane protein
AT1G63830	1.17527	0.000458243	PLAC8 family protein
AT5G49810	1.16423	0.00742054	Arabidopsis thaliana methionine S-methyltransferase, an enzyme that catalyzes S -methylmethionine formation. The mRNA is cell-to-cell mobile.
AT1G51200	1.16413	0.00140298	A20/AN1-like zinc finger family protein
AT5G38895	1.16376	0.0457036	RING/U-box superfamily protein
AT4G28390	1.16306	4.73e-05	Encodes a mitochondrial ADP/ATP carrier protein. Shown in heterologous systems to be located in the plasma membrane. Has comparable affinity for ADP and ATP (in E.coli).
AT1G13940	1.16299	0.0113003	T-box transcription factor, putative (DUF863)
AT3G06720	1.16193	0.000465893	Encodes importin alpha involved in nuclear import. Protein interacts with Agrobacterium proteins VirD2 and VirE2. Is not individually essential for Agrobacterium-mediated root transformation, but when overexpressed can rescue the impa-4 decreased transformation susceptibility phenotype.
AT4G15470	1.1617	0.0295025	Bax inhibitor-1 family protein
AT2G47800	1.16115	0.000863015	Encodes a plasma membrane localized ATPase transporter involved in multidrug transport. The expression of this gene is upregulated by herbicide safeners such as benoxacor, fluxofenim and fenclorim. The mRNA is cell-to-cell mobile.
AT5G42050	1.16044	0.0397642	Stress responsive asparagine-rich protein. Binds to PevD (Verticillium dahliae ) fungal effector protein. NRP interacts with CRY2, leading to increased cytoplasmic accumulation of CRY2 in a blue light-independent manner (PMID:28633330).NRP also binds FyPP3 and recruits it to endosomes and thus targets it for degradation.
AT5G11720	1.15796	0.019407	Glycosyl hydrolases family 31 protein
AT5G19080	1.1576	0.000751397	Paralog of LOG2 (At3g09770), a ubiquitin ligase that regulates amino acid export.
AT1G22150	1.15745	0.0461198	sulfate transporter Sultr1;3
AT3G52060	1.15438	0.00404553	Encodes a plasmodesmal glycosyltransferase-like protein. Mutation results in defects in seed germination and delayed plant growth.
AT3G62020	1.15338	5.59e-05	germin-like protein (GLP10)
AT1G03950	1.15247	1.98e-05	vacuolar protein sorting-associated protein 2.3
AT5G62390	1.15094	0.000104561	A member of Arabidopsis BAG (Bcl-2-associated athanogene) proteins, plant homologs of mammalian regulators of apoptosis. Plant BAG proteins are multi-functional and remarkably similar to their animal counterparts, as they regulate apoptotic-like processes ranging from pathogen attack, to abiotic stress, to plant development. Localized to the ER. Necessary for the proper maintenance of the unfolde…
AT3G01435	1.15058	0.0195885	Expressed protein
AT1G16240	1.14965	0.00129868	Encodes one of 24 Arabidopsis syntaxins. Its mRNA has been shown to be expressed.
AT2G35230	1.14822	0.0288144	Contains a plant-specific VQ motif. Involved in endosperm growth and seed size determination. IKU1 is expressed in the early endosperm and its progenitor, the central cell.IKU1 interacts with MINI3 in the yeast two-hybrid system.
AT4G15760	1.14601	0.00476875	Encodes a protein with similarity to monooxygenases that are known to degrade salicylic acid (SA).
AT3G25780	1.1459	0.000567905	Encodes allene oxide cyclase, one of the enzymes involved in jasmonic acid biosynthesis. One of four genes in Arabidopsis that encode this enzyme. mRNA expression is upregulated in senescing leaves. Note: Nomenclature for Arabidopsis allene oxide cyclase 3 (AOC3, AT3G25780) gene is based on Stenzel et al. 2003 Plant Molecular Biology 51:895-911. AOC3 (AT3G25780) is also referred to as AOC2 in He …
AT1G73390	1.14451	1.03e-08	Endosomal targeting BRO1-like domain-containing protein
AT5G65950	1.14269	0.00123325	TRAPPIII complex protein which regulates TGN integrity, by altered TGN/EE association of several residents, including SYNTAXIN OF PLANTS 61 (SYP61), and altered vesicle morphology. Involved in regulation of endosomal function and salt stress response.
AT1G56220	1.14244	0.0309386	Dormancy/auxin associated family protein
AT3G47780	1.14102	0.00287118	member of ATH subfamily The mRNA is cell-to-cell mobile.
AT4G37560	1.13966	0.0156525	Indole-3-acetamide (IAM) hydrolase gene required for the auxin effects of IAM.
AT1G32740	1.13746	0.0435534	SBP (S-ribonuclease binding protein) family protein
AT3G18370	1.13632	0.028549	C2 domain-containing protein
AT3G14200	1.13498	0.0239309	Chaperone DnaJ-domain superfamily protein
AT5G60250	1.13187	0.0180644	zinc finger (C3HC4-type RING finger) family protein
AT1G26670	1.13079	0.000208755	member of VTI1 Gene Family. Normally localizes to the transgolgi network and plasma membrane. A dominant mutation (zip1) alters the subcellular localization of VTI12 and suppresses loss of function mutation (zag1) of VTI11. Interacts with members of the SYP family. Involved in protein trafficking to protein storage vacuoles.
AT4G32690	1.12872	0.00435983	Encodes a hemoglobin (Hb) with a central domain similar to the 'truncated Hbs of bacteria, protozoa and fungi. The 3D structure of these types of Hbs is a 2-on-2 arrangement of alpha-helices as opposed to the 3-on-3 arrangement of the standard globin fold. This type of Hb is not found in animals or yeast.
AT1G09010	1.12609	4.33e-10	glycoside hydrolase family 2 protein
AT3G18040	1.12591	0.0371174	Encodes a protein with similarity to MAP kinases (MAPK9).Expressed preferentially in guard cells and appears to be involved in reactive oxygen species mediated ABA signaling.
AT4G13830	1.125	0.0224271	DnaJ-like protein (J20); nuclear gene
AT4G05050	1.1248	0.0093957	polyubiquitin gene, belongs to a subtype group with UBQ10 and UBQ14. Various ecotypes of Arabidopsis have different numbers of ubiquitin repeats within this gene.
AT2G36330	1.12443	0.00597698	Uncharacterized protein family (UPF0497)
AT4G15093	1.11925	0.000344076	catalytic LigB subunit of aromatic ring-opening dioxygenase family
AT4G34480	1.11873	3.88e-07	O-Glycosyl hydrolases family 17 protein
AT1G16940	1.11802	0.0269983	F-box/RNI-like/FBD-like domains-containing protein
AT2G37970	1.11784	1.23e-08	SOUL heme-binding family protein
AT1G27110	1.11475	0.0235827	Tetratricopeptide repeat (TPR)-like superfamily protein
AT2G39650	1.11313	0.0478046	cruciferin (DUF506)
AT5G53470	1.11192	0.000230868	Encodes an acyl-CoA binding protein that is localized to vesicles,and plasma membrane especially in epidermal cells of heart, torpedo and cotyledon stage embryos, cell wall of the seed coat. Northern blot analysis showed that the 1.4 kb ACBP1 mRNA was expressed in silique, root, stem, leaf and flower.
AT3G44480	1.11168	0.0139683	Encodes a TIR-NB-LRR R-protein RPP1 that confers resistance to Peronospora parasitica (downy mildew).
AT3G17340	1.10996	0.000231498	Ran effector.
AT5G56210	1.10904	0.020917	Encodes an outer nuclear membrane protein that anchors RanGAP1 to the nuclear envelope. It interacts with SUN proteins and is required for maintaining the elongated nuclear shape of epidermal cells.
AT4G38690	1.10727	0.0308191	PLC-like phosphodiesterases superfamily protein
AT1G75820	1.10541	0.00312018	Putative receptor kinase with an extracellular leucine-rich domain. Controls shoot and floral meristem size, and contributes to establish and maintain floral meristem identity. Negatively regulated by KAPP (kinase-associated protein phosphatase). CLV3 peptide binds directly CLV1 ectodomain.
AT1G16840	1.10127	0.0127483	hypothetical protein
AT1G12360	1.10087	0.0159424	encodes a Sec1 protein and expressed throughout the plant. physically interacts with Syntaxin1 and is required for cytokinesis.
AT3G15880	1.10033	0.0101827	WUS-interacting protein 2
AT2G01190	1.1002	0.000118544	Octicosapeptide/Phox/Bem1p family protein
AT4G33360	1.10015	0.0322395	Encodes an NAD+-dependent dehydrogenase that oxidizes farnesol more efficiently than other prenyl alcohol substrates.
AT5G66820	1.09946	5.6e-05	transmembrane protein
AT2G35780	1.09894	0.0225051	serine carboxypeptidase-like 26
AT3G20760	1.09781	0.0234911	Nse4, component of Smc5/6 DNA repair complex
AT1G43850	1.09742	0.00856635	Encodes a transcriptional co-regulator of AGAMOUS, that functions with LEUNIG to repress AG in the outer floral whorls.
AT5G27620	1.09729	0.0345197	core cell cycle genes The mRNA is cell-to-cell mobile.
AT3G44200	1.09716	8.66e-05	Encodes AtNek5, a member of the NIMA-related serine/threonine kinases (Neks) that have been linked to cell-cycle regulation in fungi and mammals. Plant Neks might be involved in plant development processes.Interacts physically with plant kinesins ARK1 and ARK2. Mutants show defects in root epidermal cell morphology, trichome branching and other epidermal cell abnormalities suggesting a rol e in e…
AT3G01560	1.09702	0.000261991	proline-rich receptor-like kinase, putative (DUF1421)
AT2G17705	1.09635	0.0402685	methionine-S-oxide reductase
AT5G15790	1.09626	0.035408	RING/U-box superfamily protein
AT2G03340	1.09479	0.0356397	Encodes WRKY DNA-binding protein 3 (WRKY3).
AT2G16890	1.09297	0.00981142	UDP-Glycosyltransferase superfamily protein
AT4G35500	1.09168	0.039736	Protein kinase superfamily protein
AT1G64850	1.09118	0.00175113	Calcium-binding EF hand family protein
AT1G30620	1.08828	3.57e-06	encodes a type-II membrane protein that catalyzes 4-epimerization of UDP-D-Xylose to UDP-L-Arabinose in vitro, the nucleotide sugar used by glycosyltransferases in the arabinosylation of cell wall polysaccharides and wall-resident proteoglycans.
AT2G22530	1.08602	0.000954038	Alkaline-phosphatase-like family protein
AT5G50240	1.08367	0.000206237	L-isoaspartyl methyltransferase 2 (PIMT2)gene, alternatively spliced.
AT5G51920	1.08136	0.00512732	Pyridoxal phosphate (PLP)-dependent transferases superfamily protein
AT3G54050	1.08096	0.0305518	Encodes a chloroplastic fructose 1,6-bisphosphate phosphatase. also known as HCEF1 (High Cyclic Electron Flow 1). hcef1 mutants have constitutively elevated electron flow (CEFI) and plants with antisense suppression of this enzyme have higher levels of net leaf photosynthesis and increased sucrose biosynthesis. The mRNA is cell-to-cell mobile.
AT2G45540	1.07968	0.00958415	WD-40 repeat family protein / beige-like protein
AT5G50400	1.07954	0.013053	purple acid phosphatase 27
AT5G66290	1.07909	0.029082	hypothetical protein
AT4G39090	1.07755	9.56e-10	Similar to cysteine proteinases, induced by desiccation but not abscisic acid. Required for RRS1-R mediated resistance against Ralstonia solanacearum. Interacts with the R. solanacearum type III effector PopP2. RD19 associates with PopP2 to form a nuclear complex that is required for activation of the RRS1-R?mediated resistance response.
AT2G44520	1.07338	0.00780053	cytochrome c oxidase 10
AT1G10350	1.07069	0.00942563	DNAJ heat shock family protein
AT5G25220	1.07049	0.00358122	A member of class II knotted1-like homeobox gene family (together with KNAT4 and KNAT5). Expressed in: hypocotyl-root boundary, anther-filament junction in flowers, ovule-funiculus and peduncle-silique boundaries, petioles and root. Light-regulated expression with differential response to red/far-red light. KNAT3 promoter activity showed cell-type specific pattern along longitudinal root axis, re…
AT4G24240	1.0696	0.0327342	Encodes a Ca-dependent calmodulin binding protein. Sequence similarity to the WRKY transcription factor gene family.
AT5G43060	1.0688	0.0224332	Peptidase, activity detected in extracts of root, leaf and cell culture.
AT3G07060	1.0687	0.0294804	NHL domain-containing protein
AT4G21450	1.06766	2.71e-08	PapD-like superfamily protein
AT3G58660	1.06685	0.0213402	Ribosomal protein L1p/L10e family
AT2G41560	1.06355	0.00544198	Encodes a calmodulin-regulated Ca(2+)-ATPase that improves salt tolerance in yeast. Localized to the vacuole. Lesion mimic phenotype when mutation in the gene is combined with a mutation in ACA11. Lesion mimic phenotype of double knockout can be suppressed by nutritional supplements that increase anion levels (e.g. 15 mM Nitrate, Chloride, or Phosphate).
AT2G03350	1.06203	0.00407492	DUF538 family protein (Protein of unknown function, DUF538)
AT5G46410	1.05937	0.0396951	Encodes a SCP1-like small phosphatase (SSP). Three SSPs form a unique group with long N-terminal extensions: AT5G46410 (SSP4), AT5G11860 (SSP5), AT4G18140 (SSP4b). SSP4 and SSP4b were localized exclusively in the nuclei, whereas SSP5 accumulated in both nuclei and cytoplasm. All three SSPs encodes active CTD phosphatases like animal SCP1 family proteins, with distinct substrate specificities: SSP…
AT3G06580	1.05837	0.0146041	Encodes a protein with galactose kinase activity. The gene was shown to complement the yeast Agal1 mutant defective in the galactokinase gene GAL1.
AT2G28840	1.05767	0.0457793	hypothetical protein
AT1G31800	1.05418	0.00176132	Encodes a protein with &#946;-ring carotenoid hydroxylase activity. The mRNA is cell-to-cell mobile.
AT1G64230	1.05394	0.0020828	ubiquitin-conjugating enzyme 28
AT3G19570	1.05202	0.00931466	Encodes SCO3 (snowy cotyledon3), a member of a largely uncharacterized protein family unique to the plant kingdom. The sco3-1 mutation alters chloroplast morphology and development, reduces chlorophyll accumulation, impairs thylakoid formation and photosynthesis in seedlings, and results in photoinhibition under extreme CO(2) concentrations in mature leaves. SCO3 is targeted to the periphery of p…
AT5G49610	1.0516	0.00229567	F-box family protein
AT3G01120	1.05091	0.00883257	encodes a cystathionine gamma-synthase, which performs the first committed step in methionine biosynthesis. A conserved motif of 13 amino acids in the first exon is required for posttranscriptional autoregulation. This enzyme shares the same substrate as threonine synthase (TS) and its absence transcriptionally affects 8 genes in the genome.
AT3G16350	1.04915	0.0254146	Homeodomain-like superfamily protein
AT5G60800	1.04854	4.32e-05	Heavy metal transport/detoxification superfamily protein
AT3G25290	1.0473	0.0201565	Auxin-responsive family protein
AT3G17000	1.04722	0.0120664	Group XIV ubiquitin-conjugating enzyme that functions negative regulation of drought stress.
AT1G67560	1.04719	0.0464345	PLAT/LH2 domain-containing lipoxygenase family protein
AT3G60410	1.04509	0.0172917	hypothetical protein (DUF1639)
AT4G24780	1.04198	5.11e-05	Encodes a pectate lyase involved in response to nematodes.
AT1G49010	1.04134	0.0202206	Duplicated homeodomain-like superfamily protein
AT1G03080	1.04093	0.0431717	kinase interacting (KIP1-like) family protein
AT1G49820	1.04085	0.00291294	encodes 5-methylthioribose kinase, involved in methionine cycle The mRNA is cell-to-cell mobile.
AT5G51700	1.03742	4.98e-06	Encodes a resistance signalling protein with two zinc binding (CHORD) domains that are highly conserved across eukaryotic phyla. Mutant has reduced RPS5 and RPM1 mediated resistance. Potentially involved in transduction of R gene mediated disease resistance. Required for R protein accumulation.
AT3G22270	1.03728	0.0307067	Topoisomerase II-associated protein PAT1
AT5G58375	1.03689	0.0145105	Methyltransferase-related protein
AT2G22010	1.03667	0.00247436	Encodes a protein predicted to act as a RING E3 ubiquitin ligase. It appears to regulate the stability of the KRP1/ICK1 cyclin dependent kinase inhibitor. Induced by beet severe curly virus (BSCTV) C4 protein.
AT5G19140	1.03439	0.0120466	aluminum induced protein with YGL and LRDR motifs
AT5G17690	1.03333	0.00463192	Regulates the meristem response to light signals and the maintenance of inflorescence meristem identity. Influences developmental processes controlled by APETALA1. TFL2 silences specific genes within euchromatin but not genes positioned in heterochromatin. TFL2 protein localized preferentially to euchromatic regions and not to heterochromatic chromocenters. Involved in euchromatin organization. R…
AT5G54400	1.03238	0.00539157	S-adenosyl-L-methionine-dependent methyltransferases superfamily protein
AT3G45310	1.03152	0.019801	Cysteine proteinases superfamily protein
AT1G68090	1.0285	0.0307363	Encodes a calcium-binding protein annexin (AnnAt5). Plays a vital role in pollen development via Ca2+ dependent membrane trafficking.
AT1G02260	1.02771	0.00306082	Divalent ion symporter
AT1G03610	1.02714	0.0303633	plant/protein (DUF789)
AT5G45110	1.02696	0.0376765	Encodes NPR3, a paralog of NPR1. Involved in negative regulation of defense responses against bacterial and oomycete pathogens. npr3 mutants has elevated level of PR1 expression. Interacts with TGA2, TGA3, TGA5 and TGA6 in yeast two hybrid assays. NPR3 and NPR4 are receptors for the immune signal salicylic acid. The mRNA is cell-to-cell mobile.
AT4G37800	1.02619	1.49e-05	xyloglucan endotransglucosylase/hydrolase 7
AT5G64440	1.02347	0.0452361	AtFAAH (fatty acid amide hydrolase) modulates endogenous NAEs (N-Acylethanolamines) levels in plants by hydrolyzing NAEs to ethanolamine and their corresponding free fatty acids. NAE depletion likely participates in the regulation of plant growth. The mRNA is cell-to-cell mobile.
AT2G11520	1.02228	0.00165785	high overall homology to CRCK1
AT5G16880	1.02024	0.00185543	Target of Myb protein 1
AT3G05200	1.02005	0.0496644	Encodes a putative RING-H2 zinc finger protein ATL6 (ATL6). The mRNA is cell-to-cell mobile.
AT5G05130	1.0193	0.03286	DNA/RNA helicase protein
AT2G45720	1.01795	0.00611629	ARM repeat superfamily protein
AT5G56250	1.01788	0.0459302	hapless 8
AT3G48260	1.01788	0.0398036	Encodes a member of the WNK family (9 members in all) of protein kinases, the structural design of which is clearly distinct from those of other known protein kinases, such as receptor-like kinases and mitogen-activated protein kinases.
AT4G28590	1.01317	0.0312082	Encodes a dual-targeted nuclear/plastidial phytochrome signaling component required for PEP assembly. It controls PhAPG expression primarily from the nucleus by interacting with phytochromes and promoting their localization to photobodies for the degradation of the transcriptional regulators PIF1 and PIF3. RCB-dependent PIF degradation in the nucleus signals the plastids for PEP assembly and PhAP…
AT2G01060	1.011	0.0165507	myb-like HTH transcriptional regulator family protein
AT5G50010	1.00954	0.0228325	transcription factor bHLH145
AT4G14720	1.00383	0.0113086	PPD2 (and its paralog, PPD1) encode plant-specific putative DNA-binding proteins. Deletion of the PPD locus increases leaf lamina size and results in dome-shaped rather than flat leaves. Siliques are also altered in shape because of extra lamina growth.
AT2G46370	1.0028	0.00213792	Encodes a jasmonate-amido synthetase that is a member of the GH3 family of proteins. JAR1 catalyzes the formation of a biologically active jasmonyl-isoleucine (JA-Ile) conjugate. JA-Ile promotes the interaction between JAZ1 and COI1 in the jasmonate signaling pathway. JAR1 localizes to the cytoplasm and is also a phytochrome A signaling component. JAR1 is an auxin-induced gene. Loss of function m…
AT5G67500	1.00091	0.00264961	Encodes a voltage-dependent anion channel (VDAC: AT3G01280/VDAC1, AT5G67500/VDAC2, AT5G15090/VDAC3, AT5G57490/VDAC4, AT5G15090/VDAC5). VDACs are reported to be porin-type, beta-barrel diffusion pores. They are prominently localized in the outer mitochondrial membrane and are involved in metabolite exchange between the organelle and the cytosol. The mRNA is cell-to-cell mobile.

## Sheet: CD-SD Up
Supplementary Table S3 Details of the Upregulated DEGs in i-amiCHLI Plants (Pairwise Analysis - CD vs SD)
AGI	Log2(FC)	P-adj	Gene Description
AT2G28320	9.06677	1.2e-18	Pleckstrin homology (PH) and lipid-binding START domains-containing protein
AT2G20020	8.94866	1.04e-17	Promotes the splicing of chloroplast group II introns. Splices clpP-1 and ropC1 introns.
AT3G13950	8.55501	1.36e-22	ankyrin
AT4G16260	8.32127	6.22e-19	Encodes a putative beta-1,3-endoglucanase that interacts with the 30C02 cyst nematode effector. May play a role in host defense.
AT2G14610	8.31916	2.87e-15	PR1 gene expression is induced in response to a variety of pathogens. It is a useful molecular marker for the SAR response. Though the Genbank record for the cDNA associated to this gene is called 'PR-1-like', the sequence actually corresponds to PR1. Expression of this gene is salicylic-acid responsive.
AT2G25440	8.2364	1.27e-14	receptor like protein 20
AT1G73280	8.23061	1.09e-66	serine carboxypeptidase-like 3
AT2G19990	8.18284	2.57e-23	Encodes a PR-1-like protein homolog that is differentially expressed in resistant compared to susceptible cultivars by powdery mildew infection. The deduced amino acid sequence has 24 amino acids comprising the signal peptide and 140 amino acids of the mature peptide (15 kDa). Northern blot analysis showed accumulation of the corresponding mRNA 12 h after inoculation of resistant barley cultivars…
AT5G57790	7.94468	3.29e-13	Encodes a nuclear localized protein of unknown function that is involved in pollen and embryo sac development.
AT5G06770	7.85067	1.66e-12	KHZ2 is a CCCH zinc-finger and KH domain protein belonging to the VII subfamily. It is expressed throughout the plant. Highly similar to KHZ1.Double mutants with khz1 are late flowering. Overexpression leads to increased rates of leaf senescence.
AT2G13620	7.80841	7.04e-13	member of Putative Na+/H+ antiporter family
AT3G57930	7.59377	5.71e-12	rho GTPase-activating gacO-like protein
AT1G58410	7.58554	7.77e-12	Disease resistance protein (CC-NBS-LRR class) family
AT4G23180	7.58422	2.25e-16	Encodes a receptor-like protein kinase. Naming convention from Chen et al 2003 (PMID 14756307) The mRNA is cell-to-cell mobile.
AT4G01010	7.58288	4.26e-27	member of Cyclic nucleotide gated channel family
AT5G24090	7.5024	4.34e-39	Chitinase A (class III) expressed exclusively under environmental stress conditions. Shown be a plant lysozyme involved in plant immunity.
AT5G14090	7.48725	5.85e-27	LAZY1 is required for gravitropic response. Mutants have abnormal shoot angles and abnormal root gravitropism. LZY1 affects the redistribution of auxin in response to gravity in shoots and roots via an unknown mechanism.
AT5G24890	7.48434	1.38e-11	stress response NST1-like protein
AT2G37410	7.43428	4.06e-11	Mitochondrial inner membrane translocase. Together with AtTIM17-1, TIM17-2 has a long C-terminal extension not present in other TIMs. The extension is located in the outer membrane and so TIM17-2 links the inner and outer mitochondrial membranes. The C-terminal region is essential for protein import into mitochondria via the general import pathway but is not necessary for import via the carrier p…
AT3G05640	7.42445	6.04e-11	EGR1 functions as a negative regulator of plant growth with prominent effect on plant growth during drought stress.EGR1 regulates microtubule organization and likely affects additional cytoskeleton and trafficking processes along the plasma membrane.
AT5G22930	7.40083	8.27e-11	enabled-like protein (DUF1635)
AT3G06350	7.33165	1.11e-10	Encodes a bi-functional dehydroquinate-shikimate dehydrogenase enzyme that catalyzes two steps in the chorismate biosynthesis pathway.
AT4G14840	7.20894	8.67e-57	spindle assembly abnormal protein
AT2G19330	7.19171	9.61e-15	Encodes PIRL6, a member of the Plant Intracellular Ras-group-related LRRs (Leucine rich repeat proteins). PIRLs are a distinct, plant-specific class of intracellular LRRs that likely mediate protein interactions, possibly in the context of signal transduction.
AT2G18980	7.09973	1.58e-13	Class III peroxidase cell wall-targeted protein localized to the micropylar endosperm facing the radicle. Involved in seed germination.
AT4G16770	7.08431	2.79e-09	2-oxoglutarate (2OG) and Fe(II)-dependent oxygenase superfamily protein
AT3G52380	7.08425	9.18e-10	Encodes a chloroplast RNA-binding protein that stabilizes chloroplast RNAs as evidenced by analyses of transcript accumulation in null mutants. Essential for seedling development (albino, strongly retarded growth even on sucrose-containing medium).
AT5G46560	7.07306	7.45e-10	Man1-Src1p-carboxy-terminal domain protein
AT3G18400	7.03346	3.72e-09	NAC domain containing protein 58
AT3G12500	7.00598	2.03e-18	encodes a basic chitinase involved in ethylene/jasmonic acid mediated signalling pathway during systemic acquired resistance based on expression analyses.
AT3G60860	6.99003	2e-08	Encodes one of the functionally redundant ARF guanine-nucleotide exchange factors (ARF-GEFs). Functions as regulators of post-Golgi trafficking. The mRNA is cell-to-cell mobile.
AT5G47740	6.98091	1.3e-09	Adenine nucleotide alpha hydrolases-like superfamily protein
AT5G56680	6.94986	1e-11	Encodes a putative cytosolic asparaginyl-tRNA synthetase. The mRNA is cell-to-cell mobile.
AT4G02020	6.92597	1.04e-08	Encodes a polycomb group protein. Forms part of a large protein complex that can include VRN2 (VERNALIZATION 2), VIN3 (VERNALIZATION INSENSITIVE 3) and polycomb group proteins FERTILIZATION INDEPENDENT ENDOSPERM (FIE) and CURLY LEAF (CLF). The complex has a role in establishing FLC (FLOWERING LOCUS C) repression during vernalization. Performs a partially redundant role to MEA in controlling seed …
AT5G41610	6.91936	3.11e-09	member of Putative Na+/H+ antiporter family
AT3G01720	6.88869	4.34e-09	peptidyl serine alpha-galactosyltransferase
AT5G37370	6.86477	5.3e-09	encodes a putative splicing factor. Over-expression in yeast and Arabidopsis result in increased tolerance to high salt.
AT5G55070	6.86294	5.32e-09	Dihydrolipoamide succinyltransferase
AT3G55990	6.84339	3.6e-15	Encodes ESK1 (Eskimo1). A member of a large gene family of DUF231 domain proteins whose members encode a total of 45 proteins of unknown function. ESK1 functions as a negative regulator of cold acclimation. Mutations in the ESK1 gene provides strong freezing tolerance. A member of the TBL (TRICHOME BIREFRINGENCE-LIKE) gene family containing a plant-specific DUF231 (domain of unknown function) dom…
AT1G80840	6.82727	1.85e-08	Pathogen-induced transcription factor. Binds W-box sequences in vitro. Forms protein complexes with itself and with WRKY40 and WRKY60. Coexpression with WRKY18 or WRKY60 made plants more susceptible to both P. syringae and B. cinerea. WRKY18, WRKY40, and WRKY60 have partially redundant roles in response to the hemibiotrophic bacterial pathogen Pseudomonas syringae and the necrotrophic fungal path…
AT3G11760	6.74023	2.15e-08	structural maintenance of chromosomes flexible hinge domain protein
AT2G37820	6.73454	4.58e-10	Cysteine/Histidine-rich C1 domain family protein
AT2G43900	6.72911	5.13e-18	Encodes a 5-inositol-phosphate phosphatase, that, in vitro, shows activity against IP(1,4,5).
AT5G66390	6.70028	1.44e-08	Encodes a peroxidase that is involved in lignin biosynthesis.
AT3G24080	6.69973	1.43e-08	KRR1 family protein
AT2G24490	6.69597	1.52e-07	Encodes a component of Replication Protein A. Component of transcriptional gene silencing which does not affect endogenous small RNA accumulation nor DNA methylation. Localized in the nucleus. Involved in DNA repair. Interacts physically with ROS1.
AT2G46000	6.69582	1.24e-08	LDL receptor wingless signaling/trafficking chaperone
AT1G54220	6.67666	3.43e-08	Encodes a subunit of the mitochondrial pyruvate dehydrogenase complex.
AT3G48740	6.67049	4.95e-08	Encodes a member of the SWEET sucrose efflux transporter family proteins.
AT2G31580	6.65017	1.63e-08	ICA1 is a nuclear localized member of the tRNA(His) guanylyl transferase superfamily. Loss of function alleles show increased sensitivity to growth at high temperatures defects in cell cycle progression and DNA repair.
AT2G16770	6.63557	2e-08	Basic-region leucine zipper (bZIP23) transcription factor involved in the adaptation to zinc deficiency. Binds ZDRE motifs.
AT4G18465	6.61944	3.88e-08	RNA helicase family protein
AT1G67810	6.59963	3.84e-08	Encodes a protein capable of stimulating the cysteine desulfurase activity of CpNifS (AT1G08490) in vitro. SufE2:GFP localizes to the chloroplasts where it is likely to play a role in iron-sulfur cluster assembly. Transcript levels for this gene are high in the pollen relative to other organs based on RT-PCR analysis. The mRNA is cell-to-cell mobile.
AT5G22380	6.59554	3.59e-14	NAC domain containing protein 90
AT3G48170	6.55639	4.97e-08	ALDH10A9 encodes a protein that can function as a betaine aldehyde dehydrogenase in vitro. The C-terminal amino acids of this protein direct GFP to the peroxisome suggesting that ALDH10A9 accumulates in this organelle. ALDH10A9 transcript levels rise in response to ABA, NaCl, chilling, methyl viologen, and dehydration stress. The enzyme can catalyze the formation of glycine betaine in vitro, but …
AT5G15870	6.53696	9.48e-08	glycosyl hydrolase family 81 protein
AT1G76390	6.50009	3.93e-10	ARM repeat superfamily protein
AT5G05320	6.49534	6.46e-08	FAD/NAD(P)-binding oxidoreductase family protein
AT1G67025	6.49001	1.05e-07	wall-associated receptor kinase carboxy-terminal protein
AT5G66870	6.48708	6.17e-08	Encodes LOB domain protein whose overexpression results in KNOX gene repression. Overexpression also results in plants with hyponastic leaves, downward pointing flowers and reduced apical dominance. May be involved in the transcriptional regulation of the homeobox gene BP (brevipedicellus) during lateral organ differentiation. Acts together with AS2 in proximal-distal symmetry determination.
AT1G75220	6.48173	1.89e-07	Encodes a vacuolar glucose exporter that is induced in response to factors that activate vacuolar glucose pools like darkness, heat stress and wounding and repressed during conditions that trigger glucose accumulation in the vacuole like cold stress and external sugar supply.
AT3G49690	6.48009	3e-10	Putative homolog of the Blind gene in tomato. Together with RAX1 and RAX3 belong to the class R2R3 MYB genes; encoded by the Myb-like transcription factor MYB84, regulates axillary meristem formation.
AT5G56510	6.47317	2.4e-10	Encodes a member of the Arabidopsis Pumilio (APUM) proteins containing PUF domain (eight repeats of approximately 36 amino acids each). PUF proteins regulate both mRNA stability and translation through sequence-specific binding to the 3' UTR of target mRNA transcripts.
AT1G45616	6.46877	9.38e-10	receptor like protein 6
AT4G02940	6.46736	3.41e-07	ALKBH10B is a functional RNA N6-methyladenosine demethylase. Reduction in ALKBH10B decreases m6A levels, and affects the stability of flowering time genes including FT, SPL3 and SPL9. Mutant plants are early flowering.
AT3G07600	6.45606	2.93e-18	Heavy metal transport/detoxification superfamily protein
AT5G12400	6.44038	1.31e-16	PHD-finger and DNA binding domain-containing protein
AT3G14225	6.43104	1.02e-06	Contains lipase signature motif and GDSL domain.
AT3G26910	6.42738	8.77e-08	hydroxyproline-rich glycoprotein family protein
AT2G15890	6.42295	2.4e-41	Encodes CBP1, a regulator of transcription initiation in central cell-mediated pollen tube guidance.
AT2G31820	6.41708	6.66e-07	Ankyrin repeat family protein
AT5G04550	6.41047	9.16e-08	type-1 restriction enzyme mjaxp r protein (DUF668)
AT4G32300	6.40175	1.78e-15	S-domain-2 5
AT5G19660	6.40059	1.9e-09	S1P appears to function as a Golgi-localized subtilase and to help protect seedlings against salt and osmotic stress. The roots of s1p-3 mutants are hypersensitive to NaCl, KCl, LiCl, and mannitol. Several salt-stress responsive genes show weaker induction in an s1P-3 mutant background. The proteolytic cleavage of the bZIP17 transcription factor depends on S1P in vitro. And there is evidence that…
AT3G21510	6.39869	1.19e-20	Encodes AHP1, one of the six Arabidopsis thaliana histidine phosphotransfer proteins (AHPs). AHPs function as redundant positive regulators of cytokinin signaling. Members of the AHP gene family include: AT3G21510 (AHP1), AT3G29350 (AHP2), AT5G39340 (AHP3), AT3G16360 (AHP4), AT1G03430 (AHP5) and AT1G80100 (AHP6).
AT4G36195	6.37795	1.4e-07	Serine carboxypeptidase S28 family protein
AT3G49340	6.3572	6.32e-07	Cysteine proteinases superfamily protein
AT3G03210	6.35283	2.26e-07	Pmr5/Cas1p GDSL/SGNH-like acyl-esterase family protein
AT2G17040	6.3408	3.55e-27	Member of the NAC transcription factor family and more specifically, the ONAC022 subfamily. Involved in leaf and inflorescence stem morphogenesis. The mRNA is cell-to-cell mobile.
AT1G70520	6.32752	1.76e-06	Encodes a cysteine-rich receptor-like protein kinase. Involved in regulating microbe-associated molecular pattern-triggered ROS production. Required for MAMP-triggered responses and resistance to Pseudomonas syringae pv. tomato 118 DC3000 .
AT5G36930	6.30318	2.05e-07	Disease resistance protein (TIR-NBS-LRR class) family
AT2G24070	6.28727	2.29e-07	QWRF motif protein (DUF566)
AT1G62790	6.2767	2.2e-11	Bifunctional inhibitor/lipid-transfer protein/seed storage 2S albumin superfamily protein
AT1G55340	6.25978	1.5e-06	hypothetical protein (DUF1639)
AT5G49010	6.25577	4.78e-07	Similar to the SLD5 component of GINS complex, which in other organism was shown to be involved in the initiation of DNA replication.
AT4G26010	6.23811	1.77e-11	Peroxidase superfamily protein
AT2G45900	6.23264	4.57e-07	Phosphatidylinositol N-acetyglucosaminlytransferase subunit P-like protein
AT4G18170	6.22003	1.46e-10	Member of WRKY Transcription Factor; Group II-c. Involved in the activation of salicylic acid biosynthesis genes ICS1 and PBS3. In the ovule, it is expressed in hypodermal somatic cells and appears to play a role in supression of megasporocyte cell fate. In the leaf if is upstream of FHY3 and regulates light-mediated leaf senescence.
AT5G35570	6.21597	4.95e-07	O-fucosyltransferase family protein
AT1G72220	6.20967	9.98e-07	RING/U-box superfamily protein
AT4G11070	6.20716	4.34e-15	member of WRKY Transcription Factor; Group III
AT2G37210	6.20641	1.14e-06	Encodes a protein of unknown function. It has been crystallized and shown to be structurally almost identical to the protein encoded by At5g11950.
AT1G71990	6.20431	5.64e-07	This gene encodes a Lewis-type alpha 1,4-fucosyltransferase
AT5G25250	6.19312	7.59e-08	Encodes a protein that is involved in a membrane microdomain-dependent, but clathrin-independent, endocytic pathway required for optimal seedling development. The mRNA is cell-to-cell mobile.
AT2G17370	6.18761	6.76e-06	Encodes a 3-hydroxy-3-methylglutaryl-CoA reductase (HMGR) that is involved in the synthesis of sterol and triterpenoid compounds.
AT3G44350	6.16866	6.78e-16	NAC domain containing protein 61
AT5G61580	6.16441	2.92e-11	phosphofructokinase 4
AT1G47890	6.14787	1.34e-06	receptor like protein 7
AT5G10530	6.133	1.06e-06	Concanavalin A-like lectin protein kinase family protein
AT2G26650	6.09945	4.48e-06	Encodes AKT1, a member of the Shaker family inward rectifying potassium channel predominantly expressed in predominantly in root hairs and root endodermis. This family includes five groups based on phylogenetic analysis (FEBS Letters (2007) 581: 2357): I (inward rectifying channel): AKT1 (AT2G26650), AKT5 (AT4G32500) and SPIK (also known as AKT6, AT2G25600); II (inward rectifying channel): KAT1 (…
AT1G56300	6.09024	2.26e-18	Chaperone DnaJ-domain superfamily protein
AT4G14880	6.063	4.26e-09	Encodes a cytosolic isoform of cytosolic O-acetylserine(thiol)lyase, a key enzyme in cysteine biosynthesis and for the fixation of inorganic sulfide. It catalyzes the formation of cysteine from O-acetylserine and inorganic sulfide. Gene expression is predominant in the root cortex and the xylem parenchyma. Gene expression is induced in leave, stems and roots by high salt and heavy metal stresses,…
AT3G04720	6.05363	4.43e-18	Encodes a protein similar to the antifungal chitin-binding protein hevein from rubber tree latex. mRNA levels increase in response to ethylene and turnip crinkle virus infection. The mRNA is cell-to-cell mobile.
AT3G16030	6.0393	3.69e-08	lectin protein kinase family protein
AT4G04330	6.03709	7.37e-09	Encodes a chloroplast thylakoid localized RbcX protein that acts as a chaperone in the folding of Rubisco.
AT5G13910	6.02889	4.27e-06	Encodes a member of the ERF (ethylene response factor) subfamily B-1 of ERF/AP2 transcription factor family (LEAFY PETIOLE). The protein contains one AP2 domain. There are 15 members in this subfamily including ATERF-3, ATERF-4, ATERF-7, and LEAFY PETIOLE. Acts as a positive regulator of gibberellic acid-induced germination.
AT3G01980	6.02459	2.17e-17	NAD(P)-binding Rossmann-fold superfamily protein
AT1G75490	6.01527	2.1e-06	Unknown protein
AT4G01810	6.00338	5.98e-06	Sec23 homolog , forms a distinct clade with SEC23D.Mutants have defects in pollen exine patterning, tapetal development and pollen intine formation.
AT4G16700	5.98254	2.04e-06	Encodes a mitochondrial phosphatidylserine decarboxylase. Expressed mainly in roots and flowers.
AT3G20810	5.96916	1.84e-05	JMJD5 encodes a protein which contains a jumonji-C (jmjC) domain. jmjd5 mutant plants have a short-period circadian phenotype. JMJD5 has histone demethylase activity and interacts with EFM to repress FT.
AT5G13200	5.95841	8.89e-06	Encodes a protein with unknown function that is involved in hormone mediated regulation of seed germination/dormancy.
AT3G22170	5.95402	7.64e-06	A component of the PHYA signaling network, mediates the FR-HIR response to far-red light in concert with FAR1. Expression is induced by age; involved in negative regulation of leaf senescence.
AT3G46730	5.95357	3.09e-06	NB-ARC domain-containing disease resistance protein
AT3G51590	5.95177	4.88e-06	Encodes a member of the lipid transfer protein family. Proteins of this family are generally small (~9 kD), basic, expressed abundantly and contain eight Cys residues. The proteins can bind fatty acids and acylCoA esters and can transfer several different phospholipids. They are localized to the cell wall. The LTP12 promoter is active exclusively in the tapetum during the uninucleate microspore a…
AT4G31330	5.94343	2.23e-06	transmembrane protein, putative (Protein of unknown function, DUF599)
AT3G06250	5.94311	2.14e-06	Transcriptional repressor that accumulates in short-day conditions. Regulates together with FRS12 and NINJA glucosinolate biosynthesis.
AT2G42700	5.93973	8.18e-06	Member of MAG2 complex on the ER that is responsible for efficient transport of seed storage proteins, functions in protein transport between the ER and Golgi apparatus Sec1 domain, involved in the development of vegetative organs. Required for proper maturation of seed storage proteins.
AT3G56640	5.93367	6.87e-06	Encodes a member of the exocyst complex gene family. The exocyst is a protein complex involved in tethering vesicles to the plasma membrane during regulated or polarized secretion.
AT2G04865	5.92909	6.83e-06	Encodes a nuclear localized aminotransferase-like protein containing a plant mobile domain. The mRNA is cell-to-cell mobile.
AT3G06880	5.92496	1.63e-05	Transducin/WD40 repeat-like superfamily protein
AT3G59300	5.91782	6.49e-06	Pentatricopeptide repeat (PPR) superfamily protein
AT3G25400	5.90872	2.67e-42	dCTP pyrophosphatase-like protein
AT2G44500	5.89725	4.77e-06	O-fucosyltransferase family protein
AT3G14270	5.89323	1.17e-05	Encodes a protein that is predicted to act as a 1-phosphatidylinositol-3-phosphate (PtdIns3P) 5-kinase based on its homology to Fab1 from yeast. It contains an FYVE domain required for binding to PtdIns3P-containing membranes in yeast, as well as a Cpn60_TCP1 homology domain plus a kinase domain. fab1a/fab1b pollen grains not viable and have defective vacuolar organization. FAB1A and FAB1B comple…
AT2G47410	5.88894	3.72e-06	WD40 domain-containing protein
AT1G56310	5.88345	6.1e-06	DEDDy-type 3&#8242; -> 5&#8242; exoribonuclease involved in miRNA degradation.
AT4G18380	5.87482	6e-28	F-box family protein
AT1G73805	5.86508	4.21e-08	Encodes SAR Deficient 1 (SARD1), a key regulator for ICS1 (Isochorismate Synthase 1) induction and salicylic acid (SA) synthesis.
AT3G11040	5.85947	1.19e-08	Encodes a cytosolic beta-endo-N-acetyglucosaminidase (ENGase). ENGases N-glycans cleave the O-glycosidic linkage between the two GlcNAc residues of the N-glycan core structure and thus generate a protein with a single GlcNAc attached to asparagine.
AT5G07940	5.83917	2.06e-05	dentin sialophosphoprotein-like protein
AT5G23200	5.83738	4.88e-06	C5orf35
AT1G62300	5.83429	2.04e-09	Encodes a transcription factor WRKY6. Regulates Phosphate1 (Pho1) expression in response to low phosphate (Pi) stress.
AT5G35200	5.81394	1.64e-05	ENTH/ANTH/VHS superfamily protein
AT4G33980	5.81136	4.88e-06	hypothetical protein
AT4G27220	5.79907	1.21e-05	NB-ARC domain-containing disease resistance protein
AT5G39830	5.76663	1.57e-05	Encodes DEG8. Forms a hexamer with DEG5 in the thylakoid lumen. Involved in the cleavage of photodamaged D2 protein of photosystem II (PSII). Recombinant DEG8 is proteolytically active toward both a model substrate (beta-casein) and photodamaged D1 protein of photosystem II.
AT1G35470	5.755	7.51e-06	Encodes a homologue of human RanBPM that belongs to the uncharacterized family of plant SPRY, LisH, CTLH and CRA domain-containing proteins.
AT3G05630	5.74587	1.88e-05	Encodes a member of the PXPH-PLD subfamily of phospholipase D proteins. Regulates vesicle trafficking. Required for auxin transport and distribution and hence auxin responses. This subfamily is novel structurally different from the majority of plant PLDs by having phox homology (PX) and pleckstrin homology (PH) domains. Involved regulating root development in response to nutrient limitation. Play…
AT5G27730	5.74574	3.78e-05	heparan-alpha-glucosaminide N-acetyltransferase-like protein (DUF1624)
AT1G69730	5.7429	2.42e-05	Wall-associated kinase family protein
AT3G54480	5.74285	1.94e-05	Encodes an SKP1 interacting partner (SKIP5).
AT3G20780	5.73659	3.05e-07	Encodes putative eukaryotic homolog of archaebacterial topoisomerase VI subunit B, TOP6B. Is essential for endoreduplication and is involved in cell expansion and cell proliferation. The hlq (harlequin) dwarf mutant has fewer root hair and leaf trichome. It has abnormal epidermal cell and accumulates callose.
AT3G63470	5.72332	9.4e-06	serine carboxypeptidase-like 40
AT5G59550	5.72319	9.16e-06	Encodes an ABA- and drought-induced RING-DUF1117 gene whose mutation results in hyposensitive phenotypes toward ABA in terms of germination rate and stomatal closure and markedly reduced tolerance to drought stress relative to wild-type plants.
AT3G09060	5.70025	2.62e-05	Pentatricopeptide repeat (PPR) superfamily protein
AT4G36210	5.69941	9.43e-06	transmembrane/coiled-coil protein (DUF726)
AT2G39080	5.69519	9.22e-06	NAD(P)-binding Rossmann-fold superfamily protein
AT2G02960	5.67513	1.98e-05	RING/FYVE/PHD zinc finger superfamily protein
AT5G52390	5.628	2.74e-05	PAR1 protein
AT1G68185	5.62621	3.73e-05	Ubiquitin-like superfamily protein
AT5G43680	5.62598	2.17e-05	Encodes a TatB--like component of the mitochondrial Twin arginine translocation (Tat) pathway. The protein is localized to the inner mitochondrial membrane that is nuclear-encoded and is essential for plant growth and development. Mutants are embryo lethal.
AT3G01410	5.62114	2.65e-05	Polynucleotidyl transferase, ribonuclease H-like superfamily protein
AT3G10250	5.61868	1.49e-05	histidine-tRNA ligase
AT1G62380	5.61611	8.45e-06	Encodes a protein similar to 1-aminocyclopropane-1-carboxylic oxidase (ACC oxidase). Expression of the AtACO2 transcripts is affected by ethylene.
AT5G64810	5.61313	6.82e-15	member of WRKY Transcription Factor; Group II-c. Involved in jasmonic acid inducible defense responses.
AT3G51480	5.59704	2.7e-09	member of Putative ligand-gated ion channel subunit family
AT3G14410	5.59607	1.89e-05	Nucleotide/sugar transporter family protein
AT5G05540	5.57259	1.08e-24	small RNA degrading nuclease 2
AT3G18670	5.56968	5.41e-05	Ankyrin repeat family protein
ATMG00220	5.56242	2.81e-05	Mitochondrial apocytochrome b (cob) gene encodes a subunit of the ubiquinol-cytochrome c oxidoreductase and is part of a 5 kb transcript. The transcript also contains a pseudogene for ribosomal protein S14 called RPS15 and a tRNA(Ser) gene. Both the Cob and RPS15 genes are edited in the transcript.
AT5G51140	5.5623	4.24e-05	Pseudouridine synthase family protein
AT2G21660	5.55704	1.52e-06	Encodes a small glycine-rich RNA binding protein that is part of a negative-feedback loop through which AtGRP7 regulates the circadian oscillations of its own transcript. Gene expression is induced by cold. GRP7 appears to promote stomatal opening and reduce tolerance under salt and dehydration stress conditions, but, promotes stomatal closing and thereby increases stress tolerance under conditio…
AT1G56180	5.55125	3.47e-05	VIR3 encodes a putative chloroplast metalloprotease that is localized to the thylakoid membrane. The vir3-1 mutant came out of a genetic suppressor screen of the Arabidopsis variegation mutant yellow variegated (var2). The suppressor displayed an additional virescent phenotype, i.e. the bases of young leaves were yellow, and leaf color gradually turned to green toward the leaf tips.
AT1G67520	5.53365	4.91e-07	lectin protein kinase family protein
AT5G51970	5.53318	4.44e-05	Encodes a putative sorbitol dehydrogenase that can be thiolated in vitro.
AT4G38520	5.51879	2.56e-09	Protein phosphatase 2C family protein
AT5G06720	5.51616	1.5e-08	Encodes a peroxidase with diverse roles in the wound response, flower development, and syncytium formation.
AT1G51790	5.51442	2.45e-06	Leucine-rich repeat protein kinase family protein
AT3G26310	5.51231	1.86e-07	putative cytochrome P450
AT4G32060	5.51192	4.49e-05	Encodes an EF-hand protein with homology to constituents of the mitochondrial Ca2+ uniporter machinery in mammals. MICU binds Ca2+ and localizes to the mitochondria in Arabidopsis. It is a negative regulator of mitochondrial calcium uptake. Mutants display elevated matrix calcium at steady state and modified calcium transient kinetics in vivo.
AT3G11560	5.49674	4.92e-05	LETM1-like protein
AT3G50920	5.48931	4.22e-05	Encodes a phosphatidic acid phosphatase that can be detected in chloroplast membrane fractions. This gene (LPPepsilon1) and LPPepsilon2, appear to be less important for diacylglycerol formation in the plastids than LPPgamma.
AT1G74670	5.48344	1.85e-32	Gibberellin-regulated family protein
AT2G05940	5.48293	0.000125007	Encodes a receptor-like cytoplasmic kinase that phosphorylates the host target RIN4, leading to the activation of a plant innate immune receptor RPM1.
AT4G38540	5.47293	2.91e-12	FAD/NAD(P)-binding oxidoreductase family protein
AT5G40450	5.45507	1.58e-12	Encodes a member of a plant gene family, APK_ORTHOMCL5144,of unknown function. RBB1 is localized to the cytosol and involved in vacuolar biogenesis and organization. RBB1 mutants have increased number of vacuolar bulbs and fewer trans-vacuolar strands.
AT5G56950	5.44985	4.52e-05	Encodes a member of a small gene family of proteins with similarity to nucleosome assembly proteins.May function in nucleotide excision repair. Loss of function mutations have no obvious visible phenotypes but do seem to affect transcription of NER related genes. Plants mutated in three ubiquitously expressed NAP1 genes (NAP1;1~NAP1;3) and organ-specifically expressed NAP1;4 gene show hypersensit…
AT5G24670	5.44774	0.000183455	A protein coding gene with unknown function. The 5?UTR of this gene overlaps with a RNA coding gene TER2. TER2 (GenBank accession no. HQ401285) encodes a putative template sequence corresponding to 1.5 copies of the Arabidopsis telomere repeat (PNAS 2011, 108:73-78). Natural epiallele in Nok-1, transmission of the epiallele over generations depends only on the selfreinforcing loop between CHROMOM…
AT2G26070	5.44052	9.48e-05	Encodes a predicted membrane protein. Similar sequences are widely distributed and conserved in plants, animals and protists but absent in fungi and prokaryotes. The sequence has no known motifs and no biological function has been assigned in any species. In Arabidopsis, it appears to be involved in the negative regulation of the response to ethylene, is localized to the Golgi and is a positive r…
AT3G05270	5.43357	6.31e-14	Encodes a protein that localizes at motile vesicle-like small compartments in differentiating xylem cells that is associated with microtubule plus-ends. VETH-positive compartments are unlikely to be elements in conventional endomembrane trafficking pathways. It can associate with COG2, and together these two proteins co-localize with the EXO70A1 exocyst subunit, tethering EXO70A1 to compartments …
AT2G33550	5.42464	7.18e-05	Homeodomain-like superfamily protein
AT1G42190	5.41691	0.000171622	GAG/POL/ENV polyprotein
AT3G51580	5.41367	1.84e-05	transmembrane protein
AT3G47110	5.41207	6.28e-05	Leucine-rich repeat protein kinase family protein
AT4G27190	5.40823	1.97e-09	NB-ARC domain-containing disease resistance protein
AT2G32580	5.40408	3.66e-15	transmembrane protein, putative (DUF1068)
AT5G05390	5.3983	7.43e-05	putative laccase, a member of laccase family of genes (17 members in Arabidopsis).
AT5G23720	5.39048	0.00017049	Encodes a protein tyrosine phosphatase Propyzamide-Hypersensitive 1 (PHS1). One of the mutant alleles, phs1-1, is hypersensitive to the microtubule-destabilizing drug propyzamide, suggesting that PHS1 may be involved in phosphorylation cascades that control the dynamics of cortical microtubules in plant cells. A second allele, phs1-3, is hypersensitive to abscisic acid, indicating a possible invo…
AT1G67710	5.38975	5.6e-05	Encodes an Arabidopsis response regulator (ARR) protein that acts in concert with other type-B ARRs in the cytokinin signaling pathway. Affects ABA-JA crosstalk.
AT5G13960	5.38628	0.000149074	Encodes a histone 3 lysine 9 specific methyltransferase involved in the maintenance of DNA methylation. SUVH4/KYP is a SU(VAR)3-9 homolog, a SET domain protein. Known SET domain proteins are involved in epigenetic control of gene expression. There are 10 SUVH genes in Arabidopsis and members of this subfamily of the SET proteins have an additional conserved SRA domain. In kyp mutants, there is a …
AT3G47520	5.38058	5.33e-05	Encodes a protein with NAD-dependent malate dehydrogenase activity, located in chloroplasts. The mRNA is cell-to-cell mobile.
AT4G13010	5.37859	0.000111576	Oxidoreductase, zinc-binding dehydrogenase family protein
AT5G22355	5.3764	6.69e-05	Cysteine/Histidine-rich C1 domain family protein
AT1G58200	5.37322	5.63e-10	A member of MscS-like gene family, structurally very similar to MSL2, comprising of an N-terminal chloroplast transit peptide, five trans-membrane helices and a C-terminal cytoplasmic domain. Mutant plants showed abnormalities in the size and shape of plastids. MSL3-GFP was localized to discrete foci on the plastid envelope and co-localize with the plastid division protein AtMinE. MSL3 was capabl…
AT4G17090	5.3732	2.41e-93	Encodes a beta-amylase targeted to the chloroplast. Transgenic BMY8 RNAi lines fail to accumulate maltose during cold shock suggesting that maltose accumulation coincides with BMY8 expression. Apart from maltose, the sugar content of the RNAi lines were similar to wildtype (glucose and sucrose unaffected).BAM3 activity declines 2 and 4 days after start of cold stress despite an increase in transc…
AT3G56570	5.37157	6.26e-05	SET domain-containing protein
AT5G67020	5.36024	2.72e-14	hypothetical protein
AT5G26170	5.35012	4.56e-12	member of WRKY Transcription Factor; Group II-c. Involved in jasmonic acid inducible defense responses.
AT2G03090	5.34853	8.3e-05	member of Alpha-Expansin Gene Family. Naming convention from the Expansin Working Group (Kende et al, 2004. Plant Mol Bio). Involved in the formation of nematode-induced syncytia in roots of Arabidopsis thaliana.
AT3G14250	5.34655	0.000279277	RING/U-box superfamily protein
AT1G78560	5.34304	1.52e-11	Chloroplast inner membrane, pantothenate transporter.
AT4G33550	5.33491	1.15e-06	Bifunctional inhibitor/lipid-transfer protein/seed storage 2S albumin superfamily protein
AT5G39940	5.33312	9.2e-05	FAD/NAD(P)-binding oxidoreductase family protein
AT5G46390	5.3265	0.000180851	Peptidase S41 family protein
AT5G19690	5.3254	0.000143971	encodes an oligosaccharyl transferase involved response to high salt. Mutants are hypersensitive to high salt conditions The mRNA is cell-to-cell mobile.
AT5G06440	5.32536	1.32e-25	polyketide cyclase/dehydrase/lipid transport superfamily protein
AT4G36670	5.3208	0.000252973	Major facilitator superfamily protein
AT4G15120	5.31241	1.76e-07	VQ motif-containing protein
AT3G07090	5.30632	0.000118	PPPDE putative thiol peptidase family protein
AT3G26330	5.30467	0.000201517	putative cytochrome P450
AT5G14100	5.30036	8.59e-05	Member of NAP subfamily. Putative component of chloroplast ECF/ABC-Transporter involved in metal homeostasis.
AT1G53540	5.2933	0.000154388	Member of the class I small heat-shock protein (sHSP) family, which accounts for the majority of sHSPs in maturing seeds
AT5G38240	5.29299	2.03e-08	Protein kinase family protein
AT1G40087	5.29171	0.00011766	Plant transposase (Ptta/En/Spm family)
AT4G17940	5.2904	1.73e-21	Tetratricopeptide repeat (TPR)-like superfamily protein
AT3G27640	5.28808	0.000153937	Transducin/WD40 repeat-like superfamily protein
AT1G69330	5.28573	8.82e-05	RING/U-box superfamily protein
AT3G50140	5.27836	0.000266997	transmembrane protein, putative (DUF247)
AT5G15500	5.27765	0.000122585	Ankyrin repeat family protein
AT4G36250	5.27211	0.000266555	Encodes a putative aldehyde dehydrogenase. The gene is not responsive to osmotic stress and is expressed constitutively at a low level in plantlets and root cultures.
AT3G20660	5.26188	0.000126036	organic cation/carnitine transporter4
AT5G55090	5.25141	3.06e-06	member of MEKK subfamily
AT3G50930	5.24659	0.000338038	Encodes a protein that is present in a homo-multimeric protein complex on the outer mitochondrial membrane and plays a role in cell death and amplifying salicylic acid signalling. The mRNA is cell-to-cell mobile.
AT5G06600	5.2395	0.000292166	Encodes a ubiquitin-specific protease which together with UBP13 deubiquitinates DA1, DAR1 and DAR2, hence reducing their peptidase activity. Works upstream of DA1, DAR1 and DAR2 to restrict their protease activity and hence fine-tune plant growth and development.
AT5G63950	5.21344	1.11e-06	chromatin remodeling 24
AT4G36180	5.21319	0.000309558	LRR-RLK which regulates lateral root development.
AT1G51172	5.21313	3.68e-10	hypothetical protein
AT4G24050	5.21112	0.000141	NAD(P)-binding Rossmann-fold superfamily protein
AT3G57740	5.21036	0.000130936	Protein kinase superfamily protein
AT2G32030	5.19887	1.7e-05	Acyl-CoA N-acyltransferases (NAT) superfamily protein
AT5G36140	5.19267	2.95e-14	Encodes a member of the CYP716A subfamily of cytochrome P450 monooxygenases with triterpene oxidizing activity catalyzing C-28 hydroxylation of alpha-amyrin, beta-amyrin, and lupeol, producing uvaol, erythrodiol, and betulin, respectively.In particular, 22alpha-hydroxylation activity has been observed against alpha-amyrin. Should be merged with At5g36130.
AT4G12830	5.19117	0.000153803	alpha/beta-Hydrolases superfamily protein
AT3G66654	5.18173	0.000164679	Cyclophilin-like peptidyl-prolyl cis-trans isomerase family protein
AT1G43710	5.1815	0.000263286	Encodes a serine decarboxylase that is involved in ethanolamine metabolism and is crucial for plant growth.
AT3G13330	5.17219	5.75e-08	Encodes a protein that interacts with the 26S proteasome. Mutants are phenotypically indistinguishable from wild type plants under a variety of growth conditions. Protein levels increase upon exposure of seedlings to MG132, a specific, potent, reversible, and cell-permeable proteasome inhibitor.
AT3G47570	5.16455	0.000193679	Leucine-rich repeat protein kinase family protein
AT5G57250	5.16053	0.00029588	Pentatricopeptide repeat (PPR) superfamily protein
AT4G03230	5.14905	2.88e-05	G-type lectin S-receptor-like Serine/Threonine-kinase
AT5G41580	5.14829	0.000181471	Encodes an SP-RING domain containing protein that functions in sumolaytion and is involved in positive regulation of sulfur metabolism and stress response.
AT2G09388	5.14022	0.000270668	hypothetical protein
AT1G49520	5.13943	0.000255576	SWIB complex BAF60b domain-containing protein
AT1G71830	5.13582	7.25e-05	Plasma membrane LRR receptor-like serine threonine kinase expressed during embryogenesis in locules until stage 6 anthers, with higher expression in the tapetal cell layer. SERK1 and SERK2 receptor kinases function redundantly as an important control point for sporophytic development controlling male gametophyte production. SERK1 interacts with and transphosphorylates EMS1
AT3G14610	5.13277	0.000544868	putative cytochrome P450
AT5G41310	5.12513	0.000432158	P-loop nucleoside triphosphate hydrolases superfamily protein with CH (Calponin Homology) domain-containing protein
AT5G05170	5.11764	2.32e-07	Encodes a cellulose synthase isomer. CESA3 mutants have cellulose defect in the primary cell wall. Multiple lines of evidence suggest that CESA3, along with CESA1 and CESA6 are present in the same plasma membrane complex for cellulose biosynthesis. As inferred from the null role of secondary wall-type CesAs, included in a set of five primary wall-type CesAs that may support trichome cell wall thi…
AT5G41480	5.11193	0.000300112	Encodes a dihydrofolate synthetase based on yeast complementation experiments. This protein is involved in folate biosynthesis.
AT4G25800	5.10187	0.000768824	Calmodulin-binding protein
AT3G02280	5.0926	0.000232589	Flavoenzyme-encoding gene.
AT3G17380	5.09179	2.51e-10	TRAF-like family protein
AT3G62300	5.08086	0.000276204	Encodes a protein with Agenet/Tudor and DUF724 domains. It can interact with ABAP1, a negative regulator of DNA replication and transcription, with the plant histone modification 'reader' LHP1, and with non-modified histones. It may act as a link between DNA replication, transcription and chromatin remodeling during flower development. Loss of function mutant has a WT phenotype.
AT3G30300	5.07552	0.000808217	O-fucosyltransferase family protein
AT3G16210	5.0752	0.000564135	F-box family protein
AT5G45890	5.07472	4.89e-12	Senescence-associated gene 12 (SAG12) encoding a cysteine protease influenced by cytokinin, auxin, and sugars.Localized to special vacuole found during senescence called senescence associated vacuoles which are different from central vacuole in the tonoplast composition and pH.
AT5G02800	5.07404	0.000477449	Encodes CDL1, a homolog of CDG1. CDL1 positively regulates brassinosteroid signaling and plant growth.
AT2G02240	5.07373	3.4e-06	F-box family protein
AT4G34270	5.06341	0.000297639	TOR signaling pathway protein.
AT4G24940	5.06046	0.000749912	Encodes one of the two subunits of the SUMO activation enzyme required during sumolation. Sumolation is a post-translational protein modification process similar to ubiquitination during which a polypeptide (SUMO) is covalently attached to a target protein.
AT5G07990	5.04582	2.66e-05	Required for flavonoid 3' hydroxylase activity. Enzyme abundance relative to CHS determines Quercetin/Kaempferol metabolite ratio. The mRNA is cell-to-cell mobile.
AT1G64260	5.0441	0.000540544	MuDR family transposase
AT4G10070	5.03658	1.81e-07	KH domain-containing protein
AT1G53580	5.03202	0.000917134	Mononuclear Fe(II)-containing member of the b-lactamase fold superfamily. ETHE1 is homodimeric in solution, exhibits low-level esterase activity, and specifically binds a single Fe(II) atom in the active site.
AT2G26560	5.03132	0.00115084	Encodes a lipid acyl hydrolase with wide substrate specificity that accumulates upon infection by fungal and bacterial pathogens. Protein is localized in the cytoplasm in healthy leaves, and in membranes in infected cells. Plays a role in cell death and differentially affects the accumulation of oxylipins. Contributes to resistance to virus.
AT4G13650	5.03127	0.000368893	Pentatricopeptide repeat (PPR) superfamily protein
AT5G21060	5.00996	0.000430685	Glyceraldehyde-3-phosphate dehydrogenase-like family protein
AT4G36400	4.9975	0.000544908	Encodes a (D)-2-hydroxyglutarate dehydrogenase.
AT1G63700	4.98455	0.001397	Member of MEKK subfamily, a component of the stomatal development regulatory pathway. Mutations in this locus result in embryo lethality.
AT3G18280	4.97909	7.07e-08	Bifunctional inhibitor/lipid-transfer protein/seed storage 2S albumin superfamily protein
AT5G46190	4.97422	0.000378504	RNA-binding KH domain-containing protein
AT5G49900	4.97157	0.000794312	Beta-glucosidase, GBA2 type family protein
AT5G42870	4.9639	0.000786014	The PAH2 gene encodes a phosphatidate phosphohydrolase. Mutant analysis revealed its involvement in galactolipid synthesis pathway, and the membrane lipid remodeling. The pah1pah2 double-mutant showed enhanced Al-susceptibility under low-P conditions, but there was no significant differences in Al tolerance between pah1pah2 and wild type when they were grown in a solution containing 35 &#956;M Pi.
AT4G33990	4.96201	0.000898437	Tetratricopeptide repeat (TPR)-like superfamily protein
AT4G02150	4.95871	0.000544392	Encodes IMPORTIN ALPHA 3. Mutant plants act as suppressors of snc1 response and salicylic acid accumulation. Located in the nucleus. Involved in protein import. Protein interacts with Agrobacterium proteins VirD2 and VirE2. Is not individually essential for Agrobacterium-mediated root transformation, but when overexpressed can rescue the impa-4 decreased transformation susceptibility phenotype.
AT2G26200	4.9548	0.000757217	S-adenosyl-L-methionine-dependent methyltransferases superfamily protein
AT3G47730	4.95434	0.00106615	member of ATH subfamily
AT5G22820	4.95362	0.000553832	ARM repeat superfamily protein
AT3G08890	4.95179	4.53e-06	hypothetical protein (Protein of unknown function, DUF538)
AT5G46110	4.94142	8.23e-06	Encodes a chloroplast triose phosphate / 3-phosphoglycerate translocator that transports triose phosphates derived from the Calvin cycle in the stroma to the cytosol for use in sucrose synthesis and other biosynthetic processes. A tpt mutant has altered acclimation responses. The mRNA is cell-to-cell mobile.
AT2G38320	4.94092	3.66e-05	Encodes a member of the TBL (TRICHOME BIREFRINGENCE-LIKE) gene family containing a plant-specific DUF231 (domain of unknown function) domain. TBL gene family has 46 members, two of which (TBR/AT5G06700 and TBL3/AT5G01360) have been shown to be involved in the synthesis and deposition of secondary wall cellulose, presumably by influencing the esterification state of pectic polymers. A nomenclature…
AT3G18990	4.92991	0.000562076	Required for vernalization. Essential for the complete repression of FLC in vernalized plants. Required for the methylation of histone H3
AT1G67400	4.92557	0.000781949	ELMO/CED-12 family protein
AT4G35160	4.91709	0.00057887	Encodes a cytosolic N-acetylserotonin O-methyltransferase that can convert N-acetylserotonin to melatonin and serotonin to 5-methoxytryptamine in the process of melatonin synthesis. It does not have caffeic acid O- methyltransferase activity.
AT1G76810	4.91649	9.67e-05	eukaryotic translation initiation factor 2 (eIF-2) family protein
AT1G56130	4.91182	4.43e-15	Leucine-rich repeat transmembrane protein kinase
AT3G61800	4.90892	0.00121873	ENTH/VHS protein
AT2G29420	4.90471	0.000298631	Encodes glutathione transferase belonging to the tau class of GSTs. Naming convention according to Wagner et al. (2002). Induced by Salicylic acid. Independent of NPR1 for their induction by salicylic acid.
AT3G09690	4.90001	0.00109311	alpha/beta-Hydrolases superfamily protein
AT3G45020	4.89629	0.000732314	Ribosomal L18p/L5e family protein
AT5G57110	4.89229	3.79e-05	Arabidopsis-autoinhibited Ca2+ -ATPase, isoform 8, contains all of the characteristic motifs of Ca2+ -transporting P-type Ca2+ -ATPases and is localized to the plasma membrane.
AT5G64120	4.88233	7.53e-13	Encodes a cell wall bound peroxidase that is induced by hypo-osmolarity and is involved in the lignification of cell walls.
AT3G46640	4.8812	4.71e-05	Encodes a myb family transcription factor with a single Myb DNA-binding domain (type SHAQKYF) that is unique to plants and is essential for circadian rhythms, specifically for transcriptional regulation within the circadian clock. LUX is required for normal rhythmic expression of multiple clock outputs in both constant light and darkness. It is coregulated with TOC1 and seems to be repressed by C…
AT1G61560	4.87918	8.61e-05	A member of a large family of seven-transmembrane domain proteins specific to plants, homologs of the barley mildew resistance locus o (MLO) protein. The Arabidopsis genome contains 15 genes encoding MLO proteins, with localization in plasma membrane. Phylogenetic analysis revealed four clades of closely-related AtMLO genes. ATMLO6 belongs to the clade IV, with AtMLO2, AtMLO3 and AtMLO12. The gen…
AT4G36860	4.87776	0.000106152	DAR1 is a member of a small (7 member) ubiquitin binding protein family. It appears to play a role in regulation of endoreduplication in leaf epidermal tissue.
AT4G37220	4.86819	2.07e-29	Cold acclimation protein WCOR413 family
AT3G56830	4.8636	0.00075181	Similar in sequence to NPQ6 and NPQ7, but loss of function mutant does not exhibit a nonphotochemical quenching phenotype.
AT1G61900	4.85722	0.00223632	hypothetical protein
AT4G08320	4.85638	0.00227763	Encodes one of the 36 carboxylate clamp (CC)-tetratricopeptide repeat (TPR) proteins (Prasad 2010, Pubmed ID: 20856808) with potential to interact with Hsp90/Hsp70 as co-chaperones.
AT3G04600	4.85269	0.00138756	Nucleotidylyl transferase superfamily protein
AT2G22740	4.85102	9.19e-05	Encodes a SU(VAR)3-9 homolog, a methyltransferase involved in histone methylation. The protein was shown to bind to methylated cytosines of CG, CNG and CNN motifs but has a preference for the latter two. This is a member of a subfamily of SET proteins that shares a conserved SRA domain.
AT2G46370	4.85028	0.000989263	Encodes a jasmonate-amido synthetase that is a member of the GH3 family of proteins. JAR1 catalyzes the formation of a biologically active jasmonyl-isoleucine (JA-Ile) conjugate. JA-Ile promotes the interaction between JAZ1 and COI1 in the jasmonate signaling pathway. JAR1 localizes to the cytoplasm and is also a phytochrome A signaling component. JAR1 is an auxin-induced gene. Loss of function m…
AT3G55660	4.84539	1.28e-08	Encodes a member of KPP-like gene family, homolog of KPP (kinase partner protein) gene in tomato. Also a member of the RopGEF (guanine nucleotide exchange factor) family, containing the novel PRONE domain (plant-specific Rop nucleotide exchanger), which is exclusively active towards members of the Rop subfamily.
AT1G71695	4.84404	0.00126752	Peroxidase superfamily protein
AT3G60240	4.84366	0.00112139	protein synthesis initiation factor 4G (EIF4G). A mutation in this gene (cum2-1) results in decreased accumulation of CMV coat protein in upper, uninoculated leaves. Likely affects cell-to-cell movement of the virus, also affects TCV multiplication.
AT5G61670	4.84279	0.000560992	Encodes a close homolog of the Cauliflower OR (Orange) protein that is located in the chloroplast of light grown organs but in the nucleus of etiolated cotyledons. The function of OR is to induce the differentiation of proplastids or other noncolored plastids into chromoplasts for carotenoid accumulation. Both proteins contain a Cysteine-rich zinc finger domain that is highly specific to DnaJ-lik…
AT5G36110	4.84127	3.67e-08	Encodes a member of the CYP716A subfamily of cytochrome P450 monooxygenases with triterpene oxidizing activity catalyzing C-28 hydroxylation of alpha-amyrin, beta-amyrin, and lupeol, producing uvaol, erythrodiol, and betulin, respectively. Additionally, it shows carboxylation activity for the C-28 position of alpha- and beta-amyrin.
AT2G33480	4.83479	0.00110979	NAC domain containing protein 41
AT1G76950	4.83239	0.000764238	Regulator of chromosome condensation (RCC1) family with FYVE zinc finger domain-containing protein
AT1G52200	4.8279	0.00125024	PLAC8 family protein
AT5G25610	4.82435	0.00106914	responsive to dehydration 22 (RD22) mediated by ABA
AT5G51160	4.81857	0.000600839	Ankyrin repeat family protein
AT3G02710	4.81363	6.55e-06	Encodes a protein with a putative role in mRNA splicing.
AT2G39530	4.80166	0.000825136	Uncharacterized protein family (UPF0497)
AT1G72900	4.7923	0.00150226	Toll-Interleukin-Resistance (TIR) domain-containing protein
AT3G55390	4.77879	0.00109311	Uncharacterized protein family (UPF0497)
AT1G63260	4.77622	0.000971878	Member of TETRASPANIN family
AT5G17370	4.77445	1.33e-06	Transducin/WD40 repeat-like superfamily protein
AT2G31800	4.77303	0.00113928	Integrin-linked protein kinase family
AT3G01970	4.7707	0.00120268	member of WRKY Transcription Factor; Group I
AT1G56220	4.76645	3.16e-05	Dormancy/auxin associated family protein
AT3G17860	4.75982	0.0017652	JAZs are direct targets of the SCFCOI1 E3 ubiquitin-ligase and JA treatment induces their proteasome-mediated degradation. Furthermore, JAI3 negatively regulates the key transcriptional activator of JA responses, AtMYC2. The C-terminal portion of JAZ3, including the Jas domain, appears to be important for JAZ3-COI1 binding in the presence of coronatine.
AT1G72710	4.75236	0.00157056	Encodes a member of the casein kinase 1 protein family that is localized to the cytoplasm and nucleus. The mRNA is cell-to-cell mobile.
AT5G20270	4.75109	0.00115693	heptahelical transmembrane protein homologous to human adiponectin receptors and progestin receptors
AT5G14400	4.75034	0.00110145	Encodes a brassinosteroid C-22 hydroxylase.
AT5G61250	4.72689	0.00296756	Belongs to the plant glycoside hydrolase family 79. Encodes a protein with several posttranslational modification sites including O-&#946;-GlcNAc attachment sites and serine-, threonine- and tyrosine-phosphorylation sites, suggesting that this protein is extensively modified posttranslationally. The protein is predicted (WoLF PSORT program) to be secreted.
AT4G05320	4.72653	0.000125986	One of five polyubiquitin genes in A. thaliana. These genes encode the highly conserved 76-amino acid protein ubiquitin that is covalently attached to substrate proteins targeting most for degradation. Polyubiquitin genes are characterized by the presence of tandem repeats of the 228 bp that encode a ubiquitin monomer. Induced by salicylic acid. Independent of NPR1 for their induction by salicyli…
AT1G78690	4.71942	0.00169021	Encodes a lysoglycerophospholipid O-acyltransferase that acylates 1-acyl lyso PE and 1-acyl lyso PG but not PE or PG.
AT2G38290	4.71702	1.07e-07	encodes a high-affinity ammonium transporter, which is expressed in shoot and root. Expression in root and shoot is under nitrogen and carbon dioxide regulation, respectively.
AT4G25420	4.71059	9.91e-07	Encodes gibberellin 20-oxidase that is involved in the later steps of the gibberellin biosynthetic pathway. Regulated by a circadian clock. Weak expression response to far red light.
AT2G25470	4.69726	0.000444284	receptor like protein 21
AT1G76650	4.69628	0.000196358	calmodulin-like 38
AT5G63920	4.69073	0.00220807	Encodes topoisomerase 3alpha. Suppresses somatic crossovers. Essential for resolution of meiotic recombination intermediates.
AT5G24910	4.68049	0.00151349	Member of CYP714A. Encodes one of the two tandemly duplicated gene pair ELA1 (CYP714A1) and ELA2 (CYP714A2), homologs of the rice cytochrome P450 monooxygenase gene EUI1. Double mutation of ELA1 and ELA2 results in increased biomass and enlarged organs.
AT3G22640	4.68001	0.00301501	cupin family protein
AT1G66920	4.67875	8.26e-07	Protein kinase superfamily protein
AT5G20280	4.67555	0.00191241	Encodes a protein with putative sucrose-phosphate synthase activity. When the gene was expressed in transgenic tobacco plants, a clear trend for increased SPS activity was noted.
AT5G63350	4.67418	0.00217378	ABA&#8208;induced transcription repressor that acts as feedback regulator in ABA signalling.
AT5G01300	4.67389	0.000348935	PEBP (phosphatidylethanolamine-binding protein) family protein
AT3G30730	4.67164	0.00221347	hypothetical protein
AT5G22470	4.6675	0.00259608	PARP3 is one of three canonical PARPs in Arabidopsis.
AT4G00770	4.66728	0.00181965	DUF4378 domain protein
AT5G08560	4.66395	0.00313264	WRDR26 is a WD-40 repeat containing protein initially identified as an interacting partner RanBPM. Its expression is induced by abiotic stress as well as various plant growth regulators including IAA, ABA and ethylene. Role as a novel modulator of redox homeostatis, responding to developmental and stress signals to regulate leaf senescence.
AT4G13830	4.66073	1.53e-12	DnaJ-like protein (J20); nuclear gene
AT3G51000	4.66069	1.83e-07	alpha/beta-Hydrolases superfamily protein
AT1G54070	4.65466	0.000216122	Dormancy/auxin associated family protein
AT2G38440	4.6467	0.00169437	Encodes a subunit of the WAVE complex. The WAVE complex is required for activation of ARP2/3 complex which functions in actin microfilament nucleation and branching. Mutations cause defects in both the actin and microtubule cytoskeletons that result in aberrant epidermal cell expansion. itb1 mutants showed irregularities in trichome branch positioning and expansion. The SHD domain of this protein…
AT5G47530	4.64603	8.21e-05	Auxin-responsive family protein
AT4G30510	4.64115	0.000242833	yeast autophagy 18 B-like protein
AT2G02370	4.63582	3.84e-06	SNARE associated Golgi protein family
AT5G63810	4.63448	0.00215195	member of Glycoside Hydrolase Family 35
AT4G18240	4.63415	0.00188273	Encodes a starch synthase. In Arabidopsis leaves, the catalytic C-terminal region of STARCH SYNTHASE 4 promotes starch granule initiation while its non-catalytic N-terminal region determines starch granules morphology.
AT3G58880	4.62855	0.00275035	F-box/RNI-like superfamily protein
AT2G41700	4.62253	1.95e-21	ATP-binding cassette A1
AT1G67690	4.61934	0.001822	Zincin-like metalloproteases family protein
AT2G46550	4.6158	0.00179599	transmembrane protein
AT1G49430	4.6135	0.00326052	Encodes a long chain acyl-CoA synthetase that catalyzes the synthesis of omega-hydroxy fatty acyl-CoA intermediates in the pathway to cutin synthesis. Required for repression of lateral root formation.
AT5G24470	4.60645	2.7e-05	Encodes a pseudo-response regulator whose mutation affects various circadian-associated biological events such as flowering time in the long-day photoperiod conditions, red light sensitivity of seedlings during early photomorphogenesis, and the period of free-running rhythms of certain clock-controlled genes including CCA1 and APRR1/TOC1 in constant white light. Acts as transcriptional repressor …
AT5G01750	4.60585	0.00193281	LURP-one-like protein (DUF567)
AT4G10720	4.60023	0.00255991	Ankyrin repeat family protein
AT5G64460	4.59627	0.00226334	Phosphoglycerate mutase family protein
AT5G47540	4.59493	0.00319807	Mo25 family protein
AT4G38260	4.59165	0.00316498	transport/golgi organization-like protein (DUF833)
AT3G13225	4.58063	0.0029062	WW domain-containing protein
AT4G10710	4.57761	2.79e-07	encodes a component of the FAcilitates Chromatin Transcription (FACT) complex, SPT16.Along with SSRP1 binds to the promoter of FLC.
AT2G46495	4.57477	7.46e-12	RING/U-box superfamily protein
AT5G39850	4.57383	0.00239382	Ribosomal protein S4
AT3G03770	4.57216	0.00297114	Leucine-rich repeat protein kinase family protein
AT5G64290	4.5672	1.01e-15	dicarboxylate transport 2.1
AT4G20140	4.56664	6.67e-05	Encodes GASSHO1 (GSO1), a putative leucine-rich repeat transmembrane-type receptor kinase. GSO1 and a homolog GSO2 (At5g44700) are required for the formation of a normal epidermal surface during embryogenesis. Necessary for localizing CASPARIAN STRIP DOMAIN PROTEINS (CASPs) - major players of endodermal differentiation - into an uninterrupted, ring-like domain.
AT5G44520	4.56233	0.0032893	NagB/RpiA/CoA transferase-like superfamily protein
AT2G28120	4.55434	0.00236395	Major facilitator superfamily protein
AT2G40540	4.55381	7.73e-05	putative potassium transporter AtKT2p (AtKT2) mRNA,
AT5G23390	4.55296	0.00314047	polygalacturonase inhibitor (DUF639)
AT3G54100	4.5461	3.01e-15	O-fucosyltransferase family protein
AT1G68090	4.54375	0.00374994	Encodes a calcium-binding protein annexin (AnnAt5). Plays a vital role in pollen development via Ca2+ dependent membrane trafficking.
AT5G50090	4.54331	1.11e-05	PADRE protein.
AT5G01510	4.541	0.00292367	root UVB sensitive protein (Protein of unknown function, DUF647)
AT3G05210	4.53932	0.00256476	encodes a homolog of human ERCC1 protein (yeast RAD10), which is a DNA repair endonuclease. Mutants are sensitive to UV-B and gamma radiation (G2 cell cycle phase arrest) and are defective in dark-repair of pyrimidine pyrimidone dimers. This protein incises the 5' end of damaged DNA, similar to ERCC1/RAD10.
AT3G04500	4.53916	0.00326988	RNA-binding (RRM/RBD/RNP motifs) family protein
AT5G15140	4.53844	0.00159486	Galactose mutarotase-like superfamily protein
AT1G70320	4.53714	1.36e-68	encodes a ubiquitin-protein ligase-like protein containing a HECT domain. There are six other HECT-domain UPLs in Arabidopsis.
AT3G55740	4.53198	0.00490554	Encodes a proline transporter with affinity for gly betaine, proline, and GABA. Protein is expressed most highly in the roots.
AT1G59218	4.53093	1.4e-09	Similar to disease resistance proteins.
AT1G47270	4.52456	5.72e-06	Member of TLP family of tubby like proteins that also contain an F-Box. Localized to the plasma membrane.
AT5G03250	4.52349	0.00360524	Phototropic-responsive NPH3 family protein
AT3G57170	4.52234	0.00272292	N-acetylglucosaminyl transferase component family protein / Gpi1 family protein
AT5G36160	4.52059	0.00278383	Encodes a cytosolic L-tyrosine aminotransferase. AtTAT2 exhibits much broader amino donor specificity than AtTAT1 and can use not only Tyr but also Phe, Trp, His, Met, Leu, Ala, Ser, Cys, Asp, Asn, Gln, and Arg as amino donors.
AT5G66900	4.51086	1.55e-14	RPW8 -CNL gene is required for signal transduction of TNLs; functionally redundant to NRG1.2. Exhibits autoimmunity.
AT4G10220	4.50557	4.46e-05	NEP-interacting protein, putative (DUF239)
AT2G46180	4.50201	0.00294517	This gene is predicted to encode a protein that functions as a Golgi apparatus structural component known as a golgin in mammals and yeast. A fluorescently-tagged version of GC4 co-localizes with Golgi markers, and this localization appears to be replicated using the C-terminal (169 aa) portion of the protein.
AT1G54870	4.4879	0.00154141	ChlADR is an aldehyde reductase that catalyzes the reduction of the aldehyde carbonyl groups on saturated and alpha,beta-unsaturated aldehydes with more than 5 carbons in vitro. The N-terminal region of this protein directs GFP to the chloroplast where where ChlADR likely helps to maintain the photosynthetic process by detoxifying reactive carbonyls formed during lipid peroxidation. In addition, …
AT5G46570	4.48761	0.00316386	Encodes BR-signaling kinase 2 (BSK2), one of the three homologous BR-signaling kinases (BSK1, AT4G35230; BSK2, AT5G46570; BSK3, AT4G00710). Mediates signal transduction from receptor kinase BRI1 by functioning as the substrate of BRI1. Plasma membrane localized.
AT5G66380	4.47392	0.00407415	Encodes a folate transporter that is located in the chloroplast envelope and is able to mediate exogenous folate uptake when expressed in E. coli. However, this is not the sole folate transporter for chloroplasts as null mutants of this gene have no discernible phenotype when grown under folate-sufficient conditions and contained wild-type levels of folates in leaves.
AT5G16890	4.46481	0.00667112	Exostosin family protein
AT4G28880	4.46109	0.0048508	Member of CKL gene family (CKL-A group)
AT1G51740	4.45688	0.00338237	member of SYP8 Gene Family
AT3G16180	4.45584	0.00350432	Encodes a low affinity nitrate transporter that is expressed in the plasma membrane and found in the phloem of the major veins of leaves. It is responsible for nitrate redistribution to young leaves.
AT5G12040	4.455	0.00359063	Nitrilase/cyanide hydratase and apolipoprotein N-acyltransferase family protein
AT2G37900	4.45204	2.22e-05	Major facilitator superfamily protein
AT1G70250	4.4483	0.00657974	Encodes a Protease inhibitor/seed storage/LTP family protein.
AT3G53130	4.44437	5.41e-05	Lutein-deficient 1 (LUT1) required for lutein biosynthesis, member of the xanthophyll class of carotenoids. Involved in epsilon ring hydroxylation. Maps at 67.3 cM on chromosome 3.
AT4G18490	4.44299	0.00423109	hypothetical protein
AT1G69310	4.43846	0.00508911	Encodes WRKY57, a member of the WRKY Transcription Factor. Activation of WRKY57 confers drought tolerance.
AT5G05460	4.43752	1.97e-07	Encodes a cytosolic beta-endo-N-acetyglucosaminidase (ENGase). ENGases N-glycans cleave the O-glycosidic linkage between the two GlcNAc residues of the N-glycan core structure and thus generate a protein with a single GlcNAc attached to asparagine.
AT5G66950	4.43497	0.00363119	Pyridoxal phosphate (PLP)-dependent transferases superfamily protein
AT4G32480	4.43166	3.76e-07	sugar phosphate exchanger, putative (DUF506)
AT2G47330	4.42779	0.00636421	P-loop containing nucleoside triphosphate hydrolases superfamily protein
AT1G66910	4.42301	0.00459225	Protein kinase superfamily protein
AT4G35500	4.42187	0.00581064	Protein kinase superfamily protein
AT5G36210	4.41931	0.00612971	alpha/beta-Hydrolases superfamily protein
AT4G18530	4.41432	0.00636865	lysine ketoglutarate reductase trans-splicing-like protein, putative (DUF707)
AT5G59560	4.40797	0.00421386	Encodes a novel protein conserved in higher eukaryotes. Normal function of the protein is required for normal oscillator function during circadian rhythm. Mutant analyses also suggest a role in phytochrome B (phyB)-mediated light signaling.
AT3G49140	4.40618	0.00756261	Pentatricopeptide repeat (PPR) superfamily protein
AT1G78790	4.40237	3.24e-08	Encodes a protein with high similarity to mammalian MHF2 that acts in the same pathway as FANCM to restrain class II meiotic crossing over.
AT4G08850	4.40074	1.02e-08	MIK1 encodes a receptor kinase that forms a complex with MDIS1/MIK2 and binds LURE1, the female pollen guidance chemi-attractant. MIK1 phosphorylates MDIS1 and is autophosphorylated.
AT5G51060	4.39463	9.62e-27	RHD2 (along with RHD3 and RHD4) is required for normal root hair elongation. Has NADPH oxidase activity. Gene is expressed in the elongation and differention zone in trichoblasts and elongating root hairs. RDH2 is localized to the growing tips of root hair cells. It is required for the production of reactive oxygen species in response to extracellular ATP stimulus. The increase in ROS production …
AT4G12080	4.39361	0.00616088	AT-hook motif nuclear-localized protein 1
AT3G17700	4.39198	0.00798595	cyclic nucleotide-binding transporter 1, member of a family of cyclic nucleotide gated channels. The mRNA is cell-to-cell mobile.
AT1G67140	4.38917	0.0044515	HEAT repeat-containing protein
AT2G15580	4.38257	7.78e-05	RING/U-box superfamily protein
AT3G42640	4.38136	6.67e-05	H[+]-ATPase 8
AT1G70330	4.37595	0.00694064	encodes an adenosine transporter that catalyze a proton-dependent adenosine transport. The mRNA is cell-to-cell mobile.
AT5G42740	4.37484	0.00719341	Sugar isomerase (SIS) family protein
AT3G56770	4.35853	0.00153904	basic helix-loop-helix (bHLH) DNA-binding superfamily protein
AT2G40920	4.35721	0.00479816	F-box and associated interaction domains-containing protein
AT3G56400	4.35363	0.00526432	Member of WRKY Transcription Factor; Group III. Function as activator of SA-dependent defense genes and a repressor of JA-regulated genes. WRKY70-controlled suppression of JA-signaling is partly executed by NPR1.
AT2G45560	4.3536	4.57e-05	cytochrome P450 monooxygenase
AT3G15520	4.35242	0.000702246	Cyclophilin-like peptidyl-prolyl cis-trans isomerase family protein
AT4G34710	4.35106	2.84e-36	Encodes a arginine decarboxylase (ADC), a rate-limiting enzyme that catalyzes the first step of polyamine (PA) biosynthesis via ADC pathway in Arabidopsis thaliana. Arabidopsis genome has two ADC paralogs, ADC1 and ADC2. ADC2 is stress-inducible (osmotic stress). Double mutant analysis showed that ADC genes are essential for the production of PA, and are required for normal seed development. Over…
AT2G01130	4.34609	0.00520673	DEA(D/H)-box RNA helicase family protein
AT3G13940	4.34609	0.00520673	DNA binding / DNA-directed RNA polymerase
AT5G51030	4.34252	0.00502286	NAD(P)-binding Rossmann-fold superfamily protein
AT2G01830	4.32828	0.000140238	Histidine kinase: cytokinin-binding receptor that transduces cytokinin signals across the plasma membrane
AT5G42900	4.32789	0.00560107	cold regulated protein 27
AT5G48620	4.3154	0.00799384	Disease resistance protein (CC-NBS-LRR class) family
AT5G62740	4.31404	4.51e-08	SPFH/Band 7/PHB domain-containing membrane-associated protein family
AT4G39830	4.31386	0.000673046	role in the degradation of ascorbate to (mono)dehydroascorbate
AT4G14640	4.31276	5.51e-13	encodes a divergent member of calmodulin, which is an EF-hand family of Ca2+-binding proteins. This gene is expressed in leaves, flowers and siliques. The gene functionally complements yeast calmodulin 1 (CAM1). Also the protein does not form formed a complex with a basic amphiphilic helical peptide in the presence of Ca2+ in vitro. Authors suggest that this gene may represent a Ca2+-binding sens…
AT2G38360	4.30938	0.00592071	prenylated RAB acceptor 1.B4
AT5G12460	4.30484	3.68e-05	fringe-like protein (DUF604)
AT5G64520	4.29774	0.0072426	Encodes a protein of the XRCC2 family involved in DNA repair. atxrcc2-1 Mutants are sensitive to MitomycinC but do not show fertility defects.
AT2G01690	4.29376	0.00965115	Homologous to mammalian VAC14s, which is involved in the production of phosphatidylinositol 3,5-bisphosphate. Mutants are male gametophyte lethal.
AT2G17700	4.2927	0.0111277	ACT-like protein tyrosine kinase family protein
AT5G24110	4.29142	0.00993721	member of WRKY Transcription Factor; Group III
AT2G45280	4.29133	0.00603491	Encodes a protein similar to RAD51C involved in double stranded break repair via homologous recombination. Sensitive to DSB induced by Mitomycin C and gamma irradiation, interacts with Atxrcc3 in yeast two-hybrid assay. Required for female meiosis but not critical for mitosis under normal conditions.
AT3G26770	4.28648	0.00205599	NAD(P)-binding Rossmann-fold superfamily protein
AT3G58040	4.28549	0.000237257	Encodes a RING finger domain containing protein that interacts with AtRAP2.2. The mRNA is cell-to-cell mobile.
AT3G05690	4.2848	0.00636421	Encodes a subunit of CCAAT-binding complex, binds to CCAAT box motif present in some plant promoter sequences. One of three members of this class (HAP2A, HAP2B, HAP2C), it is expressed in vegetative and reproductive tissues.
AT2G17710	4.28468	0.000744674	Big1
AT3G60340	4.28006	3.33e-11	alpha/beta-Hydrolases superfamily protein
AT1G70740	4.27726	0.00109898	Protein kinase superfamily protein
AT4G13690	4.27184	0.00682183	RNA-binding protein
AT4G04870	4.26865	0.00150984	Encodes a protein with cardiolipin synthase activity that is localized to the mitochondiria.
AT2G17570	4.26744	0.00861415	Undecaprenyl pyrophosphate synthetase family protein
AT5G11330	4.26699	0.00875783	FAD/NAD(P)-binding oxidoreductase family protein
AT4G00440	4.26542	0.00721236	GPI-anchored adhesin-like protein, putative (DUF3741)
AT1G50180	4.26271	0.00687565	Host immune receptor which recognizes the conserved effectors AvrE and HopAA1.
AT2G33793	4.25915	0.0111035	Encodes a protein component of the pre-synaptic chromosome axis. Mutants show quantitative defects in meiotic recombination. Interacts with ASY1/ASY3.
AT4G37300	4.25819	8e-34	maternal effect embryo arrest 59
AT3G26020	4.25743	0.00684013	Encodes protein phosphatase 2A (PP2A) B'eta subunit. Targeted to nucleus and cytosol.
AT5G51950	4.25449	0.00708436	Glucose-methanol-choline (GMC) oxidoreductase family protein
AT4G21470	4.25217	2.24e-10	Bifunctional enzyme that catalyzes hydrolysis of FMN to riboflavin, and phosphorylation of riboflavin to FMN. The mRNA is cell-to-cell mobile.
AT4G27410	4.24092	3.47e-08	Encodes a NAC transcription factor induced in response to desiccation. It is localized to the nucleus and acts as a transcriptional activator in ABA-mediated dehydration response.
AT2G05540	4.23252	3.37e-07	Glycine-rich protein family
AT3G46970	4.22392	1.34e-13	Encodes a cytosolic alpha-glucan phosphorylase. In vitro, the enzyme has a preference for branched polysaccharides, such as glycogen.
ATMG00710	4.22175	0.0125964	Polynucleotidyl transferase, ribonuclease H-like superfamily protein
AT5G18410	4.22016	0.0102542	distorted trichomes and exhibits a diffuse actin cytoskeleton
AT4G24610	4.2185	0.00801021	pesticidal crystal cry8Ba protein
AT4G32560	4.21311	0.00809955	paramyosin-like protein
AT1G56145	4.21291	0.00835558	Leucine-rich repeat transmembrane protein kinase
AT3G08780	4.21112	0.0083894	BRISC complex subunit Abro1-like protein
AT2G02710	4.20955	0.00814212	Encodes a putative blue light receptor protein.
AT2G48030	4.20862	0.00924724	DNAse I-like superfamily protein
AT5G12950	4.20858	0.00802283	proline-tRNA ligase (DUF1680)
AT5G57035	4.20801	0.00899269	U-box domain-containing protein kinase family protein
AT5G48380	4.2054	0.00925972	Encodes a BAK1-interacting receptor-like kinase named BIR1. Negatively regulates multiple plant resistance signaling pathways, one of which is the SOBIR1(AT2G31880)-dependent pathway.
AT5G35560	4.20233	0.00866914	DENN (AEX-3) domain-containing protein
AT4G18593	4.20158	0.00957892	dual specificity protein phosphatase-like protein
AT3G29770	4.20063	0.00219617	Encodes a protein predicted to act as a carboxylesterase. It has similarity to the SABP2 methyl salicylate esterase from tobacco. This protein does not act on methyl IAA, methyl JA, MeSA, MeGA4, or MEGA9 in vitro.
AT3G15160	4.19888	0.0081151	AP-5 complex subunit zeta-1
AT5G66450	4.1954	2.16e-07	Encodes a phosphatidic acid phosphatase that can be detected in chloroplast membrane fractions. This gene (LPPepsilon2) and LPPepsilon1, appear to be less important for diacylglycerol formation in the plastids than LPPgamma.
AT3G07570	4.1936	0.000585192	Cytochrome b561/ferric reductase transmembrane with DOMON related domain-containing protein
AT4G32260	4.19359	0.0130891	ATPase, F0 complex, subunit B/B, bacterial/chloroplast
AT2G05210	4.1906	0.00872237	Encodes AtPOT1a, an accessory factor for telomerase required for positive telomere length regulation. Note on nomenclature: different names have been given to Arabidopsis POT-like genes (Kuchar and Fajkus, 2004; Shakirov et al, 2005; Tani and Murata, 2005). According to a unifying nomenclature (Surovtseva et al, 2007), At2g05210 (previously named AtPOT1) is designated AtPOT1a, while At5g06310 (pr…
AT3G08943	4.18663	0.0114454	ARM repeat superfamily protein
AT5G57060	4.18571	0.0129131	60S ribosomal L18a-like protein
AT4G25160	4.1843	5.24e-06	Encodes a U-box domain-containing E3 ubiquitin ligase with central Ser/Thr protein kinase domain whose expression is responsive to both phosphate (Pi) and phosphite (Phi) in both roots and shoots.
AT5G52020	4.18411	0.00966859	encodes a member of the DREB subfamily A-4 of ERF/AP2 transcription factor family. The protein contains one AP2 domain. There are 17 members in this subfamily including TINY.
AT2G26260	4.18365	0.014584	Encodes an enzyme with 3&#946;-hydroxysteroid dehydrogenase/C4-decarboxylase activity <i>in vitro</i>. The activity of the enzyme was determined using microsomal extracts of yeast overexpressing the <i>Arabidopsis</i> gene. Cytosolic fractions failed to be associated to the activity, leading to the speculation that the enzyme is membrane-bound.
AT5G20230	4.18296	0.00030626	Encodes a Al-stress-induced gene. Along with TCF, it promotes lignin biosynthesis in response to cold stress. The mRNA is cell-to-cell mobile.
AT1G72830	4.18173	0.0112615	Encodes a subunit of CCAAT-binding complex, binds to CCAAT box motif present in some plant promoter sequences. One of three members of this class (HAP2A, HAP2B, HAP2C), it is expressed in vegetative and reproductive tissues. Expression is upregulated in the shoot of cax1/cax3 mutant.
AT4G32551	4.18102	0.00878194	LEUNIG regulates floral organ identity,gynoecium and ovule development. Negatively regulates AGAMOUS . Encodes a glutamine-rich protein with seven WD repeats similar to transcriptional corepressors.
AT3G03940	4.17407	0.0106119	Casein kinase involved in phosphorylation and ubiquination of RYR/PYLs, resulting in negative regulation of ABA response. Also acts in GA response pathway along with RGA1/CCA1.
AT4G14570	4.17282	0.00890996	Encodes an acylamino acid-releasing enzyme (AARE) catalyzing the N-terminal hydrolysis of N[alpha]-acylpeptides to release N[alpha]-acylated amino acids The mRNA is cell-to-cell mobile.
AT5G17460	4.17119	0.00185586	glutamyl-tRNA (Gln) amidotransferase subunit C
AT2G25737	4.16046	0.000169161	Sulfite exporter TauE/SafE family protein
AT3G21070	4.15626	0.00957892	Encodes a protein with NAD(H) kinase activity.
AT3G47610	4.15569	0.00943117	transcription regulator/ zinc ion binding protein
AT4G20940	4.15219	0.00245951	Encodes a plasma-membrane localized LRR receptor-like protein involved in both ABA and H202 mediated signaling involved in stomatal movement. TAIR10 annotation for this gene has a low confidence score (2-star). See Comments field for structural annotation by the community.
AT5G52630	4.14336	0.0110516	Encodes a member of the DYW subfamily of pentatricopeptide repeat (PPR) proteins. Loss of MEF1 function affects RNA editing at specific sites in the mitochondrial genome but do not exhibit obvious phenotypes.
AT3G46960	4.14042	0.00239976	The gene encodes a DExD&#8260;H box RNA helicase, involved in the regulation of K+ deprivation stress response.SKI2 encodes the RNA helicase subunit of the SKI complex. Mutation of SKI2 leads to production of secondary siRNAs from miRNA target transcripts
AT1G74110	4.13565	1.51e-08	member of CYP78A
AT5G04500	4.13515	0.000855465	Encodes a member of the CAZy Glycosyltransferase Family 64 that is involved in glycosylinositolphosphorylceramide and sphingolipid glycosylation. In mutants, seed germination was less sensitive to salt stress than in wild-type plants. [The protein was expected to be Golgi-localized based on function as well as the Golgi localization of its homolog GMT1. However, GFP-fusion proteins localized both…
AT4G26090	4.12936	0.00582793	Encodes a plasma membrane protein with leucine-rich repeat, leucine zipper, and P loop domains that confers resistance to Pseudomonas syringae infection by interacting with the avirulence gene avrRpt2. RPS2 protein interacts directly with plasma membrane associated protein RIN4 and this interaction is disrupted by avrRpt2. The mRNA is cell-to-cell mobile.
AT2G05520	4.12793	6.1e-10	Encodes a glycine-rich protein that is expressed mainly in stems and leaves. AtGRP3 functions in root size determination during development and in Al stress. mRNA levels are upregulated in response to ABA, salicylic acid and ethylene but downregulated in response to desiccation. The mRNA is cell-to-cell mobile.
AT3G54020	4.12772	0.000563166	Inositol phosphorylceramide synthase
AT4G21060	4.12577	0.0109719	Encodes an endomembrane system-localized, hydroxyproline-O-galactosyltransferase specific for arabinogalactan-protein biosynthesis.
AT5G52340	4.11742	0.0129566	A member of EXO70 gene family, putative exocyst subunits, conserved in land plants. Arabidopsis thaliana contains 23 putative EXO70 genes, which can be classified into eight clusters on the phylogenetic tree.
AT5G57550	4.11719	0.0150173	xyloglucan endotransglycosylase-related protein (XTR3)
AT1G69580	4.11447	0.0116598	Homeodomain-like superfamily protein
AT5G03760	4.1136	0.0124617	encodes a beta-mannan synthase that is required for agrobacterium-mediated plant genetic transformation involves a complex interaction between the bacterium and the host plant. 3' UTR is involved in transcriptional regulation and the gene is expressed in the elongation zone of the root.
AT5G52740	4.10958	0.00597123	Copper transport protein family
AT1G74680	4.10884	0.0132473	Exostosin family protein
AT3G47780	4.10546	0.0150189	member of ATH subfamily The mRNA is cell-to-cell mobile.
AT1G40390	4.10221	0.0128611	DNAse I-like superfamily protein
AT1G80160	4.09373	0.00309478	Vicinal oxygen chelate (VOC) superfamily member.
AT2G39950	4.09281	0.0117333	flocculation protein
AT2G41970	4.09204	0.00326491	Encodes MRI, a plasma membrane-localized member of the RLCK-VIII subfamily. Preferentially expressed in both pollen tubes and root hairs. mri-knockout mutants display spontaneous pollen tube and root-hair bursting.
AT3G25070	4.08779	1.97e-16	Encodes a member of the R protein complex and may represent a virulence target of type III pili effector proteins (virulence factors) from bacterial pathogens, which is 'guarded' by R protein complex (RPM1 and RPS2 proteins). RIN4 physically interacts with RPS2 and RPM1 in vivo. Bacterial avirulence (Avr) effectors AvrB, AvrRpm1, and AvrRpt2 induce a mobility shift in RIN4 and expression of AvrRp…
AT2G05530	4.08344	8.44e-11	Glycine-rich protein family
AT5G13110	4.08319	0.0119	Encodes a plastidic glucose-6-phosphate dehydrogenase that is sensitive to reduction by DTT and whose mRNA is most highly expressed in root.
AT4G04640	4.07933	7.58e-16	One of two genes (with ATPC2) encoding the gamma subunit of Arabidopsis chloroplast ATP synthase.
AT5G23240	4.07795	2.97e-07	DNAJ heat shock N-terminal domain-containing protein
AT3G55240	4.07537	0.0190021	Overexpression leads to PEL (Pseudo-Etiolation in Light) phenotype.
AT1G77010	4.07222	0.0142642	Pentatricopeptide repeat (PPR) superfamily protein
AT3G13920	4.06997	0.0135353	eukaryotic translation initiation factor 4A-1
AT3G05660	4.06866	0.00479816	receptor like protein 33
AT3G12740	4.06767	0.00464348	Physically interacts with ALA3, and is required for the phospholipid translocase activity of ALA3. The mRNA is cell-to-cell mobile.
AT2G01050	4.06763	0.0152472	zinc ion binding / nucleic acid binding protein
AT5G10030	4.06738	0.0132392	Encodes a member of basic leucine zipper transcription gene family. Nomenclature according to Xiang, et al. (1997).
AT3G49190	4.05485	0.0133148	O-acyltransferase (WSD1-like) family protein
AT4G27100	4.05087	0.0187312	Ypt/Rab-GAP domain of gyp1p superfamily protein
AT5G50770	4.04885	0.0213477	Encodes a putative hydroxysteroid dehydrogenase (HSD). Genes that encode HSD include: At5g50600 and At5g50700 (HSD1), At3g47350(HSD2), At3g47360(HSD3), At5g50590 and At5g50690(HSD4), At5g50770(HSD6) (Plant Cell Physiology 50:1463). Two copies of HSD1 and HSD4 exist due to a gene duplication event. In Plant Physiology 145:87, At5g50690 is HSD7, At4g10020 is HSD5.
AT4G23980	4.04194	0.0146058	Encodes auxin response factor 9 (ARF9). The mRNA is cell-to-cell mobile.
AT2G19210	4.03644	0.0152265	Leucine-rich repeat transmembrane protein kinase protein
AT1G58390	4.03558	7.66e-25	Disease resistance protein (CC-NBS-LRR class) family
AT5G27410	4.03426	0.0161511	D-aminoacid aminotransferase-like PLP-dependent enzymes superfamily protein; FUNCTIONS IN: catalytic activity; INVOLVED IN: metabolic process; LOCATED IN: cellular_component unknown; EXPRESSED IN: 20 plant structures; EXPRESSED DURING: 10 growth stages; CONTAINS InterPro DOMAIN/s: Aminotransferase, class IV (InterPro:IPR001544); BEST Arabidopsis thaliana protein match is: D-aminoacid aminotransfe…
AT2G42040	4.03003	0.0160255	WRC protein
AT5G26760	4.02957	0.0179094	Encodes RPAP2 IYO Mate (RIMA), a homologue of yeast and human proteins linked to nuclear import of selective cargo. Knockdown of RIMA causes delayed onset of cell differentiation.
AT5G05840	4.02932	2.14e-06	replication factor C subunit, putative (DUF620)
AT4G10130	4.02603	0.0173835	DNAJ heat shock N-terminal domain-containing protein
AT3G50050	4.02399	0.00128258	Eukaryotic aspartyl protease family protein
AT4G16110	4.02376	0.00373292	Encodes a pollen-specific transcription factor involved in the expression of nuclear genes for components of mitochondrial complex I in Arabidopsis. Acts in concert with other type-B ARRs in the cytokinin signaling pathway. AHK3 mediates cytokinin-induced phosphorylation of ARR2 on the Asp-80 residue. This phosphorylation plays a positive role of ARR2 in cytokinin-mediated control of leaf longevi…
AT4G00850	4.02337	0.000740022	Arabidopsis thaliana GRF1-interacting factor 3 (GIF3) mRNA
AT4G35880	4.01943	2.17e-05	Eukaryotic aspartyl protease family protein
AT5G04020	4.01419	0.0246448	calmodulin binding protein
AT5G45710	4.01064	3.49e-06	member of Heat Stress Transcription Factor (Hsf) family
AT5G45650	4.01002	0.0203306	subtilase family protein
AT3G02430	4.00685	2.16e-06	transmembrane protein, putative (DUF679)
AT1G73920	3.99952	0.0218038	alpha/beta-Hydrolases superfamily protein
AT1G70730	3.99806	0.0154692	Encodes a cytosolic phosphoglucomutase (PGM). Two Arabidopsis PGM proteins (AT1G70730/PGM2 and AT1G23190/PGM3) have high sequence similarities and redundant functions. Mature plants possessing a single cPGM allele had a major reduction in cPGM activity. Whereas pgm2 and pgm3 single mutants are undistinguishable from the wild type, loss of both PGM2 and PGM3 severely impairs male and female gameto…
AT1G65840	3.99574	0.0165409	encodes a peroxisomal polyamine oxidase, involved in the back-conversion polyamine degradation pathway. Among the five polyamine oxidases in the Arabidopsis genome, PAO4 is the major isoform in root peroxisomes. The mRNA is cell-to-cell mobile.
AT1G52190	3.99415	7.48e-07	Encodes a low affinity nitrate transporter that is expressed in the plasma membrane and found in the phloem of the major veins of leaves. It is responsible for nitrate redistribution to young leaves.
AT5G07475	3.99172	0.000101331	Cupredoxin superfamily protein
AT1G76040	3.99007	0.0183607	member of Calcium Dependent Protein Kinase
AT4G33565	3.98374	4.23e-05	RING/U-box superfamily protein
AT1G52500	3.97837	0.0167983	Encodes one of the splice variants of Arabidopsis thaliana MutM homolog. Encodes a formamidopyrimidine-DNA glycosylase that has abasic lyase activity and is able to nick double- stranded oligonucleotides containing 8-oxo-7,8-dihydroguanine (8-oxoG) in vitro.
AT2G24290	3.97807	0.00076699	ubiquitin-associated protein (DUF1068)
AT5G63160	3.97704	4.3e-65	BTB and TAZ domain protein. Short-lived nuclear-cytoplasmic protein targeted for degradation by the 26S proteosome pathway. Acts redundantly with BT2 and BT3 during female gametophyte development.
AT2G41480	3.97634	1.18e-14	Encodes a cationic cell-wall-bound peroxidase homolog that is involved in the lignification of cell walls. Regulated by COG1, involved in seed longevity.
AT4G36690	3.97546	0.0165285	Regulates flowering time and displays a redundant role in pollen tube growth together with AtU2AF65b.
AT4G02100	3.96588	0.0208421	Heat shock protein DnaJ with tetratricopeptide repeat-containing protein
AT5G46420	3.96564	0.0175054	16S rRNA processing protein RimM family
AT5G14030	3.9655	0.019472	translocon-associated protein beta (TRAPB) family protein
AT1G68050	3.96166	0.015146	Encodes FKF1, a flavin-binding kelch repeat F box protein, is clock-controlled, regulates transition to flowering. Forms a complex with GI on the CO promoter to regulate CO expression.
AT2G36970	3.95926	0.0192708	UDP-Glycosyltransferase superfamily protein
AT2G27660	3.95712	0.00575006	Cysteine/Histidine-rich C1 domain family protein
AT5G25060	3.95151	0.0283114	RNA recognition motif (RRM)-containing protein
AT2G43280	3.95051	8.29e-06	Encodes one of four FRS (FAR1-RELATED SEQUENCE) factor-like genes in Arabidopsis. FRS factors are characterized by having an N-terminal C2H2-type chelating motif of the WRKY- Glial Cell Missing1 family, a central core transposase domain of Mutator-like element transposases, and a C-terminal SWIM domain. The four FRF-like genes in Arabidopsis share only the N-terminal motif with FRS proteins.
AT3G56510	3.94837	0.0210535	RNA-binding (RRM/RBD/RNP motifs) family protein
AT2G32730	3.9332	0.00677797	26S proteasome regulatory complex, non-ATPase subcomplex, Rpn2/Psmd1 subunit
AT4G12410	3.93293	0.00135599	SAUR-like auxin-responsive protein family
AT5G24740	3.9317	0.0195044	Encodes a vacuolar sorting protein that interacts with the plant-specific GRAS family transcription factor SHORT-ROOT and acts in a pathway that controls root growth and radial patterning. It provides a connections between gibberellic acid, SHR and PLT signaling in the root.
AT1G78380	3.93073	0.0169928	Encodes a glutathione transferase that is a member of Tau GST gene family. Expression is induced by drought stress, oxidative stress, and high doses of auxin and cytokinin. naming convention according to Wagner et al. (2002) The expression of this gene is upregulated by herbicide safeners such as benoxacor and fenclorim.
AT5G52450	3.92889	0.000869521	MATE efflux family protein
AT2G40320	3.92699	0.00108089	Encodes a member of the TBL (TRICHOME BIREFRINGENCE-LIKE) gene family containing a plant-specific DUF231 (domain of unknown function) domain. TBL gene family has 46 members, two of which (TBR/AT5G06700 and TBL3/AT5G01360) have been shown to be involved in the synthesis and deposition of secondary wall cellulose, presumably by influencing the esterification state of pectic polymers. A nomenclature…
AT3G08750	3.92489	0.000251276	F-box and associated interaction domains-containing protein
AT3G11820	3.91675	2.98e-18	Encodes a syntaxin localized at the plasma membrane. SYR1/PEN1 is a member of the SNARE superfamily and functions in positioning anchoring of the KAT1 K+ channel protein at the plasma membrane. Transcription is upregulated by abscisic acid, suggesting a role in ABA signaling. Also functions in non-host resistance against barley powdery mildew. It is a nonessential component of the preinvasive res…
AT5G14620	3.91539	0.0207898	A putative DNA methyltransferase with rearranged catalytic domains; similar to mammalian DNMT3 methyltransferases; contains UBA domains. The 3'-end proximal part of the gene coding region is highly methylated at both adenine and cytosine residues.
AT4G18640	3.91514	2.61e-14	Required for root hair elongation during tip growth. The mRNA is cell-to-cell mobile.
AT3G26300	3.91275	0.00517734	putative cytochrome P450
AT4G26640	3.91209	0.0211969	member of WRKY Transcription Factor; Group I
AT2G37520	3.91198	0.00193198	Acyl-CoA N-acyltransferase with RING/FYVE/PHD-type zinc finger domain-containing protein
AT2G27830	3.91152	0.00117878	hypothetical protein
AT1G53040	3.90876	0.0280747	tRNA (met) cytidine acetyltransferase, putative (DUF616)
AT2G47260	3.90855	0.0224664	Encodes a member of WRKY Transcription Factor; Group I. Involved in nematode feeding site establishment and auxin mediated PIN polar localization in roots. Expression is induced by auxin.
AT2G15760	3.90035	0.000765639	calmodulin-binding protein (DUF1645)
AT2G37400	3.89395	0.0214799	Tetratricopeptide repeat (TPR)-like superfamily protein
AT5G27830	3.89153	0.0210996	folate receptor family protein
AT1G65430	3.89151	0.0277219	IBR domain-containing protein
AT5G67480	3.88785	0.0324227	BTB and TAZ domain protein. Located in cytoplasm and expressed in fruit, flower and leaves.
AT4G18160	3.88539	0.0135587	Encodes AtTPK3 (KCO6), a member of the Arabidopsis thaliana K+ channel family of AtTPK/KCO proteins. AtTPK3 is found in the thylakoid stromal lamellae. May form homomeric ion channels in vivo. It modulates the partitioning of the proton motive force (pmf) between the delta psi and delta pH in chloroplasts in vivo at physiological light intensities. Vacuolar K+-conducting TPC1 and TPK1/TPK3 channe…
AT1G55180	3.88525	0.0229538	member of C2-PLD. subfamily Represents a phospholipase D (PLD) gene with four exons, hence it is a member of the alpha class. Its amino acid sequence is quite different from other PLDs, therefore it might possess unique structural and/or catalytic properties.
AT1G63855	3.88056	0.0243676	Putative methyltransferase family protein
AT2G32150	3.87793	7.29e-10	Haloacid dehalogenase-like hydrolase (HAD) superfamily protein
AT4G24230	3.87783	2.88e-14	acyl-CoA-binding protein ACBP3. Localized extracellularly in transiently expressed tobacco BY-2 cells and onion epidermal cells. Binds arachidonyl-CoA with high affinity. Microarray data shows up-regulation of many biotic- and abiotic-stress-related genes in an ACBP3 OE-1 in comparison to wild type.
AT3G22290	3.87397	0.00010243	Endoplasmic reticulum vesicle transporter protein
AT4G02330	3.87287	0.00115375	Encodes a pectin methylesterase that is sensitive to chilling stress and brassinosteroid regulation.
AT1G75330	3.8697	0.0156391	ornithine carbamoyltransferase
AT3G09830	3.86521	0.00357178	Encodes a member of subfamily VIIa of the receptor-like cytoplasmic kinases (RLCKs). It contributes to pattern-triggered immunity in response to P. syringae.
AT5G06740	3.86388	1.54e-08	Concanavalin A-like lectin protein kinase family protein
AT3G59080	3.86347	0.0244562	Eukaryotic aspartyl protease family protein
AT2G38530	3.86128	1.68e-05	Involved in lipid transfer between membranes and plays a role in maintaining the integrity of the cuticle-cell wall interface. Belongs to a family of Lipid transfer proteins. Sequence similarity to other plant/Arabidopsis LPT genes but highest similarity to LPT1. Stress and pathogen-inducible motifs found in the upstream region. Expressed in flower, leaves and siliques but absent in roots. Predic…
AT2G31340	3.857	0.023137	embryo defective 1381
AT4G02600	3.85416	0.00710617	A member of a large family of seven-transmembrane domain proteins specific to plants, homologs of the barley mildew resistance locus o (MLO) protein. The Arabidopsis genome contains 15 genes encoding MLO proteins, with localization in plasma membrane. Phylogenetic analysis revealed four clades of closely-related AtMLO genes. ATMLO1 belongs to the clade II, with ATMLO13 and ATMLO15. The gene is ex…
AT3G14360	3.85398	1.8e-13	alpha/beta-Hydrolases superfamily protein
AT5G47240	3.8537	1.91e-22	nudix hydrolase homolog 8
AT5G42880	3.85308	0.0141465	WEAK CHLOROPLAST MOVEMENT UNDER BLUE LIGHT-like protein (DUF827)
AT2G38480	3.85225	2.39e-27	Uncharacterized protein family (UPF0497)
AT4G19020	3.85104	0.0301007	Encodes a plant DNA methyltransferase that methylates mainly cytosines in CHH (H = any base but G) contexts. It is involved in heat tolerance.
AT5G65710	3.84784	4.7e-08	Encodes a protein controlling the separation step of floral organ abscission.Necessary for pathogen-triggered leaf abscission.
AT4G19230	3.84163	2.32e-10	Encodes a protein with ABA 8'-hydroxylase activity, involved in ABA catabolism. Member of the CYP707A gene family. CYP707A1 appears to play an important role in determining the ABA levels in dry seeds. Gene involved in postgermination growth. Overexpression of CYP707A1 leads to a decrease in ABA levels and a reduction in after-ripening period to break dormancy.
AT2G22180	3.8386	2.08e-05	hydroxyproline-rich glycoprotein family protein
AT5G60770	3.83652	0.0282855	member of High affinity nitrate transporter family
AT1G72940	3.83154	2.61e-10	Toll-Interleukin-Resistance (TIR) domain-containing protein
AT3G62420	3.83022	0.0264843	Encodes a group-S bZIP transcription factor. Forms heterodimers with group-C bZIP transcription factors. The heterodimers bind to the ACTCAT cis-element of proline dehydrogenase gene.
AT2G37630	3.82795	0.0270753	Encodes a MYB-domain protein involved in specification of the leaf proximodistal axis. Mutation results in lobed and dissected leaves with a characteristic asymmetry. Homologous to the Antirrhinum PHANTASTICA (PHAN) and maize ROUGH SHEATH2 (RS2) genes Asymmetric placement of auxin response at the distal leaf tip precedes visible asymmetric leaf growth. Acts alongside AXR1 to exclude BP expression…
AT1G73600	3.82753	0.0250799	Encodes a S-adenosyl-L-methionine-dependent phosphoethanolamine N-methyltransferase whose expression is responsive to both phosphate (Pi) and phosphite (Phi) in roots. It catalyzes the three sequential P-base methylation of phosphoethanolamine to phosphocholine. Homologous biochemical function to NMT1 (At3g18000). Double mutants of NMT1 and NMT3 are defective in leaf, root, flower, seed, and poll…
AT3G29180	3.82677	0.024207	DUF1336 family protein (DUF1336)
AT3G23610	3.82546	0.0242641	Encodes a dual specificity protein phosphatase whose activity is modulated by CaM binding.
AT3G24000	3.82505	0.0246012	Tetratricopeptide repeat (TPR)-like superfamily protein
AT1G77850	3.82263	0.0242423	Encodes a transcriptional regulator that directly binds to the promoter of MYB108 and plays a crucial role in anther dehiscence, pollen wall pattern formation, tapetum development, and auxin signal transduction in anthers. It is post-transcriptionally regulated by miR160 and regulates early auxin response genes.
AT3G48080	3.81738	5.04e-13	alpha/beta-Hydrolases superfamily protein
AT5G23050	3.8137	0.0274714	acyl-activating enzyme 17
AT5G52010	3.80985	0.0328879	C2H2-like zinc finger protein
AT3G02875	3.80549	0.0258852	Hydrolyzes amino acid conjugates of the plant growth regulator indole-3-acetic acid (IAA), including IAA-Leu and IAA-Phe. Uses Mg and Co ions as cofactors.
AT1G55915	3.80322	0.00293609	DNA-protein crosslink repair protease. WSS1A is involved in DNA-protein crosslink (DPC) repair and acts in independent pathways of the nuclease MUS81 and the phosphodiesterase TDP1. WSS1A is involved in the repair of replicative DNA damage (determination of dead cells in the root meristem using propidium Iodide staining). CRISPR wss1A mutants are camptothecin (CPT) and cis-platin hypersensitive a…
AT5G13410	3.79623	0.031968	FKBP-like peptidyl-prolyl cis-trans isomerase family protein
AT2G06025	3.7947	0.029624	Acyl-CoA N-acyltransferases (NAT) superfamily protein
AT2G21120	3.79336	0.0334288	Encodes a putative magnesium transporter that was identified through a forward genetic screen, directly isolating antiviral RNAi-defective (avi) mutant using a Cucumber Mosaic Virus (CMV) mutant. Compared to Wildtype Col-0, avi2 mutant showed severe disease symptom after viral infection and viral accumulation was significantly increased while viral siRNAs and virus-activated endogenous siRNAs (va…
AT4G21160	3.79217	0.0281636	ADP-ribosylation factor GTPase-activating protein containing zinc finger and C2 domains and a novel PI-3-P-binding protein region. Binds PI-3-P. Highest expression levels in flowering tissue, rosettes and roots. A member of ARF GAP domain (AGD), A thaliana has 15 members, grouped into four classes.
AT5G43420	3.79202	2.4e-05	RING/U-box superfamily protein
AT5G39410	3.7738	0.032637	Saccharopine dehydrogenase
AT5G46910	3.77375	0.0406704	H3K27me3 demethylase involved in temperature and photoperiod dependent repressing of flowering.
AT2G40570	3.77232	0.0288375	initiator tRNA phosphoribosyl transferase family protein
AT1G38065	3.77195	0.0296973	O-fucosyltransferase family protein
AT4G28350	3.7714	0.0044588	Concanavalin A-like lectin protein kinase family protein
AT5G24830	3.77047	0.0296943	Tetratricopeptide repeat (TPR)-like superfamily protein
AT2G33030	3.76805	1.91e-07	receptor like protein 25
AT5G64730	3.76394	0.0308808	Transducin/WD40 repeat-like superfamily protein
AT3G07040	3.7637	0.000466496	Contains an N-terminal tripartite nucleotide binding site and a C-terminal tandem array of leucine-rich repeats. Confers resistance to Pseudomonas syringae strains that carry the avirulence genes avrB and avrRpm1.
AT1G74590	3.76155	0.0051821	Encodes glutathione transferase belonging to the tau class of GSTs. Naming convention according to Wagner et al. (2002).
AT4G32730	3.75402	0.039246	Encodes a putative c-myb-like transcription factor with three MYB repeats.
AT4G28010	3.74888	0.0333504	Tetratricopeptide repeat (TPR)-like superfamily protein
AT5G28780	3.74218	0.0303011	PIF1 helicase
AT3G58690	3.74065	0.000137212	Protein kinase superfamily protein
AT4G37850	3.73504	0.0316995	basic helix-loop-helix (bHLH) DNA-binding superfamily protein
AT2G32500	3.73232	0.0375804	Stress responsive alpha-beta barrel domain protein
AT5G15270	3.72959	0.0446405	RNA-binding KH domain-containing protein
AT3G01640	3.72866	0.0308049	AtGlcAK is a sugar kinase able to phosphorylate D-GlcA to D-GlcA-1-phosphate in the presence of ATP.
AT3G23780	3.72643	0.0353677	This gene encodes the second largest, catalytic subunit of the nuclear DNA-dependent RNA polymerase IV (aka RNA polymerase D). The NRPD2 protein is found at nuclear foci that overlap or are adjacent to chromocentromeres but are not fully coincident with chromocentromeres. The loss of NRPD2 leads to the loss of cytosine methylation at pericentromeric 5S genes and AtSN1 retroelements but has no dis…
AT5G06120	3.72222	0.0384047	Ran effector.
AT3G33530	3.71744	0.0422107	Transducin family protein / WD-40 repeat family protein
AT1G52890	3.71511	0.0363379	encodes a NAC transcription factor whose expression is induced by drought, high salt, and abscisic acid. This gene binds to ERD1 promoter in vitro.
AT4G16650	3.71493	0.0331043	O-fucosyltransferase family protein
AT1G79710	3.71402	0.0101906	Major facilitator superfamily protein
AT3G07610	3.71231	0.0457385	IBM1 likely encodes a protein with histone H3mK9 demethylation activity. It may preferentially demethylate H3mK9 at low-copy loci to protect them from silencing by nearby heterochromatin by preventing the spread of cytosine methylation. BONSAI (At1g73177) is hypermethylated in ibm1 mutants. ibm1 mutants have morphological defects that become apparent at the F3 generation, including small narrow l…
AT1G76740	3.70986	0.0460862	hypothetical protein
AT2G19130	3.70689	0.0024591	S-locus lectin protein kinase family protein
AT2G45570	3.70556	0.0353677	member of CYP76C
AT4G25610	3.70535	0.0358865	C2H2-like zinc finger protein
AT3G12590	3.70243	0.0328942	hypothetical protein
AT5G46795	3.70209	0.0350209	microspore-specific promoter 2
AT3G27870	3.69953	0.0349697	ATPase E1-E2 type family protein / haloacid dehalogenase-like hydrolase family protein
AT5G41410	3.69714	0.0408168	Homeodomain protein required for ovule identity.Loss of function mutations show homeotic conversion of integuments to carpels.Forms heterodimers with STM and KNAT1. Interacts with AG-SEP heterodimers is thought to restrict WUS expression. BEL interacts with MADS box dimers composed of SEP1(or SEP3) and AG, SHP1, SHP2 and STK. The interaction of BEL1 with AG-SEP3 is required for proper integument …
AT4G21120	3.69693	0.00668246	Encodes a member of the cationic amino acid transporter (CAT) subfamily of amino acid polyamine choline transporters. Mediates efficient uptake of Lys, Arg and Glu in a yeast system. The mRNA is cell-to-cell mobile.
AT5G48570	3.69538	4.76e-05	Encodes one of the 36 carboxylate clamp (CC)-tetratricopeptide repeat (TPR) proteins (Prasad 2010, Pubmed ID: 20856808) with potential to interact with Hsp90/Hsp70 as co-chaperones.
AT1G67000	3.69493	0.047376	Protein kinase superfamily protein
AT4G35590	3.69492	0.0366566	RWP-RK domain-containing protein
AT1G55850	3.6869	0.0310414	encodes a protein similar to cellulose synthase The mRNA is cell-to-cell mobile.
AT4G14130	3.68183	1.7e-10	xyloglucan endotransglycosylase-related protein (XTR7)
AT2G20420	3.67701	0.045682	ATP citrate lyase (ACL) family protein
AT5G51710	3.67469	0.0490486	member of Putative potassium proton antiporter family
AT2G22570	3.67459	6.04e-06	encodes a nicotinamidase that converts nicotinamide into nicotinic acid. As such the encoded enzyme is involved in the pyridine nucleotide salvage pathway which may be connected to the de novo NAD biosynthesis through the ABA signaling pathway.
AT5G48050	3.67421	0.0412063	Copia-like polyprotein/retrotransposon
AT3G23880	3.67299	0.00846624	F-box and associated interaction domains-containing protein
AT2G45460	3.66987	0.0413758	SMAD/FHA domain-containing protein
AT4G37370	3.66983	1.77e-07	member of CYP81D
AT4G14465	3.66945	0.000443831	AT-hook motif nuclear-localized protein 20
AT5G56960	3.66802	0.045269	basic helix-loop-helix (bHLH) DNA-binding family protein
AT4G08980	3.66722	0.049694	Encodes an F-box gene that is a novel negative regulator of AGO1 protein levels and may play a role in ABA signalling and/or response. It is a F-box subunit of the SCF E3 ubiquitin ligase complex that mediates the degradation of 14-3-3 proteins.
AT2G24100	3.66433	0.00201853	ATP-dependent DNA helicase
AT2G22120	3.66431	0.000213812	RING/FYVE/PHD zinc finger superfamily protein
AT2G23890	3.65766	0.043993	HAD-superfamily hydrolase, subfamily IG, 5-nucleotidase
AT2G43500	3.65007	0.0477492	Plant regulator RWP-RK family protein
AT2G34320	3.64523	0.0171135	Polynucleotidyl transferase, ribonuclease H-like superfamily protein
AT5G57010	3.64103	0.0408839	calmodulin-binding family protein
AT5G38200	3.64077	0.00241528	Class I glutamine amidotransferase-like superfamily protein
AT1G72820	3.63843	2.29e-13	Mitochondrial substrate carrier family protein
AT2G34790	3.63285	0.0395308	Encodes a BBE-like enzyme that acts in monolignol metabolism by catalyzing the oxidation of aromatic allylic alcohols, such as coumaryl-, sinapyl-, and coniferyl alcohol, to the corresponding aldehydes.
AT4G07350	3.63188	0.0057152	hypothetical protein
AT4G18950	3.63097	9.91e-05	BHP1 is a Raf-like protein kinase involved in mediating blue light dependent stomatal opening.
AT3G57960	3.62932	0.0435074	Emsy N Terminus (ENT) domain-containing protein
AT5G47260	3.62677	0.018241	putative disease resistance protein
AT2G02800	3.62415	0.0422878	Encodes protein kinase APK2b.
AT3G26922	3.6235	9.55e-08	F-box/RNI-like superfamily protein
AT1G79830	3.62081	0.0445726	This gene is predicted to encode a protein that functions as a Golgi apparatus structural component known as a golgin in mammals and yeast. A fluorescently-tagged version of GC5 co-localizes with Golgi markers, and this localization appears to be replicated using the C-terminal (139 aa) portion of the protein. The C-terminal portion of the protein can also specifically interact with two members o…
AT4G22810	3.61876	0.0196873	Putative AT-hook DNA-binding family protein
AT3G55530	3.60915	0.0462824	Encodes an intracellular membrane localized protein with E3 ligase activity, found in the ER with the C-terminus facing the cytoplasm. It is involved in regulation of ABA signaling. Loss of function alleles show decreased sensitivity to ABA. Overexpression results in increased sensitivity to ABA.
AT3G50360	3.609	0.0487693	CAM like protein with four EF-hand domains. Binds calcium. Loss of function mutants affect ABA regulation of guard cell channels and accumulation of stress responsive transcripts(PMID:28603528).
AT1G78780	3.6066	0.00105414	pathogenesis-related family protein
AT1G52080	3.60073	4.89e-05	actin binding protein family
AT3G06480	3.59631	0.0490421	DEAD box RNA helicase family protein
AT3G13750	3.59324	1.62e-30	beta-galactosidase, glycosyl hydrolase family 35 The mRNA is cell-to-cell mobile.
AT2G32415	3.59283	0.0446895	Polynucleotidyl transferase, ribonuclease H fold protein with HRDC domain-containing protein
AT2G16990	3.58993	1.49e-05	Major facilitator superfamily protein
AT1G53380	3.58976	0.0480016	hypothetical protein (DUF641)
AT3G57270	3.58907	1.17e-06	encodes a member of glycosyl hydrolase family 17
AT2G38695	3.58686	0.0483957	Gag-Pol polyprotein/retrotransposon
AT5G23960	3.58655	0.0327779	Encodes a sesquiterpene synthase involved in generating all of the group A sesquiterpenes found in the Arabidopsis floral volatile blend. Strongly expressed in the stigma.
AT5G35170	3.5863	0.044438	adenylate kinase family protein
AT5G14500	3.58486	6.19e-14	aldose 1-epimerase family protein
AT5G10290	3.58401	0.0195929	leucine-rich repeat transmembrane protein kinase family protein
AT2G31870	3.58183	0.0456051	The gene encodes a poly(ADPribose) glycohydrolase (PARG1). Mutant analysis suggests that PARG1 plays a role in abiotic stress responses and DNA repair. Loss of function mutants accumulate poly(ADPribose) and have increased cell death when treated with bleomycin.
AT4G34950	3.58149	8.77e-19	Major facilitator superfamily protein
AT4G38830	3.58079	7.17e-05	Encodes a cysteine-rich receptor-like protein kinase.
AT4G18010	3.58002	0.0486477	Encodes an inositol polyphosphate 5-phosphatase that appears to have Type I activity. It can dephosphorylate IP3(inositol(1,4,5)P3) and IP4 (inositol(1,3,4,5)P4), but it does not appear to be active against phosphatidylinositol 4,5 bisphosphate. Overexpression of this gene renders plants insensitive to ABA in germination and growth assays.
AT4G03200	3.57649	0.0442242	catalytics
AT4G25730	3.56992	0.0468638	FtsJ-like methyltransferase family protein
AT3G11010	3.56964	0.00132979	receptor like protein 34
AT5G55310	3.5689	0.046433	Encodes one of two Arabidopsis type-I DNA topoisomerase I genes. Reducing the level of expression of this gene in a top1alpha (At5g55300) mutant background causes seedling lethality.
AT5G66740	3.56432	0.0142733	spindle assembly abnormal protein (DUF620)
AT1G71696	3.56125	0.00597513	Encodes a Putative Zn2+ carboxypeptidase, 4 splice variants have been identified but not characterized for different functions and/or expression patterns.SOL1 isolated as a suppressor of root- specific overexpression of CLE19, a clavata3 like gene. sol1 partially suppresses the short root phenotype caused by CLE19 overexpression.
AT2G28240	3.56031	0.0463864	ATP-dependent helicase family protein
AT3G52280	3.55919	1.56e-17	Bromodomain containing nuclear-localized protein involved in leaf development. GTE6 binds to the promoter and intron of AS1 and regulates its expression via histone acetylation.
AT1G69830	3.55624	1.06e-06	Encodes a plastid-localized &#945;-amylase. Expression is reduced in the SEX4 mutant. Loss of function mutations show normal diurnal pattern of starch accumulation/degradation. Expression follows circadian rhythms.
AT5G60450	3.55321	0.0464379	Encodes a member of the ARF family of transcription factors which mediate auxin responses. ARF4 appears to have redundant function with ETT(ARF3) in specifying abaxial cell identity.
AT3G51120	3.5517	0.0485305	zinc finger CCCH domain-containing protein 44
AT4G05540	3.55164	0.00113682	P-loop containing nucleoside triphosphate hydrolases superfamily protein
AT3G01860	3.55071	0.00965456	hypothetical protein
AT1G53035	3.54702	6.29e-05	transmembrane protein
AT1G75750	3.54684	0.0257128	GA-responsive GAST1 protein homolog regulated by BR and GA antagonistically. Possibly involved in cell elongation based on expression data The mRNA is cell-to-cell mobile.
AT5G14770	3.53882	0.00738075	PPR repeat protein
AT4G33080	3.53879	2.68e-14	AGC (cAMP-dependent, cGMP-dependent and protein kinase C) kinase family protein
AT2G02360	3.53772	0.0483512	Encodes an F-box protein containing a Nictaba-related lectin domain that can act as a carbohydrate-binding protein.Expression is induced by SA and pathogenic bacteria.
AT1G49730	3.52727	0.049694	Protein kinase superfamily protein
AT2G41990	3.52183	0.00139346	late embryogenesis abundant protein
AT1G44130	3.51834	1.14e-09	Eukaryotic aspartyl protease family protein
AT4G27300	3.5178	0.011595	S-locus lectin protein kinase family protein
AT4G35170	3.50772	0.00176823	Late embryogenesis abundant (LEA) hydroxyproline-rich glycoprotein family
AT5G43900	3.50117	0.0105688	Encodes a member of the type XI myosin protein family that binds F-actin and co-localizes with actin filaments and peroxisomes. Homozygous mutants are reported to have pleiotropic effects in growth and fertility and may also be lethal. This protein is also involved in root hair growth and organelle trafficking. This protein interacts with RabC2a and RabD1 in a GTP-dependent manner.
AT3G50830	3.49781	1.64e-11	cold acclimation protein WCOR413-like protein beta form. Transcript is not detectable.
AT5G15170	3.49582	0.00730426	Tyrosyl-DNA phosphodiesterase 1 involved in DNA repair. TDP1 is involved the repair of Topoisomerase 1 cleavage complexes (tdp1 mutants are camptotecin hypersensitive). tdp1/wss1A double mutants show a synergistic sensitivity after camptothecin treatment. tdp1/mus81 double mutants show an elevated number of dead cells in root meristems after camptothecin treatment (compared to the single mutants).
AT4G05030	3.49565	0.00661363	Copper transport protein family
AT3G50940	3.49395	9.85e-06	P-loop containing nucleoside triphosphate hydrolases superfamily protein
AT3G11080	3.49017	1.04e-07	receptor like protein 35
AT2G40180	3.48187	0.0202529	Encodes PP2C5, a member of the PP2C family phosphatases. PP2C5 acts as a MAPK phosphatase that positively regulates seed germination, stomatal closure and ABA-inducible gene expression.
AT3G03440	3.48121	4.82e-07	ARM repeat superfamily protein
AT5G48290	3.4765	0.0241563	Heavy metal transport/detoxification superfamily protein
AT5G25910	3.47266	0.00556318	putative disease resistance protein induced by chitin oligomers.
AT4G29810	3.47221	0.00991708	encodes a MAP kinase kinase 2 that regulates MPK6 and MPK4 in response to cold and salt stresses. Co-expression with MEKK1 in protoplasts activated MKK2 activity, suggesting that MEKK1 may be a regulator of MKK2.
AT5G05340	3.46827	0.00552299	Encodes a protein with sequence similarity to peroxidases that is involved in lignin biosynthesis. Loss of function mutations show abnormal development of xylem fibers and reduced levels of lignin biosynthetic enxymes.
AT4G33050	3.46801	1.41e-18	Encodes a calmodulin-binding protein involved in stomatal movement.
AT3G07660	3.4656	0.0284542	flocculation protein (DUF1296)
AT3G57920	3.46136	0.00531112	Encodes a putative transcriptional regulator that is involved in the vegetative to reproductive phase transition. Expression is regulated by MIR156b.
AT3G47340	3.46107	0.0111035	encodes a glutamine-dependent asparagine synthetase, the predicted ASN1 peptide contains a purF-type glutamine-binding domain, and is expressed predominantly in shoot tissues, where light has a negative effect on its mRNA accumulation. Expression is induced within 3 hours of dark treatment, in senescing leaves and treatment with exogenous photosynthesis inhibitor. Induction of gene expression was…
AT5G52280	3.45998	0.0175421	Myosin heavy chain-related protein
AT1G76490	3.44675	0.00446937	Encodes a 3-hydroxy-3-methylglutaryl coenzyme A reductase, which is involved in melavonate biosynthesis and performs the first committed step in isoprenoid biosynthesis. Expression is activated in dark in leaf tissue but not controlled by light in the root (confine The mRNA is cell-to-cell mobile.
AT4G25810	3.44658	4.03e-07	xyloglucan endotransglycosylase-related protein (XTR6)
AT4G21380	3.4458	0.0388378	encodes a putative receptor-like serine/threonine protein kinases that is similar to Brassica self-incompatibility (S) locus. Expressed in root. Shoot expression limited to limited to the root-hypocotyl transition zone and at the base of lateral roots as well as in axillary buds, and pedicels.
AT2G26510	3.44512	0.0325665	Encodes a plasma-membrane localized nucleobase transporter capable of transporting adenine, guanine, uracil and hypoxanthine. Likely to be a proton-nucleobase symporter.
AT3G60450	3.44337	1.64e-07	Phosphoglycerate mutase family protein
AT3G63380	3.44283	0.00153325	ATPase E1-E2 type family protein / haloacid dehalogenase-like hydrolase family protein
AT3G24460	3.44214	0.0100234	Serinc-domain containing serine and sphingolipid biosynthesis protein
AT2G40095	3.4395	0.0297184	Alpha/beta hydrolase related protein
AT2G05160	3.4366	6.73e-05	CCCH-type zinc fingerfamily protein with RNA-binding domain-containing protein
AT5G02600	3.43659	0.0348471	Encodes a phloem mobile metal binding protein necessary for phloem function and root meristem maintenance.
AT4G31000	3.43426	0.00231074	Calmodulin-binding protein
AT4G05020	3.4298	1.23e-14	Miitochondrial alternative NADH dehydrogenase.
AT3G54040	3.42871	0.00594395	PAR1 protein
AT5G65380	3.42801	0.00898557	MATE efflux family protein
AT5G19380	3.42319	0.0169793	Encodes one of the CRT-Like transporters (CLT1/AT5G19380, CLT2/AT4G24460, CLT3/AT5G12170). Required for glutathione homeostasis and stress responses. Mutants lacking these transporters are heavy metal-sensitive, glutathione(GSH)-deficient, and hypersensitive to Phytophthora infection.
AT5G62680	3.41433	0.00629829	Encodes a high-affinity, proton-dependent glucosinolate-specific transporter that is crucial for the transport of both methionine- and tryptophan-derived glucosinolates to seeds.
AT1G72620	3.4132	0.0395614	alpha/beta-Hydrolases superfamily protein
AT5G07910	3.40887	0.0136658	Leucine-rich repeat (LRR) family protein
AT3G05650	3.40157	0.0230104	receptor like protein 32
AT4G13540	3.40036	9.62e-05	ADR is a peroxisome localized, myristoylated protein. It is expressed in flowers and plays a role in suppressing ROS accumulation in anthers. Overexpression results in reduced ROS, lower levels of NST1 and NST2 and, consequently alterations in lignification of the anther endothecium resulting in male sterility.
AT4G36990	3.39719	3.1e-07	Encodes a protein whose sequence is similar to heat shock factors that regulate the expression of heat shock proteins. Transcript level is increased in response to heat shock. However, overexpression of this gene did not result in the increase of decrease of heat shock proteins.
AT2G29940	3.38792	0.0346676	pleiotropic drug resistance 3
AT2G34650	3.3833	8.19e-05	Encodes a protein serine/threonine kinase that may act as a positive regulator of cellular auxin efflux, as a a binary switch for PIN polarity, and as a negative regulator of auxin signaling. Recessive mutants exhibit similar phenotypes as pin-formed mutants in flowers and inflorescence but distinct phenotypes in cotyledons and leaves. Expressed in the vascular tissue proximal to root and shoot m…
AT5G32470	3.37782	0.0188952	The classical thiamin-requiring th2-1 mutation corresponds to At5g32470, encoding a HAD (haloacid dehalogenase) family phosphatase fused to a TenA (thiamin salvage) family protein. The HAD domain is a thiamin monophosphate-selective phosphatase, and the TenA domain has the expected thiamin salvage activity.
AT2G18360	3.37671	0.00800408	alpha/beta-Hydrolases superfamily protein
AT3G53030	3.371	0.000403737	Encodes a protein kinase SRPK4 that specifically targets Arabidopsis Ser/Arg-rich (SR) slicing factors involved in RNA metabolism. In vitro kinase assay showed that SRPK4 phosphorylates the SR protein RSp31.
AT5G14340	3.36751	0.00274027	Member of the R2R3 factor gene family.
AT2G17705	3.36441	2.71e-10	methionine-S-oxide reductase
AT1G76360	3.36305	0.0110049	Protein kinase superfamily protein
AT2G34230	3.36136	2.44e-10	ubiquitin carboxyl-terminal hydrolase-like protein, putative (DUF627 and DUF629)
AT1G71140	3.35913	1.49e-08	MATE transporter that can export the antibiotic norfloxacin.
AT3G27320	3.35865	0.0387608	alpha/beta-Hydrolases superfamily protein
AT2G21630	3.358	0.0317995	Sec23/Sec24 protein transport family protein
AT3G26085	3.35759	0.0180524	CAAX amino terminal protease family protein
AT3G23250	3.35228	0.0106119	Member of the R2R3 factor gene family.
AT4G14850	3.35154	0.021403	Encodes a pentatricopeptide (PPR) protein that binds single-stranded RNA. The N-terminal portion of the protein can localize to the mitochondria. Mutations in this gene make plants less sensitive to inhibitors of the MEP and MVA pathways of isoprenoid biosynthesis and increase the activity of HMG CoA reductase.
AT3G46530	3.34248	0.00421817	Confers resistance to the biotrophic oomycete, Peronospora parasitica. Encodes an NBS-LRR type R protein with a putative amino-terminal leucine zipper. Fungal protein ATR13 induces RPP13 gene expression and disease resistance. The mRNA is cell-to-cell mobile.
AT2G22360	3.34174	0.0252678	DNAJ heat shock family protein
AT5G61380	3.33685	0.000748361	Pseudo response regulator involved in the generation of circadian rhythms. TOC1 appears to shorten the period of circumnutation speed. TOC1 contributes to the plant fitness (carbon fixation, biomass) by influencing the circadian clock period. PRR3 may increase the stability of TOC1 by preventing interactions between TOC1 and the F-box protein ZTL. Expression of TOC1 is correlated with rhythmic ch…
AT5G05920	3.33605	0.0477605	Encodes a deoxyhypusine synthase.
AT3G07420	3.33553	7.08e-10	Encodes an asparaginyl-tRNA synthetase.
AT3G53160	3.33226	0.0247269	UDP-glucosyl transferase 73C7
AT3G45640	3.32746	7.96e-11	Encodes a mitogen-activated kinase whose mRNA levels increase in response to touch, cold, salinity stress and chitin oligomers.Also functions in ovule development. Heterozygous MPK3 mutants in a homozygous MPK6 background are female sterile due to defects in integument development. MPK3 can be dephosphorylated by MKP2 in vitro. The mRNA is cell-to-cell mobile.
AT4G30780	3.32407	0.00491596	ATP-dependent DNA helicase
AT3G11730	3.32381	4.23e-53	Encodes a member of the Rab GTPase family of proteins. This protein interacts with the tail region of a myosin XI protein (AT5G43900) in a GTP-dependent manner. It has also been identified as an isoprenylated protein.
AT5G51190	3.31952	4.39e-08	encodes a member of the ERF (ethylene response factor) subfamily B-3 of ERF/AP2 transcription factor family. The protein contains one AP2 domain. There are 18 members in this subfamily including ATERF-1, ATERF-2, AND ATERF-5. Involved in regulating root architecture and the response to cold stress.
AT3G07340	3.31871	1.7e-10	basic helix-loop-helix (bHLH) DNA-binding superfamily protein
AT5G60640	3.31485	0.00634512	Encodes a protein disulfide isomerase-like (PDIL) protein, a member of a multigene family within the thioredoxin (TRX) superfamily. Unlike several other PDI family members, transcript levels for this gene are not up-regulated in response to three different chemical inducers of ER stress (dithiothreitol, beta-mercaptoethanol, and tunicamycin). However, the level of transcripts for this gene is sli…
AT5G54530	3.31224	9.52e-06	serine protease, putative (Protein of unknown function, DUF538)
AT3G49530	3.30998	1.4e-07	Transcription factor that serves as a molecular link between cold signals and pathogen resistance responses. Undergoes proteolytic processing triggered by cold-induced changes in membrane fluidity.It relocates from the plasma membrane to the nucleus in response to ER stress. NAC062 is phosphorylated by SnRK2.8 at Thr-142.
AT5G07020	3.30919	1.75e-06	Encodes an integral thylakoid membrane protein that interacts with PSII core complexes and contributes to the maintenance of PSII homeostasis upon exposure to photoinhibitory light conditions by participating in the protection and stabilization of PSII under photoinhibitory stress.
AT5G08640	3.30832	0.00745224	Encodes a flavonol synthase that catalyzes formation of flavonols from dihydroflavonols. Co-expressed with CHI and CHS (qRT-PCR).
AT5G59950	3.30759	0.0417546	RNA-binding (RRM/RBD/RNP motifs) family protein
AT5G53450	3.29711	3.04e-05	OBP3-responsive protein 1
AT5G61520	3.29348	0.00537591	Major facilitator superfamily protein
AT1G63660	3.28768	0.0439868	GMP synthase (glutamine-hydrolyzing), putative / glutamine amidotransferase
AT1G67230	3.28349	0.0057011	Encodes a nuclear coiled-coil protein related to the carrot peripheral nuclear protein NMCP1 that is involved in the determination of plant nuclear structure. Member of a small gene family in Arabidopsis containing 4 proteins (LNC1-4 or CRWN 1-4) with redundant functions in protection from oxidative damage, control of nuclear morphology and degradation of ABI5.
AT4G24690	3.28176	0.00182096	Encodes NBR1, a selective autophagy substrate. The mRNA is cell-to-cell mobile.
AT5G53130	3.28072	7e-12	member of Cyclic nucleotide gated channel family
AT4G12010	3.27824	0.000973701	Leucine-rich repeat domain (NLR) receptor. Dominant negative alleles suppress catma3 autoimmunity. Co-regulates with WRKY19 basal levels of immunity to root-knot nematodes.
AT5G24230	3.2686	8.08e-08	Lipase class 3-related protein
AT3G29780	3.26658	1.34e-06	Member of a diversely expressed predicted peptide family showing sequence similarity to tobacco Rapid Alkalinization Factor (RALF), and is believed to play an essential role in the physiology of Arabidopsis. Consists of a single exon and is characterized by a conserved C-terminal motif and N-terminal signal peptide.
AT4G15630	3.26521	4.33e-07	Uncharacterized protein family (UPF0497)
AT2G28690	3.26488	0.0181862	TOX high mobility group box protein, putative (DUF1635)
AT2G30020	3.26347	5.23e-05	Encodes AP2C1. Belongs to the clade B of the PP2C-superfamily. Acts as a MAPK phosphatase that negatively regulates MPK4 and MPK6.
AT1G71440	3.26184	0.00443834	Encodes tubulin-folding cofactor E. Mutant embryos consist of one or a few grossly enlarged cells, surrounded by an endosperm that fails to cellularize and contains a few big nuclei.
AT3G27930	3.25791	3.86e-07	Encodes a novel plant-specific beta-barrel protein that likely plays a role in the transport of metabolites and in leaf senescence.
AT5G25190	3.25524	7.09e-08	encodes a member of the ERF (ethylene response factor) subfamily B-6 of ERF/AP2 transcription factor family. The protein contains one AP2 domain. There are 12 members in this subfamily including RAP2.11.
AT5G40780	3.25298	0.00106477	Encodes LHT1 (lysine histidine transporter), a high-affinity transporter for cellular amino acid uptake in both root epidermis and leaf mesophyll.
AT3G53480	3.24659	0.0335096	Negative regulator of auxin polar transport inhibitors. ABCG37 regulates auxin distribution and homeostasis in roots by excluding IBA from the root apex, but does not act directly in basipetal transport. ABCG37 and ABCG36 act redundantly at outermost root plasma membranes and, transport IBA out of the cells. Also involved in root transmembrane secretion of fluorescent phenolics involved in Fe upt…
AT3G50770	3.24258	3.43e-11	calmodulin-like 41
AT2G32280	3.24195	0.00918187	Encodes a member of a plant-specific gene family that is required for embryo provasculature development. The gene product regulates vascular network complexity and connectivity in cotyledons.
AT4G16710	3.2401	0.0400398	glycosyltransferase family protein 28
AT4G35560	3.23976	6.05e-09	Target promoter of the male germline-specific transcription factor DUO1. The mRNA is cell-to-cell mobile.
AT4G14305	3.23758	1.42e-07	Peroxisomal membrane 22 kDa (Mpv17/PMP22) family protein
AT4G21610	3.23724	0.0408197	Contains the same novel zinc finger motif with LSD1, a negative regulator of cell death and defense response. Due to differential splicing, it encodes two different proteins, one of which contains an additional, putative DNA binding motif. Northern analysis demonstrated that LOL2 transcripts containing the additional DNA binding motif are predominantly upregulated after treatment with both virule…
AT3G09050	3.23401	4.98e-09	8-amino-7-oxononanoate synthase
AT1G48130	3.23263	2.3e-06	encodes a protein similar to the 1-cysteine (1-Cys) peroxiredoxin family of antioxidants. Expression is limited to seed (aleurone and embryo) and is not induced by ABA or drought.
AT2G33420	3.23087	0.00972222	hypothetical protein (DUF810)
AT1G68810	3.22496	0.0010661	basic helix-loop-helix (bHLH) DNA-binding superfamily protein
AT5G26940	3.22305	7.46e-11	Encodes a Mg2+-dependent DNA exonuclease that degrades organelle DNA during Arabidopsis pollen development.
AT4G21390	3.21857	0.000139086	S-locus lectin protein kinase family protein
AT3G42170	3.21647	0.027883	transposase-like gene with conserved domains from the family of hAT transposases that includes hobo from Drosophila melanogaster, Activator (Ac) from maize, and Tam3 from snapdragon but lacks several amino acids known to be essential for Ac transposition5. The DAYSLEEPER gene lacks 8 bp duplications and TIRs (a common feature of transcriptionally silent hAT transposases), however, DAYSLEEPER expr…
AT4G33920	3.21442	1.93e-10	Protein phosphatase 2C family protein
AT3G01435	3.2103	0.0332826	Expressed protein
AT5G38280	3.20824	0.0121632	putative receptor serine/threonine kinase PR5K (PR5K) mRNA, PR5-like receptor kinase
AT2G22660	3.20799	0.0222212	Encodes a member of a family of DUF1399 domain containing proteins. GRDP1 is involved in germination and response to ABA. Loss of function mutants have reduced germination in the presence of osmotic stressors.
AT5G47070	3.20661	8.2e-14	Encodes a member of the RLCK VII-4 subfamily of receptor-like cytoplasmic kinases that has been shown to phosphorylate MAPKKK5 Ser-599 and MEKK1 Ser-603, both players in PRR-mediated resistance to bacterial and fungal pathogens.
AT5G35980	3.20648	7.71e-36	Encodes a dual specificity protein kinase which phosphorylates substract proteins on Ser/Thr and Tyr residues. Some substrates include annexin family proteins. YAK1 mutations suppress TOR deficiency in Arabidopsis and consequences of lst8 mutations. The YAK1 protein is phosphorylated by the TOR kinase.
AT3G25900	3.20468	4.18e-07	Homocysteine S-methyltransferase family protein
AT4G13420	3.20217	0.0246241	Encodes a protein of the KUP/HAK/KT potassium channel class that is upregulated in the roots by K levels.
AT3G52600	3.20123	3.46e-06	Cell wall invertase expressed in flowers and ovary placental tissues. Reduced expression is correlated with decreased ovule production suggesting a link between sugar sensing and ovule initiation.
AT1G73980	3.19872	2.16e-10	TTM1 is a triphosphate tunnel metalloenzyme that displays pyrophosphatase activity. It contains both a uridine kinase (UK) domain,CYTH domain, a coiled-coil domain and a transmembrane domain at the C-terminal Mutants show a delay in leaf senescence. Can functionally complement TTM1 and vise versa. (PMID:28733390)
AT3G32930	3.19648	4.22e-30	Protein of unknown function. Locus is correlated with bacterial hypersensitive response, expression is reduced after injection with avrRpm1.
AT2G42200	3.1942	0.036235	Encodes a putative transcriptional regulator that is involved in the vegetative to reproductive phase transition. Expression is regulated by MIR156b. SPL activity nonautonomously inhibits initiation of new leaves at the shoot apical meristem.
AT3G05200	3.1933	2.48e-12	Encodes a putative RING-H2 zinc finger protein ATL6 (ATL6). The mRNA is cell-to-cell mobile.
AT4G34050	3.19218	0.000517913	Methyltransferase in the lignin biosynthetic pathway.
AT5G54770	3.19111	2.31e-20	Encodes a thiamine biosynthetic gene that has a dual function in thiamine biosynthesis and mitochondrial DNA damage tolerance. It appears to be involved in producing the thiazole portion of thiamine (vitamin B1). A crystal structure of the protein reveals that it forms a 2-ring homo-octamer. The mRNA is cell-to-cell mobile.
AT2G17840	3.18795	2.44e-05	Identified as drought-inducible gene by differential hybridization. Upregulated by high light, drought, cold and salt stress determined by microarray analysis.
AT1G52640	3.18034	0.0302246	Pentatricopeptide repeat (PPR) superfamily protein
AT1G63460	3.17684	2.01e-10	Encodes GPX8 (glutathione peroxidase 8). Involved in the suppression of oxidative damages in nucleus and cytosol. The mRNA is cell-to-cell mobile.
AT2G01460	3.16524	0.0405698	P-loop containing nucleoside triphosphate hydrolases superfamily protein
AT5G47910	3.16325	4.21e-07	NADPH/respiratory burst oxidase protein D (RbohD).Interacts with AtrbohF gene to fine tune the spatial control of ROI production and hypersensitive response to cell in and around infection site. The mRNA is cell-to-cell mobile.
AT4G00540	3.16169	5.63e-09	Encodes a putative c-myb-like transcription factor. Member of a class of domain proteins containing structural features of the vertebrate c-Myb proto-oncoprotein, including the presence of three Myb motifs (R1,R2,R3).
AT5G44790	3.15447	0.0151118	ATP dependent copper transporter vital for ethylene response pathway
AT2G24030	3.15326	0.000477574	zinc ion binding / nucleic acid binding protein
AT5G49665	3.1451	0.0313819	Zinc finger (C3HC4-type RING finger) family protein
AT2G28940	3.14406	0.0357146	Protein kinase superfamily protein
AT4G15470	3.14303	3.49e-06	Bax inhibitor-1 family protein
AT2G26710	3.14166	0.0299801	Encodes a member of the cytochrome p450 family that serves as a control point between multiple photoreceptor systems and brassinosteroid signal transduction. Involved in brassinolide metabolism. Mediates response to a variety of light signals including hypocotyl elongation and cotyledon expansion.
AT2G45630	3.1399	0.0359089	Hydroxyphenylpyruvate reductase (HPPR) family member with low activity.
AT4G17230	3.13925	0.04423	Encodes a scarecrow-like protein (SCL13). Member of GRAS gene family. Regulated by heat shock.
AT4G01070	3.13723	0.0115481	the glycosyltransferase (UGT72B1) is involved in metabolizing xenobiotica (chloroaniline and chlorophenole). Comparison between wild type and knock-out mutant demonstrates the central role of this gene for metabolizing chloroaniline but significantly less for chlorophenole. The glucosyltransferase preferred UDP-xylose over UDP-glucose indicating its (additional) functioning as a xylosyltransferas…
AT3G04490	3.13504	0.0178548	Ran effector.
AT2G01080	3.13433	1.97e-13	Late embryogenesis abundant (LEA) hydroxyproline-rich glycoprotein family
AT3G52180	3.12757	1.06e-18	Encodes a plant-specific glucan phosphatase that contains a noncatalytic carbohydrate-binding module as well as a dual specificity protein phosphatase domain. SEX4 can dephosphorylate C6- and C3-glucosyl residues on native starch grains and related maltodextrin compounds in vitro. This protein interacts with the plant SnRK AKIN11, binds starch, and is localized in the chloroplast. sex4 mutants ha…
AT5G08470	3.12725	0.0418472	an AAA-ATPase that is the probable Arabidopsis orthologue of one of the AAA-ATPases involved in peroxisome biogenesis in yeasts and mammals.
AT5G05600	3.12679	0.0352192	Encodes a protein with similarity to flavonol synthases that is involved in the detoxifcation polycyclic aromatic hydrocarbons.One of 4 paralogs encoding a 2-oxoglutarate/Fe(II)-dependent oxygenases that hydroxylates JA to 12-OH-JA.
AT3G51550	3.12204	0.00061446	Encodes a synergid-expressed, plasma-membrane localized receptor-like kinase that accumulates asymetrically in the synergid membrnane at the filiform apparatus and mediates male-female gametophyte interactions during pollen tube reception. Also involved in powdery mildew infection. Mutants show faster root elongation under dim light, the protein is required for intracellular accumulation of AHA2 …
AT5G45550	3.11815	0.00458233	Encodes a gene product involved in both sporogenesis and gametogenesis and is required for the normal progression of megasporogenesis and microsporogenesis. Additional alleles were isolated in a screen for enhancers of PID and genetic analysis indicates a role for MOB1A in auxin mediated signaling.
AT2G22650	3.11022	0.0434656	FAD-dependent oxidoreductase family protein
AT3G06035	3.10919	6.93e-51	Glycoprotein membrane precursor GPI-anchored
AT1G49850	3.10889	0.0101331	RING/U-box superfamily protein
AT5G62570	3.10607	0.00669466	Calmodulin binding protein-like protein
AT2G36690	3.10605	1.78e-05	Protein belonging to the Fe-dependent 2-oxoglutarate dioxygenase superfamily, catalyzes the stereospecific hydration of GA12 to produce DHGA12, negatively regulates ABA sensitivity during germination, phototrophic establishment and seedling development.
AT1G54680	3.10573	0.0408931	translation initiation factor 3 subunit I
AT1G74910	3.10412	0.0354558	KONJAC1 is imilar to sugar pyrophosphorylases but has an insertion of 2 AA in the pyrophosphorylase consensus motif that is highly conserved in GMPPs. It lacks GDP-mannose pyrophosphorylase activity but can simulate the GDP-mannose pyrophosphorylase activity of VTC1.
AT1G77810	3.10295	1.74e-09	Galactosyltransferase family protein
AT5G06690	3.0965	4.99e-09	Encodes a thioredoxin (WCRKC1) localized in chloroplast stroma. Contains a WCRKC motif. Functions in redox cascade with 2CPA and 2CPB via the ferredoxin-thioredoxin reductase (FTR)/thioredoxin (Trx) pathway to mediate the light-responsive reductive control of target proteins. Oxidizes redox-regulated proteins.
AT2G03530	3.09212	0.00165862	Mediate high-affinity uracil and 5-FU (a toxic uracil analogue) transport when expressed in yeast and Xenopus oocytes.Involved in allantoin transport.
AT2G35930	3.08892	0.0444122	Encodes a cytoplasmically localized U-box domain containing E3 ubiquitin ligase that is involved in the response to water stress and acts as a negative regulator of PAMP-triggered immunity.
AT3G25230	3.08662	0.00821978	Encodes a a high molecular weight member of the FK506 binding protein (FKBP) family. It has three FKBP12-like domains, tetratricopeptide repeats, and a putative calmodulin binding domain. Modulates thermotolerance by interacting with HSP90.1 and affecting the accumulation of HsfA2-regulated sHSPs. Belongs to one of the 36 carboxylate clamp (CC)-tetratricopeptide repeat (TPR) proteins (Prasad 2010…
AT5G55900	3.083	0.0390177	Sucrase/ferredoxin-like family protein
AT3G50430	3.07705	0.0471353	golgin
AT1G49920	3.07008	0.0153129	MuDR family transposase
AT4G27810	3.06909	4.15e-15	hypothetical protein
AT2G48020	3.06266	6.4e-06	Encodes a zinc transporter ZIF2. Expression of ZIF2 is regulated by alternative splicing.
AT5G41120	3.06209	0.0383515	Esterase/lipase/thioesterase family protein
AT4G25170	3.05954	5.92e-14	Uncharacterized conserved protein (UCP012943)
AT3G50660	3.0525	6.22e-19	Encodes a 22&#945; hydroxylase whose reaction is a rate-limiting step in brassinosteroid biosynthetic pathway. The protein is a member of CYP90B gene family. CLM is an epi-allele with small, compressed rosette, reduced internode length, and reduced fertility, appears in selfed ddm mutant plants possibly due to loss of cytosine methylation. Transcripts accumulate in actively growing tissues, and G…
AT3G55600	3.05243	2.46e-07	Membrane fusion protein Use1
AT1G77260	3.04977	8.91e-18	S-adenosyl-L-methionine-dependent methyltransferases superfamily protein
AT3G03290	3.04921	0.016415	Adenine nucleotide alpha hydrolases-like superfamily protein
AT2G22730	3.04729	0.0428524	Major facilitator superfamily protein
AT5G13710	3.04506	4.83e-14	SMT1 controls the level of cholesterol in plants
AT2G19380	3.04184	9.92e-08	RNA recognition motif (RRM)-containing protein
AT5G38210	3.03813	0.00162889	Protein kinase family protein
AT5G51550	3.0372	0.00075457	EXORDIUM like 3
AT3G12290	3.03502	0.0144654	MTHFD1 encodes a cytoplasmic bifunctional methylenetetrahydrofolate dehydrogenase/methenyltetrahydrofolate cyclohydrolase that is involved in one carbon metabolism and control of DNA methylation.
AT5G58090	3.0332	9.85e-06	O-Glycosyl hydrolases family 17 protein
AT1G69780	3.02754	0.0238725	Encodes a homeodomain leucine zipper class I (HD-Zip I) protein which is expressed during the seed-to-seedling transition, regulates some of the network nodes, and affects late seedling establishment. Knock-out mutants for athb13 showed increased primary root length as compared with wild type (Col-0) seedlings, suggesting that this transcription factor is a negative regulator of early root growth…
AT1G71360	3.0236	0.00867469	Encodes a member of the mid-SUN subfamily of SUN-domain proteins that is localized to both the nuclear envelope and the ER. It is involved in early seed development and nuclear morphology.
AT5G23290	3.02259	0.017734	prefoldin 5
AT1G53920	3.0211	0.00195819	Contains lipase signature motif and GDSL domain.
AT2G23530	3.02109	0.00428376	Zinc-finger domain of monoamine-oxidase A repressor R1
AT3G12810	3.0206	0.0369587	Encodes a protein similar to ATP-dependent, chromatin-remodeling proteins of the ISWI and SWI2/SNF2 family. Genetic analyses suggest that this gene is involved in multiple flowering pathways. Mutations in PIE1 results in suppression of FLC-mediated delay of flowering and causes early flowering in noninductive photoperiods independently of FLC. PIE1 is required for expression of FLC in the shoot a…
AT4G04960	3.02035	0.00159809	Concanavalin A-like lectin protein kinase family protein
AT1G68390	3.02006	0.000402428	Core-2/I-branching beta-1,6-N-acetylglucosaminyltransferase family protein
AT4G17720	3.0196	3.29e-07	RNA-binding (RRM/RBD/RNP motifs) family protein
AT5G15460	3.01839	0.00216451	membrane-anchored ubiquitin-fold protein 2
AT5G01380	3.00514	0.049	Homeodomain-like superfamily protein
AT4G15730	3.00056	0.0155058	CW-type Zinc Finger
AT1G64670	2.99553	3.4e-06	Encodes a epidermally expressed extracellular protein that likely functions as an alpha-beta hydrolase and is required for normal cuticle formation. Homozygous mutant plants are dwarfed and have abnormal leaves, collapsed cells, reduced numbers of trichomes. The specific role of BDG is unclear: it may function in cutin biosynthesis or as a cross-linking enzyme in the cell wall itself.
AT2G40060	2.99197	0.000593248	Encodes a clathrin that is localized to the cortical division zone and the cell plate and colocalizes with TPLATE during cell plate anchoring. The mRNA is cell-to-cell mobile.
AT4G18210	2.98913	9.92e-05	Member of a family of proteins related to PUP1, a purine transporter. May be involved in the transport of purine and purine derivatives such as cytokinins, across the plasma membrane. The mRNA is cell-to-cell mobile.
AT3G11810	2.98295	7.11e-23	transmembrane protein
AT2G21620	2.98138	0.000492315	Encodes gene that is induced in response to desiccation; mRNA expression is seen 10 and 24 hrs after start of desiccation treatment.
AT3G12110	2.97927	0.000239644	Encodes an actin that is expressed predominantly during reproductive development.
AT2G15080	2.97853	0.000357809	receptor like protein 19
AT4G33300	2.97732	0.000456084	Encodes a member of the ADR1 family nucleotide-binding leucine-rich repeat (NB-LRR) immune receptors.
AT4G27500	2.97177	0.0438773	interacts with H+-ATPase, and regulates its activity The mRNA is cell-to-cell mobile.
AT4G33790	2.96868	0.0189944	Encodes an alcohol-forming fatty acyl-CoA reductase, involved in cuticular wax biosynthesis. Lines carrying recessive mutations are deficient in primary alcohol and have glossy stem surfaces.
AT1G69870	2.96381	0.000395653	Encodes a low affinity nitrate transporter NRT1.7. Expressed in phloem. Responsible for source-to-sink remobilization of nitrate. The mRNA is cell-to-cell mobile.
AT4G29210	2.96101	0.00294211	The gene encodes a gamma-glutamyltransferase (AKA gamma-glutamyl transpeptidase, EC 2.3.2.2) that is located in the vacuole and is most active in roots. The encoded enzyme is involved in the initial degradation of glutathione conjugates in this cell compartment. It is also induced by xenobiotics and contributes to xenobiotics metabolism. Note that conflicting nomenclature exists in the literature…
AT1G52980	2.95662	0.00188625	Encodes a GTPase that belongs to the subfamily of YlqF/YawG GTPases. Functions in Pre-60S ribosomal subunit maturation. The mRNA is cell-to-cell mobile.
AT5G14860	2.95548	2.56e-05	UDP-Glycosyltransferase superfamily protein
AT2G35660	2.95028	0.000134021	Encodes a member of a novel gene family with homology to known proteins involved in hydroxylation and oxidation of an aromatic ring.
AT5G62900	2.94927	0.0163662	PADRE protein down-regulated after infection by S. sclerotiorum.
AT4G29220	2.9463	0.0284545	phosphofructokinase 1
AT1G58190	2.94412	0.0343338	receptor like protein 9
AT1G62830	2.94107	0.0201912	Encodes a homolog of human Lysine-Specific Demethylase1. Involved in H3K4 methylation of target genes including the flowering time loci FLC and FWA. Located in nucleus. Negatively regulates root elongation. Involved in repression of LRP1 via histone deacetylation.
AT3G15840	2.9372	1.2e-18	Encodes a chloroplast-targeted protein localized in the stroma that is a novel component essential for NDH-mediated non-photochemical reduction of the plastoquinone pool in chlororespiratory electron transport.
AT2G31040	2.93687	4.81e-18	Encodes an integral thylakoid protein that facilitates assembly of the membranous part of the chloroplast ATPase.
AT5G14430	2.9265	1.27e-06	S-adenosyl-L-methionine-dependent methyltransferases superfamily protein
AT2G22530	2.92543	0.0180257	Alkaline-phosphatase-like family protein
AT4G24240	2.91837	0.00992857	Encodes a Ca-dependent calmodulin binding protein. Sequence similarity to the WRKY transcription factor gene family.
AT3G20630	2.91326	0.00948469	Encodes a ubiquitin-specific protease. Identical to TTN6. Loss of function mutations are embryo lethals, having development arrested at the preglobular/globular stage. Also involved in root responses to phosphate deficiency.
AT3G24240	2.91288	0.0383571	RGFR1 is a leucine--rich repeat receptor kinase that, together with RGFR2 and RGFR3, binds ROOT GROWTH FACTORS and is required for establishing the gradient of PLETHORA1 and PLETHORA2 essential for proper root growth and development.
AT5G17300	2.91173	0.019623	Myb-like transcription factor that regulates hypocotyl growth by regulating free auxin levels in a time-of-day specific manner.
AT2G45180	2.91164	4.79e-06	nsLTP family-related gene. Expression is strongly induced by bacterial pathogens. Mutants are more susceptible to pathogens and abiotic stressors suggesting a function in basal stress response.
AT1G51200	2.90627	2.88e-05	A20/AN1-like zinc finger family protein
AT1G51965	2.89712	0.0431799	Encodes ABA Overly-Sensitive5 (ABO5), a pentatricopeptide repeat protein required for cis-splicing of mitochondrial nad2 intron 3. Involved in response to abscisic acid.
AT3G47160	2.8937	6.93e-12	RING/U-box superfamily protein
AT5G50400	2.89186	0.00636364	purple acid phosphatase 27
AT5G01950	2.89167	5.43e-11	Leucine-rich repeat protein kinase family protein
AT5G38710	2.88895	2.15e-06	Methylenetetrahydrofolate reductase family protein
AT4G14746	2.88854	0.00551418	neurogenic locus notch-like protein
AT4G23895	2.88729	0.0147825	Pleckstrin homology (PH) domain-containing protein
AT5G23575	2.88026	2.07e-29	Transmembrane CLPTM1 family protein
AT5G10260	2.87324	4.24e-06	RAB GTPase homolog H1E
AT4G32000	2.87215	3.2e-14	Protein kinase superfamily protein
AT3G14470	2.87177	0.0199889	NB-ARC domain-containing disease resistance protein
AT5G17540	2.86476	0.0255917	HXXXD-type acyl-transferase family protein
AT1G53910	2.86117	1.19e-19	Encodes a member of the ERF (ethylene response factor) subfamily B-2 of ERF/AP2 transcription factor family (RAP2.12). The protein contains one AP2 domain. There are 5 members in this subfamily including RAP2.2 AND RAP2.12. Involved in oxygen sensing. It plays a key role in controlling root bending in response to hypoxia.
AT1G68710	2.85923	0.000705162	ATPase E1-E2 type family protein / haloacid dehalogenase-like hydrolase family protein
AT2G34850	2.85902	0.0169059	NAD(P)-binding Rossmann-fold superfamily protein
AT3G60690	2.85516	0.00206908	SAUR-like auxin-responsive protein family
AT5G35695	2.85417	0.00291769	nuclease HARBI1-like protein
AT4G33985	2.85023	0.0271367	membrane insertase, putative (DUF1685)
AT1G43760	2.84795	0.0461459	DNAse I-like superfamily protein
AT2G46660	2.847	0.00643448	Encodes a member of CYP78A cytochrome P450 monooxygenase protein family that is required in the sporophytic tissue of the mother plant to promote seed growth.
AT2G46340	2.84553	0.0192976	Encodes a member of the SPA (suppressor of phyA-105) protein family (SPA1-SPA4). SPA proteins contain an N-terminal serine/threonine kinase-like motif followed by a coiled-coil structure and a C-terminal WD-repeat domain. SPA1 is a PHYA signaling intermediate, putative regulator of PHYA signaling pathway. Light responsive repressor of photomorphogenesis. Involved in regulating circadian rhythms a…
AT2G24280	2.83718	0.0150424	alpha/beta-Hydrolases superfamily protein
AT3G59340	2.836	0.00333535	solute carrier family 35 protein (DUF914)
AT4G02900	2.83073	0.0210441	ERD (early-responsive to dehydration stress) family protein
AT5G43970	2.829	8.08e-06	Subunit of the TOM complex, a translocase in the outer mitochondrial membrane that selectively allows proteins with a mitochondrial targeting sequence to enter the mitochondrion.
AT4G03110	2.82854	0.000538038	Encodes a putative RNA-binding protein that is located in the cytoplasm and is involved in the hypersensitive response and positively regulates salicylic acid-mediated immunity.
AT2G46530	2.8273	1.18e-05	auxin response factor 11
AT5G04310	2.82709	4.39e-09	Pectin lyase-like superfamily protein
AT5G17680	2.81915	0.0009251	disease resistance protein (TIR-NBS-LRR class)
AT2G17760	2.81695	0.040301	Eukaryotic aspartyl protease family protein
AT5G26920	2.81427	1.31e-06	Encodes a calmodulin-binding protein CBP60g (calmodulin binding protein 60-like.g). The calmodulin-binding domain is located near the N-terminus; calmodulin binding is dependent on Ca(2+). Inducible by both bacterial pathogen and MAMP (microbe-associated molecular pattern) treatments. Bacterial growth is enhanced in cbp60g mutants. cbp60g mutants also show defects in salicylic acid (SA) accumulat…
AT2G36710	2.81203	0.0222392	Pectin lyase-like superfamily protein
AT5G34930	2.81059	1.21e-10	arogenate dehydrogenase
AT3G04810	2.80968	0.000756785	Encodes AtNek2, a member of the NIMA-related serine/threonine kinases (Neks) that have been linked to cell-cycle regulation in fungi and mammals. Plant Neks might be involved in plant development processes.
AT5G02750	2.80848	0.0226967	Encodes an E3 ligase, SHOOT GRAVITROPISM9. Modulates the interaction between statoliths and F-Actin in gravity sensing.
AT4G02050	2.80484	0.0104264	STP7 is a monosaccharide/H+ symporter that transports arabinose and xylose.
AT2G31130	2.8008	0.0013163	hypothetical protein
AT1G56560	2.79856	2.24e-06	A/N-InvA is a neutral invertase that breaks sucrose down into fructose and glucose. It is member of the larger family of alkaline/neutral invertases (GH100). GFP-tagged A/N-InvA localizes to the mitochondria. atinva mutants have reduced root growth, reduced invertase activity, and increased expression of antioxidant genes under basal conditions. The levels of A/N-InvA transcripts rise in response…
AT1G71000	2.79383	0.0486828	Chaperone DnaJ-domain superfamily protein
AT3G13790	2.78953	0.0406246	Encodes a protein with invertase activity.
AT1G52565	2.78889	0.0133067	cytochrome P450 family protein
AT5G25930	2.78859	0.000317189	kinase family with leucine-rich repeat domain-containing protein
AT5G19950	2.78697	0.0213028	tudor domain protein (DUF1767)
AT5G16860	2.78521	0.0401106	Tetratricopeptide repeat (TPR)-like superfamily protein
AT3G46200	2.78488	0.000179941	Encodes a GDP-d-mannose pyrophosphohydrolase that is involved in the regulation of GDP-d-Man levels affecting ammonium sensitivity via modulation of protein N-glycosylation in the roots.
AT3G15030	2.78113	0.00120376	Arabidopsis thaliana TCP family transcription factor. Regulated by miR319. Involved in heterchronic regulation of leaf differentiation.
AT5G52570	2.77934	0.0413577	Converts &#946;-carotene to zeaxanthin via cryptoxanthin.
AT5G61850	2.77692	0.00658003	Encodes transcriptional regulator that promotes the transition to flowering.Involved in floral meristem development. LFY is involved in the regulation of AP3 expression, and appears to bring the F-box protein UFO to the AP3 promoter. Amino acids 46-120 define a protein domain that mediates self-interaction.
AT5G02390	2.77085	0.016134	Target promoter of the male germline-specific transcription factor DUO1.
AT4G37900	2.76006	0.00109883	Protein of unknown function that contains DUF1399 domain and putative RNA binding motif. Expressed in many plant tissues and is involved in many aspects of plant growth and development as well as response to salt stress.
AT1G68690	2.75974	0.00175461	Encodes a member of the proline-rich extensin-like receptor kinase (PERK) family. This family consists of 15 predicted receptor kinases (PMID: 15653807).
AT4G12840	2.75889	0.0250269	GTPase Der (DUF707)
AT2G18060	2.7582	5.12e-06	Encodes a NAC-domain transcription factor that is expressed in developing vessels and protoxylem. Along with other members of this family, VND1 appears to regulate the development of genes required for secondary cell wall biosynthesis.
AT2G18280	2.75583	0.0192569	Member of TLP family The mRNA is cell-to-cell mobile.
AT3G16160	2.7537	0.00328305	Tesmin/TSO1-like CXC domain-containing protein
AT3G16630	2.75264	0.000157108	Kinesin-13A localized to entire Golgi stacks. Involved in trichome development.
AT5G22560	2.74817	0.00145738	transmembrane protein, putative (DUF247)
AT2G23770	2.74297	7.73e-05	Encodes a putative LysM-containing receptor-like kinase LYK4. Shares overlapping function with LYK5 in mediating chitin-triggered immune responses. Based on protein sequence alignment analysis, it was determined as a pseudo kinase due to a lack of the ATP-binding P-loop in the kinase domain.
AT2G23460	2.74232	6.53e-05	encodes a novel G-alpha protein that shares similarity to plant, yeast, and animal G-alpha proteins at the C-terminus. It contains an N-terminus that is as large as the C-terminus, is a member of a small family, and is expressed in all tissues examined, including roots, leaves, stems, flowers, and fruits.
AT3G60190	2.73521	0.000329352	At3g60190 encodes Arabidopsis dynamin-related protein 1E, DRP1E, also known as EDR3, ADL4 and ADL1E, which is 624 amino acid residues long, has a predicted mass of 69.8 kDa and a pI of 7.5. Dynamin-related protein 1E belongs to a plant-specific subclass of dynamin-related proteins (DRP1), consisting of five members in Arabidopsis (A, B, C, D, E). This class is characterized by having an N-termina…
AT3G09270	2.73246	0.00369459	Encodes glutathione transferase belonging to the tau class of GSTs. Naming convention according to Wagner et al. (2002).
AT5G42180	2.73037	0.0294661	Peroxidase superfamily protein
AT2G24720	2.73025	0.029787	member of Putative ligand-gated ion channel subunit family
AT1G54385	2.72993	0.0403934	At1G54385 encodes the plant KASH protein SINE1; SINE1 interacts with SUN1 and SUN2, is colocalized with F-actin, and is localized at the nuclear envelope.
AT1G68750	2.72783	1.49e-33	Encodes one of four Arabidopsis phosphoenolpyruvate (PEP) carboxylase proteins. But, it is more similar to bacterial PEP carboxylase than plant PEP carboxylase. Efforts to express this enzyme and to demonstrate its enzymatic activity in E.coli failed.
AT3G18690	2.72753	0.000304935	Encodes a nuclear-localized member of a plant specific gene family involved in mediating responses to pathogens. Interacts with WRKY transcriptional regulators.
AT2G48110	2.72629	6.04e-06	Encodes a novel protein of unknown function with homologs in non-seed plants. Sequence analysis predicts membrane spanning domains and a putative protein-protein interaction domain. Semi-dominant mutations display defects in phenylpropanoid accumulation suggesting a role in phenylpropanoid metabolism. It has been shown to physically associate with the conserved transcriptional coregulatory comple…
AT2G02010	2.72522	0.046384	glutamate decarboxylase 4
AT2G01990	2.72437	2.06e-05	XRI1-like protein
AT4G21215	2.72436	0.0215714	transmembrane protein
AT2G37390	2.72061	1.33e-06	Chloroplast-targeted copper chaperone protein
AT3G29750	2.71787	0.00313283	Eukaryotic aspartyl protease family protein
AT3G02750	2.70758	0.00816014	Protein phosphatase 2C family protein
AT2G42330	2.7024	0.0366742	Transmembrane kinase involved in auxin signaling. Phosphorylates T101 of TAA1 to inactive the transaminase and block auxin biosynthesis.
AT2G18700	2.69923	0.0275064	Encodes an enzyme putatively involved in trehalose biosynthesis. The protein has a trehalose synthase (TPS)-like domain that may or may not be active as well as a trehalose phosphatase (TPP)-like domain.
AT4G32940	2.69697	5.65e-05	Encodes a vacuolar processing enzyme belonging to a novel group of cysteine proteinases that is expressed in vegetative organs and is upregulated in association with various types of cell death and under stressed conditions. They are essential in processing seed storage proteins and for mediating the susceptible response of toxin-induced cell death.
AT5G04740	2.69546	1.56e-17	Encodes a ACT domain-containing protein. The ACT domain, named after bacterial aspartate kinase, chorismate mutase and TyrA (prephenate dehydrogenase), is a regulatory domain that serves as an amino acid-binding site in feedback-regulated amino acid metabolic enzymes.
AT2G36060	2.69528	2.36e-07	MMZ3/UEV1C encodes a protein that may play a role in DNA damage responses and error-free post-replicative DNA repair by participating in lysine-63-based polyubiquitination reactions. UEV1C can form diubiquitin and triubiquitin chains in combination with UBC13A/UBC35 in vitro. It can also functionally complement an mms2 mutation in budding yeast, both by increasing mms2 mutant viability in the pre…
AT3G55620	2.69369	0.0346682	Translation initiation factor IF6
AT3G20200	2.68901	0.0389967	kinase with adenine nucleotide alpha hydrolases-like domain-containing protein
AT3G57330	2.68889	0.000280663	Lesion mimic phenotype when mutation in the gene is combined with a mutation in ACA4. Lesion mimic phenotype of double knockout can be suppressed by nutritional supplements that increase anion levels (e.g. 15 mM Nitrate, Chloride, or Phosphate)
AT3G45600	2.68716	5.93e-07	Member of TETRASPANIN family
AT2G15220	2.68612	0.000132222	Plant basic secretory protein (BSP) family protein
AT5G62480	2.68418	0.027424	Encodes glutathione transferase belonging to the tau class of GSTs. Naming convention according to Wagner et al. (2002).
AT4G21190	2.67721	7.6e-05	Pentatricopeptide repeat (PPR) superfamily protein
AT4G22330	2.67551	0.00128713	AtCES1 encodes a nuclear and endoplasmic reticulum localized Acyl-CoA independent ceramide synthase that is involved in sphingolipid metabolism, disease resistance, nutrient limitation, and response to salt stress. Facilitates adaptation to environmental stresses by regulating autophagy.
AT4G05200	2.67202	3e-06	Encodes a cysteine-rich receptor-like protein kinase.
AT5G07740	2.67141	0.00409201	actin binding protein
AT3G52430	2.66818	0.00729721	Encodes a lipase-like gene that is important for salicylic acid signaling and function in resistance (R) gene-mediated and basal plant disease resistance. PAD4 can interact directly with EDS1, another disease resistance signaling protein. Expressed at elevated level in response to green peach aphid (GPA) feeding, and modulates the GPA feeding-induced leaf senescence through a mechanism that doesn…
AT5G13640	2.66647	0.0399451	arabidopsis phospholipid:diacylglycerol acyltransferase (PDAT)
AT1G66120	2.66606	0.025777	AMP-dependent synthetase and ligase family protein
AT5G43440	2.66214	0.000154388	encodes a protein whose sequence is similar to ACC oxidase
AT2G31280	2.65689	0.0417666	Encodes a LHW-like protein with 80% amino acid identity to LHW.
AT3G26730	2.65535	4.8e-22	RING/U-box superfamily protein
AT3G63010	2.6539	0.000138318	Encodes a gibberellin (GA) receptor ortholog of the rice GA receptor gene (OsGID1). Has GA-binding activity, showing higher affinity to GA4. Interacts with DELLA proteins in vivo in the presence of GA4. The mRNA is cell-to-cell mobile.
AT1G73080	2.65279	2.19e-09	Encodes a leucine-rich repeat receptor kinase. Functions as a receptor for AtPep1 to amplify innate immunity response to pathogen attacks. The mRNA is cell-to-cell mobile.
AT5G61010	2.65271	0.0163313	A member of EXO70 gene family, putative exocyst subunits, conserved in land plants. Arabidopsis thaliana contains 23 putative EXO70 genes, which can be classified into eight clusters on the phylogenetic tree.
AT4G23810	2.65182	0.0123478	member of WRKY Transcription Factor; Group III
AT1G79750	2.64796	0.0404135	The malic enzyme (EC 1.1.1.40) encoded by AtNADP-ME4 is localized to chloroplasts. The gene is expressed throughout the whole plant and during embryogenesis and germination. A possible involvement in the fatty acid biosynthesis has been proposed.
AT3G44190	2.64393	0.000174271	FAD/NAD(P)-binding oxidoreductase family protein
AT5G58630	2.64248	9e-11	hypothetical protein
AT3G56710	2.64125	3.51e-16	Sig1 binding protein; interacts with Sig1R4. As well as Sig1, SibI is imported into chloroplasts and its expression is light-dependent in mature chloroplasts.
AT2G47530	2.6398	0.0322691	Pollen Ole e 1 allergen and extensin family protein
AT2G46200	2.63785	0.0309186	U11/U12 small nuclear ribonucleoprotein
AT2G18420	2.63731	0.0262543	Encodes a Gibberellin-regulated GASA/GAST/Snakin family protein
AT2G37940	2.63106	5.44e-10	Inositol phosphorylceramide synthase 2
AT3G22890	2.63015	4.38e-13	encodes ATP sulfurylase, the first enzyme in the sulfate assimilation pathway of Arabidopsis. It may also participate in selenium metabolism. The mRNA is cell-to-cell mobile.
AT4G26140	2.63011	0.000479375	putative beta-galactosidase
AT5G04930	2.62982	0.0330309	Encodes a putative aminophospholipid translocase (p-type ATPase) involved in chilling response. It is targeted to the plasma membrane following association in the endoplasmic reticulum with an ALIS protein beta-subunit. The mRNA is cell-to-cell mobile.
AT5G48220	2.62936	6.62e-07	Aldolase-type TIM barrel family protein
AT5G62880	2.62895	0.0291565	ROP (Rho of plant GTPases) family member involved in cell wall patterning. Locally activated to form plasma membrane domains, which direct formation of cell wall pits in metaxylem vessel cells through interaction with cortical microtubules. Pattern formation of cell wall pits is governed by ROP activation via a reaction-difusion mechanism. Patterning involves active ROP1 recruiting BDR1 to the pl…
AT3G11530	2.62527	0.0152481	Vacuolar protein sorting 55 (VPS55) family protein
AT4G03470	2.62161	5.2e-05	Ankyrin repeat family protein
AT2G26870	2.62102	4.15e-06	Non-specific phospholipase C2 involved in gametophyte development.
AT4G28590	2.61651	0.0337322	Encodes a dual-targeted nuclear/plastidial phytochrome signaling component required for PEP assembly. It controls PhAPG expression primarily from the nucleus by interacting with phytochromes and promoting their localization to photobodies for the degradation of the transcriptional regulators PIF1 and PIF3. RCB-dependent PIF degradation in the nucleus signals the plastids for PEP assembly and PhAP…
AT2G35230	2.61148	0.0169531	Contains a plant-specific VQ motif. Involved in endosperm growth and seed size determination. IKU1 is expressed in the early endosperm and its progenitor, the central cell.IKU1 interacts with MINI3 in the yeast two-hybrid system.
AT2G38470	2.60998	0.000463515	Member of the plant WRKY transcription factor family. Regulates the antagonistic relationship between defense pathways mediating responses to P. syringae and necrotrophic fungal pathogens. Located in nucleus. Involved in response to various abiotic stresses - especially salt stress.
AT2G16910	2.60447	0.0123743	Encodes a basic helix-loop helix transcription factor involved in tapetal cell development, that directly regulates MGT5 expression in tapetum cells. Loss of function mutations are male sterile. AMS binds to a region termed the E box of target gene promoters.
AT4G39260	2.60219	0.000334461	Encodes a glycine-rich protein with RNA binding domain at the N-terminus. Protein is structurally similar to proteins induced by stress in other plants. Gene expression is induced by cold. Transcript undergoes circadian oscillations that is depressed by overexpression of AtGRP7. A substrate of the type III effector HopU1 (mono-ADP-ribosyltransferase).
AT5G04850	2.59862	0.0202864	SNF7 family protein
AT4G39630	2.59252	1.39e-06	translation initiation factor
AT5G08500	2.59041	1.2e-21	Transmembrane CLPTM1 family protein
AT4G37560	2.59	8.31e-15	Indole-3-acetamide (IAM) hydrolase gene required for the auxin effects of IAM.
AT3G58970	2.58758	0.0245853	Transmembrane magnesium transporter. One of nine family members.
AT3G19508	2.58716	0.00621153	complex 1 protein, LYR family protein
AT5G53310	2.58395	0.0263408	myosin heavy chain-like protein
AT5G24530	2.58345	1.03e-14	Encodes a putative 2OG-Fe(II) oxygenase that is defense-associated but required for susceptibility to downy mildew. The mRNA is cell-to-cell mobile.
AT2G21340	2.58226	0.0329771	Encodes a homolog of the multidrug and toxin extrusion transporter ENHANCED DISEASE SUSCEPTIBILITY5 that is constitutively expressed in green tissues independent of pathogen infection and is expressed in the chloroplast envelope. Unlike EDS5, it does not contribute to pathogen-induced SA accumulation.
AT3G61540	2.57569	7.5e-10	alpha/beta-Hydrolases superfamily protein
AT5G56450	2.5745	0.0106775	Mitochondrial substrate carrier family protein
AT3G50810	2.57273	0.00497789	Uncharacterized protein family (UPF0497)
AT2G28840	2.57239	0.000260379	hypothetical protein
AT4G12750	2.57028	0.0172628	Homeodomain-like transcriptional regulator
AT5G44120	2.55535	0.0348095	Encodes a 12S seed storage protein. The Landsberg erecta genome contains another copy of 12S globulin gene, CRA2, which is located tandemly with CRA1. Protein is tyrosine-phosphorylated and its phosphorylation state is modulated in response to ABA in Arabidopsis thaliana seeds.
AT5G58660	2.5525	6.37e-10	2-oxoglutarate (2OG) and Fe(II)-dependent oxygenase superfamily protein
AT3G60330	2.55219	0.0186156	H[+]-ATPase 7
AT5G35790	2.54862	1.6e-06	Encodes a plastidic glucose-6-phosphate dehydrogenase that is sensitive to reduction by DTT and whose mRNA is more prevalent in developing organs but absent in the root.
AT3G57630	2.54774	1.2e-06	Encodes a glycoprotein glycosyl transferase ExAD. Knockout mutants show truncated root hair phenotype.
AT3G13080	2.54701	1.55e-07	encodes an ATP-dependent MRP-like ABC transporter able to transport glutathione-conjugates as well as chlorophyll catabolites. The expression of this gene is upregulated by herbicide safeners such as benoxacor and fenclorim.
AT2G36670	2.54625	0.00111907	Eukaryotic aspartyl protease family protein
AT5G49120	2.54295	0.000219879	DUF581 family protein, putative (DUF581)
AT3G48770	2.54076	0.00781573	ATP/DNA binding protein
AT4G21534	2.53638	0.000290375	Diacylglycerol kinase family protein
AT3G11920	2.53626	0.00211527	glutaredoxin-like protein
AT4G30900	2.52725	8.5e-10	DNAse I-like superfamily protein
AT1G75540	2.52036	0.00200747	Encodes a B-box zinc finger transcription factor BBX21 (also named STH2/salt tolerance homolog2 and LHUS/long hypocotyl under shade). Interacts with COP1 to control de-etiolation. Also genetically interacts with COP1 to regulate shade avoidance. The mRNA is cell-to-cell mobile.
AT4G00330	2.51848	1.09e-08	high overall homology to CRCK1
AT3G47090	2.5172	0.00372035	Leucine-rich repeat protein kinase family protein
AT1G59740	2.51501	0.000192224	Major facilitator superfamily protein
AT2G19860	2.513	0.0337917	Encodes a protein with hexokinase activity (AtHXK2) and acts as a sensor for plant sugar responses.
AT2G36810	2.51248	1.55e-06	Specifically involved in gravity perception and/or gravity signal transduction for the shoot gravitropic response. Effects gravitropism only in inflorescence stems but normal in both hypocotyls and roots.
AT1G60040	2.50577	0.0406579	AGAMOUS-like 49
AT2G31660	2.50065	2.64e-08	SAD2 (super sensitive to ABA and drought 2) encodes an importin beta-domain family protein likely to be involved in nuclear transport in ABA signaling. Subcellular localization of GFP-tagged SAD2 showed a predominantly nuclear localization, consistent with a role for SAD2 in nuclear transport. Mutation of SAD2 in Arabidopsis alters abscisic acid sensitivity. SAD2 was ubiquitously expressed at low…
AT4G25660	2.49781	2.72e-09	PPPDE putative thiol peptidase family protein
AT2G37720	2.48753	7.07e-08	Encodes a member of the TBL (TRICHOME BIREFRINGENCE-LIKE) gene family containing a plant-specific DUF231 (domain of unknown function) domain. TBL gene family has 46 members, two of which (TBR/AT5G06700 and TBL3/AT5G01360) have been shown to be involved in the synthesis and deposition of secondary wall cellulose, presumably by influencing the esterification state of pectic polymers. A nomenclature…
AT3G51990	2.48731	7.31e-07	Protein kinase superfamily protein
AT3G61060	2.48722	0.00423789	phloem protein 2-A13
AT5G62990	2.48528	0.0268218	Nucleus-encoded RNA-binding protein which exists only in embryophytes, catalyzes nuclear pre-mRNA and chloroplast group II intron splicing.
AT3G57670	2.48449	0.00169865	Encodes a a C2H2/C2HC zinc finger transcription factor specifically expressed in the transmitting tract and involved in transmitting tract development and pollen tube growth.Acts redundantly with WIP4 and WIP5 to determine distal cell fate in the root. MP binds to regulatory elements within the NTT locus and likely regulates its expression.
AT5G12000	2.48233	0.0242378	kinase with adenine nucleotide alpha hydrolases-like domain-containing protein
AT2G33990	2.48231	0.000184336	Member of IQ67 (CaM binding) domain containing family.
AT3G46450	2.48071	1.15e-12	SEC14 cytosolic factor family protein / phosphoglyceride transfer family protein
AT3G21100	2.47458	0.000173567	RNA-binding (RRM/RBD/RNP motifs) family protein
AT3G24503	2.46957	0.00620121	Arabidopsis thaliana aldehyde dehydrogenase AtALDH1a mRNA. a sinapaldehyde dehydrogenase catalyzes both the oxidation of coniferylaldehyde and sinapaldehyde forming ferulic acid and sinapic acid, respectively
AT5G26340	2.46924	0.0088035	Encodes a protein with high affinity, hexose-specific/H+ symporter activity. The activity of the transporter appears to be negatively regulated by phosphorylation. Importantly, microarray analysis, as well as the study of the expression of this gene in mutants involved in programmed cell death (PCD) demonstrated a tight correlation between this gene's expression and PCD.
AT1G77400	2.46708	0.000184638	extensin-like protein
AT4G09670	2.46452	0.000671199	Oxidoreductase family protein
AT3G07300	2.464	0.0494925	NagB/RpiA/CoA transferase-like superfamily protein
AT1G62400	2.46018	4.13e-08	Protein kinase superfamily protein
AT5G64770	2.45437	3.5e-05	Encodes a root meristem growth factor (RGF). Belongs to a family of functionally redundant homologous peptides that are secreted, tyrosine-sulfated, and expressed mainly in the stem cell area and the innermost layer of central columella cells. RGFs are required for maintenance of the root stem cell niche and transit amplifying cell proliferation. Members of this family include: At5g60810 (RGF1), …
AT5G59960	2.44943	6.51e-07	K-stimulated pyrophosphate-energized sodium pump protein
AT3G60630	2.44729	0.00733479	Belongs to one of the LOM (LOST MERISTEMS) genes: AT2G45160 (LOM1), AT3G60630 (LOM2) and AT4G00150 (LOM3). LOM1 and LOM2 promote cell differentiation at the periphery of shoot meristems and help to maintain their polar organization.
AT2G29630	2.43968	1.52e-07	Encodes a protein involved in thiamin biosynthesis. The protein is an iron-sulfur cluster protein predicted to catalyze the conversion of 5-aminoimidazole ribonucleotide (AIR) to hydroxymethylpyrimidine (HMP) or hydroxymethylpyrimidine phosphate (HMP-P). A severe reduction of THIC levels in plants decreases vitamin B1 (thiamin diphosphate (TPP)) levels and also leads to changes in the levels of n…
AT2G34930	2.43809	0.00226278	disease resistance family protein / LRR family protein
AT2G01340	2.43806	0.0381759	Encodes a protein whose expression is responsive to nematode infection; PADRE protein up-regulated after infection by S. sclerotiorun.
AT5G47040	2.43164	0.000169147	Encodes a member of the Lon protease-like proteins (Lon1/At5g26860, Lon2/At5g47040, Lon3/At3g05780, Lon4/At3g05790). Lon is a multifunctional ATP-dependent protease which exists in bacteria, archaea and within organelles in eukaryotic cells. Lon proteases are responsible for the degradation of abnormal, damaged and unstable proteins.
AT2G26350	2.42838	2.51e-30	Zinc-binding peroxisomal integral membrane protein (PEX10). Inserted directly from the cytosol into peroxisomes and is involved in importing proteins into the peroxisome. Required for embryogenesis.
AT1G72100	2.42821	0.0216985	late embryogenesis abundant domain-containing protein / LEA domain-containing protein
AT4G38060	2.42289	4.54e-05	hypothetical protein
AT3G56040	2.42052	1.07e-15	UDP-glucose pyrophosphorylase 3
AT4G37640	2.41923	6.24e-13	Encodes a calmodulin-regulated Ca(2+)-pump located in the endoplasmic reticulum. Belongs to plant 2B ATPase's with an N-terminal autoinhibitor.
AT3G03800	2.41681	0.00010761	member of SYP13 Gene Family
AT4G33910	2.41553	0.0401852	2-oxoglutarate (2OG) and Fe(II)-dependent oxygenase superfamily protein
AT3G23730	2.41444	0.00287242	xyloglucan endotransglucosylase/hydrolase 16
AT3G45400	2.40839	0.00442335	exostosin family protein
AT5G40690	2.40419	0.00376415	histone-lysine N-methyltransferase trithorax-like protein
AT1G68170	2.40355	0.0299254	nodulin MtN21-like transporter family protein
AT4G15650	2.40287	0.00607504	kinase-like protein
AT3G28630	2.39685	7.23e-10	actin cross-linking protein, putative (DUF569)
AT5G45110	2.39253	0.00092792	Encodes NPR3, a paralog of NPR1. Involved in negative regulation of defense responses against bacterial and oomycete pathogens. npr3 mutants has elevated level of PR1 expression. Interacts with TGA2, TGA3, TGA5 and TGA6 in yeast two hybrid assays. NPR3 and NPR4 are receptors for the immune signal salicylic acid. The mRNA is cell-to-cell mobile.
AT5G67400	2.38926	0.0176658	root hair specific 19
AT2G13290	2.38597	0.0194804	beta-1,4-N-acetylglucosaminyltransferase family protein
AT5G61440	2.38195	0.00156819	Encodes a member of the thioredoxin family protein. Located in the chloroplast. The mRNA is cell-to-cell mobile.
AT2G33500	2.37785	0.00105987	B-box type zinc finger protein with CCT domain-containing protein
AT3G28890	2.37115	0.00980082	receptor like protein 43
AT2G42010	2.37018	0.00528383	phospholipase D (PLDbeta)
AT5G04870	2.36996	0.000548621	A calcium-dependent protein kinase that can phosphorylate phenylalanine ammonia lyase (PAL), a key enzyme in pathogen defense.Phosphorylates, in vivo, the transcription factor ORE1, a master regulator of senescence.
AT2G17890	2.36743	2.7e-07	Encodes a member of Calcium Dependent Protein Kinase. Protein is N-myristoylated. Localizes to the plasma membrane. Localizes to the chloroplast when the myristoylation motif is mutated.
AT4G18220	2.36571	0.00170969	Drug/metabolite transporter superfamily protein
AT3G56380	2.36118	0.0303301	response regulator 17
AT3G03870	2.35848	0.0261655	transmembrane protein
AT1G80000	2.358	0.0240929	CASC3/Barentsz eIF4AIII binding protein
AT4G19810	2.35663	1.38e-05	ChiC encodes a Class V chitinase that is a part of glycoside hydrolase family 18 based on CAZy groupings. It appears to primarily act as an exochitinase in vitro where it predominantly cleaves a chitobiose (GlcNAc)2 residue from the non-reducing end of a chitin oligosaccharide. However, it shows some minor endochitinase activity in vitro, as well. A putative 24 amino-acid signal peptide may direc…
AT5G48150	2.35134	3.65e-07	Member of GRAS gene family. Semi-dominant mutant has a reduced response to far-red light and appears to act early in the phytochrome A signaling pathway.
AT2G39920	2.3498	0.00104936	HAD superfamily, subfamily IIIB acid phosphatase
AT2G24610	2.34955	0.000759644	member of Cyclic nucleotide gated channel family
AT2G25970	2.34668	6.48e-05	KH domain-containing protein
AT5G47060	2.34624	2.9e-09	hypothetical protein (DUF581)
AT2G19800	2.34591	0.0212929	Encodes a myo-inositol oxygenase family gene.
AT5G45970	2.33811	0.00710899	Encodes a Rac-like protein ARAC2. A member of ROP GTPase gene family.
AT5G49540	2.33137	0.000206565	Rab5-interacting family protein
AT2G33580	2.33015	6.1e-06	Encodes a putative LysM-containing receptor-like kinase. LYK5 is a major chitin receptor and forms a chitin-induced complex with related kinase CERK1. Based on protein sequence alignment analysis, it was determined as a pseudo kinase due to a lack of the ATP-binding P-loop in the kinase domain.
AT3G17690	2.32926	0.000253625	member of Cyclic nucleotide gated channel family
AT1G79070	2.32794	0.00106039	SNARE-associated protein-like protein
AT3G56630	2.32745	3.87e-05	member of CYP94D
AT3G13600	2.32714	0.0199842	calmodulin-binding family protein
AT2G18500	2.32644	0.000553368	ovate family protein 7
AT1G67550	2.3258	0.0125191	Encodes a nickel-containing urea hydrolase involved in nitrogen recycling. It requires three urease accessory proteins for its activation. The mRNA is cell-to-cell mobile.
AT3G07870	2.32459	0.00715651	FBX92 is an F-box containing protein. Overexpression produces plants with smaller leaves while reduced expression is correlated with increased leaf size and increased rates of cell proliferation.
AT4G34150	2.31883	2.4e-08	Calcium-dependent lipid-binding (CaLB domain) family protein
AT5G18310	2.31752	0.00174984	ubiquitin hydrolase
AT1G69850	2.31636	0.018017	Encodes an inducible component of low-affinity nitrate uptake. mRNA found primarily in root hairs and the epidermis of roots. It also acts as an ABA importer at the site of ABA biosynthesis and is important for the regulation of stomatal aperture in inflorescence stems.
AT1G49050	2.31379	2.41e-08	Encodes a member of the aspartyl protease family. Interacts with BAGP1 and BAG6 and appears to be required for cleavage of BAG6 as BAG6 is not cleaved in APCB1 mutant backgrounds.
[truncated: 918 more rows]

## Sheet: CD-SC Up
Supplementary Table S3 Details of the Upregulated DEGs in i-amiCHLI Plants (Pairwise Analysis - CD vs SC)
[truncated: 1,426 more rows]

[truncated: 2 more sheets: CC-SC Up, STEM Up]
