# Supplementary material for: Transcriptome Analysis Shows Activation of Stress and Defense Responses by Silencing of Chlorophyll Biosynthetic Enzyme CHLI in Transgenic Tobacco
Source: Int J Mol Sci. 2020 Sep 24;21(19):7044. doi: 10.3390/ijms21197044 (PMC7582866; doi:10.3390/ijms21197044)
Supplement: Supplementary file 1 [file ijms-21-07044-s001.zip › Suppl/Table S4_DOWN DEGs.xlsx]

## Sheet: CD-CC Down
Supplementary Table S4 Details of the Downregulated DEGs in i-amiCHLI Plants (Pairwise Analysis - CD vs CC)
AGI	Log2(FC)	P-adj	Gene Description
AT3G22380	-7.84852	4.89e-36	Encodes a nucleus-acting plant-specific clock regulator working close to the central oscillator and affecting the circadian gating of light responses. Circadian gating is the alteration of circadian phase according to the photoperiod of the entraining day/light cycle and the rhythmic antagonism of light responses in the early subjective night. TIC differentially regulates CCA1 and PRR9 from LHY, …
AT1G47490	-6.54113	5.67e-19	RNA-binding protein 47C;(source:Araport11)
AT3G15790	-5.85575	3.84e-13	Protein containing methyl-CpG-binding domain.Has sequence similarity to human MBD proteins.
AT2G20990	-5.78734	4.37e-14	Encodes a protein specifically localized to the ER-PM boundary with similarity to synaptotagmins, a class of membrane trafficking proteins. SYT1 is expressed in all tissues. Loss of function mutations show hypersensitivity to NaCl and electrolyte leakage from the plasma membrane. SYT1 also affects calcium dependent freezing tolerance and mechanical stress response. Regulates endocytosis endosome …
AT1G14610	-5.61536	5.06e-13	Required for proper proliferation of basal cells.
AT5G53130	-5.59014	6.59e-13	member of Cyclic nucleotide gated channel family
AT5G54290	-5.48541	3.73e-12	Encodes CcdA, a thylakoid membrane protein required for the transfer of reducing equivalents from stroma to thylakoid lumen.
AT2G24120	-5.35011	8.5e-11	DNA/RNA polymerases superfamily protein;(source:Araport11)
AT3G56640	-5.30152	3.79e-11	Encodes a member of the exocyst complex gene family. The exocyst is a protein complex involved in tethering vesicles to the plasma membrane during regulated or polarized secretion.
AT2G05160	-5.02432	1.04e-09	CCCH-type zinc fingerfamily protein with RNA-binding domain-containing protein;(source:Araport11)
AT5G67100	-4.9853	6.62e-15	Encodes the putative catalytic subunit of the DNA polymerase alpha. Interacts with genes involved in chromatin-mediated cellular memory. ICU2 genetically interacts with TERMINAL FLOWER2, the ortholog of HETEROCHROMATIN PROTEIN1 of animals and yeasts, and with the Polycomb group (PcG) gene CURLY LEAF. A number of regulatory genes were derepressed in the icu2-1 mutant, including genes associated wi…
AT2G40435	-4.94206	2.42e-09	transcription factor SCREAM-like protein;(source:Araport11)
AT1G44110	-4.8308	1.23e-08	Cyclin A1;(source:Araport11)
AT1G50000	-4.81921	1.73e-08	methyltransferase;(source:Araport11)
AT5G16540	-4.80612	1.49e-08	Encodes a zinc finger protein.
AT4G04350	-4.67157	9.71e-08	tRNA synthetase class I (I, L, M and V) family protein;(source:Araport11)
AT1G78610	-4.56822	1.68e-07	mechanosensitive channel of small conductance-like 6;(source:Araport11)
AT4G36860	-4.54561	2.62e-07	DAR1 is a member of a small (7 member) ubiquitin binding protein family. It appears to play a role in regulation of endoreduplication in leaf epidermal tissue.
AT3G59080	-4.53539	1.38e-17	Eukaryotic aspartyl protease family protein;(source:Araport11)
AT3G53180	-4.53497	2.48e-07	Encodes a protein that is the product of a fusion gene with a C-terminal GSI like sequence and an N-terminal part sharing homology with nodulins. It self-assembles into oligomers and its expression is increased in response to flagellin treatment. The protein co-localizes with microtubules and binds gamma-tubulin. RNAi lines are affected in root morphogenesis.
AT3G05910	-4.52088	3.95e-07	Pectinacetylesterase family protein;(source:Araport11)
AT2G41530	-4.51467	4.65e-07	Encodes a protein with S-formylglutathione hydrolase activity.
AT5G17410	-4.51197	6.13e-07	Spc97 / Spc98 family of spindle pole body (SBP) component;(source:Araport11)
AT1G61120	-4.46848	1.15e-06	Encodes a geranyllinalool synthase that produces a precursor to TMTT, a volatile plant defense C16-homoterpene. GES transcript levels rise in response to alamethicin, a fungal peptide mixture that damages membranes. This transcriptional response is blocked in JA biosynthetic and JA signaling mutants, but GES transcript levels still rise in response to alamethicin in mutants with salicylic acid an…
AT4G03390	-4.44836	6.16e-07	STRUBBELIG-receptor family 3;(source:Araport11)
AT4G27220	-4.42425	6.34e-07	NB-ARC domain-containing disease resistance protein;(source:Araport11)
AT3G04970	-4.4215	3.85e-07	DHHC-type zinc finger family protein;(source:Araport11)
AT1G69010	-4.41253	7.8e-07	Encodes BES1-INTERACTING MYC-LIKE 2 (BIM2), a PAR1 (PHYTOCHROME RAPIDLY REGULATED 1)-interacting protein that positively modulates the shade avoidance syndrome in Arabidopsis seedlings.
AT2G04540	-4.40202	1.55e-06	Encodes a mitochondrial beta-ketoacyl-ACP synthase.
AT4G01570	-4.38891	1.62e-08	Tetratricopeptide repeat (TPR)-like superfamily protein;(source:Araport11)
AT2G41460	-4.38175	9.88e-07	Apurinic endonuclease-redox protein. It functions as an apurinic/apyrimidinic class II endonuclease, and is involved in DNA repair.
AT5G12960	-4.36383	1.1e-06	proline-tRNA ligase (DUF1680);(source:Araport11)
AT2G45030	-4.35635	1.36e-06	Translation elongation factor EFG/EF2 protein;(source:Araport11)
AT2G18350	-4.3497	7.78e-10	homeobox protein 24;(source:Araport11)
AT2G19860	-4.34446	1.22e-06	Encodes a protein with hexokinase activity (AtHXK2) and acts as a sensor for plant sugar responses.
AT4G37930	-4.32544	7.73e-08	Encodes a protein with mitochondrial serine hydroxymethyltransferase activity, which functions in the photorespiratory pathway, catalyzes the conversion of serine and tetrahydrofolate to glycine and 5,10-methylene tetrahydrofolate. Involved in controlling cell damage caused by abiotic stress, such as high light and salt and the hypersensitive defense response of plants.
AT2G02870	-4.3071	1.99e-06	Galactose oxidase/kelch repeat superfamily protein;(source:Araport11)
AT1G15740	-4.30501	1.87e-06	Leucine-rich repeat family protein;(source:Araport11)
AT1G75450	-4.29514	1.27e-10	This gene used to be called AtCKX6. It encodes a protein whose sequence is similar to cytokinin oxidase/dehydrogenase, which catalyzes the degradation of cytokinins.
AT1G09270	-4.27764	3.73e-06	Protein interacts with Agrobacterium proteins VirD2 and VirE2.
AT1G80570	-4.26581	2.44e-06	RNI-like superfamily protein;(source:Araport11)
AT1G05680	-4.21697	6.21e-10	Encodes a UDP-glucosyltransferase, UGT74E2, that acts on IBA (indole-3-butyric acid) and affects auxin homeostasis. The transcript and protein levels of this enzyme are strongly induced by H2O2 and may allow integration of ROS (reactive oxygen species) and auxin signaling. This enzyme can also transfer glycosyl groups to several compounds related to the explosive TNT when this synthetic compound …
AT3G23900	-4.18055	7.9e-06	Physically interacts with, and promotes canonical splicing of, transcripts encoding defense signaling proteins, including the key negative regulator of pattern recognition receptor signaling complexes, CALCIUM-DEPENDENT PROTEIN KINASE 28 (CPK28). Upon immune activation by Plant Elicitor Peptides (Peps), IRR is dephosphorylated, disrupting interaction with CPK28 transcripts and resulting in accumu…
AT1G70950	-4.12138	1.21e-05	TPX2 (targeting protein for Xklp2) protein family;(source:Araport11)
AT3G25230	-4.07072	1.99e-05	Encodes a a high molecular weight member of the FK506 binding protein (FKBP) family. It has three FKBP12-like domains, tetratricopeptide repeats, and a putative calmodulin binding domain. Modulates thermotolerance by interacting with HSP90.1 and affecting the accumulation of HsfA2-regulated sHSPs. Belongs to one of the 36 carboxylate clamp (CC)-tetratricopeptide repeat (TPR) proteins (Prasad 2010…
AT1G03090	-4.03236	2.31e-07	MCCA is the biotinylated subunit of the dimer MCCase, which is involved in leucine degradation. Both subunits are nuclear coded and the active enzyme is located in the mitochondrion.
AT4G01170	-4.00397	2.07e-05	hypothetical protein;(source:Araport11)
AT3G62310	-3.95266	3.23e-05	RNA helicase family protein;(source:Araport11)
AT5G47520	-3.9465	2.91e-05	RAB GTPase homolog A5A;(source:Araport11)
AT4G09980	-3.9383	3.21e-05	Encodes a member of a core set of mRNA m6A writer proteins and is required for N6-adenosine methylation of mRNA.
AT1G79650	-3.92197	3.62e-05	Encodes a member of the RADIATION SENSITIVE23 (RAD23) family: AT1G16190(RAD23A), AT1G79650(RAD23B), AT3G02540(RAD23C), AT5G38470(RAD23D). RAD23 proteins play an essential role in the cell cycle, morphology, and fertility of plants through their delivery of UPS (ubiquitin/26S proteasome system) substrates to the 26S proteasome.
AT2G16430	-3.91893	3.33e-05	Encodes an acid phosphatase involved plant acclimation to Pi deprivation.
AT3G49290	-3.90936	2.52e-11	One of four ABI-like proteins.
AT5G14760	-3.84284	7.48e-05	At5g14760 encodes for L-aspartate oxidase involved in the early steps of NAD biosynthesis. In contrary to the EC 1.4.3.16 (l-aspartate oxidase - deaminating) the enzyme catalyzes the reaction L-aspartate + O2 = iminoaspartate (alpha-iminosuccinate) + H2O2. Flavoenzyme-encoding gene.
AT4G21380	-3.82083	6.88e-05	encodes a putative receptor-like serine/threonine protein kinases that is similar to Brassica self-incompatibility (S) locus. Expressed in root. Shoot expression limited to limited to the root-hypocotyl transition zone and at the base of lateral roots as well as in axillary buds, and pedicels.
AT4G37070	-3.79918	9.58e-06	Patatin-related phospholipase A. Expressed strongly and exclusively in roots. AtplaIVA-null mutants have reduced lateral root development. Phosphorylation by calcium-dependent protein kinases in vitro enhances its activity.
AT4G12400	-3.7981	8.69e-05	Encodes one of the 36 carboxylate clamp (CC)-tetratricopeptide repeat (TPR) proteins (Prasad 2010, Pubmed ID: 20856808) with potential to interact with Hsp90/Hsp70 as co-chaperones.
AT1G58060	-3.78255	8.77e-05	RNA helicase family protein;(source:Araport11)
AT5G35170	-3.74974	0.000100616	adenylate kinase family protein;(source:Araport11)
AT5G04160	-3.7305	0.00012422	UUAT1 is a UDP-Uronic acid transporter that is localized to the Golgi. It is expressed in the seed coat epidermis and is involved in the development of seed coat mucilage.
AT3G12540	-3.70426	0.000165392	ternary complex factor MIP1 leucine-zipper protein (Protein of unknown function, DUF547);(source:Araport11)
AT2G36885	-3.6931	6.35e-09	translation initiation factor;(source:Araport11)
AT5G66600	-3.67917	0.000190993	electron transporter, putative (Protein of unknown function, DUF547);(source:Araport11)
AT3G22680	-3.66353	0.00021111	Encodes RNA-DIRECTED DNA METHYLATION 1 (RDM1), forming a complex with DMS3 (AT3G49250) and DRD1 (AT2G16390). This complex is termed DDR. The DDR complex is required for polymerase V transcripts and RNA-directed DNA methylation.
AT3G22600	-3.61888	2.06e-07	Glycosylphosphatidylinositol (GPI)-anchored LTPg protein, downregulated in syncytia induced by the beet cyst nematode Heterodera schachtii and root knot nematode Meloidogyne incognita. Infection with bacteria (Pseudomonas syringae) and fungi (Botrytis cinerea) leads to the induction of the gene in leaves.
AT3G18310	-3.60182	0.000147313	TATA box-binding protein associated factor RNA polymerase I subunit C;(source:Araport11)
AT2G47880	-3.5457	0.000153243	Encodes a member of the CC-type glutaredoxin (ROXY) family. CEPD2 is a non secreted polypeptide that is highly similar to CEPD1 which is another member of a novel family related to glutaredoxins. It is induced by nitrogen starvation. It acts downstream of the CEP1 peptide in systemic N-demand signalling .The RNA is expressed in the phloem of cotelydon and leaf vasculature but the peptide is graft…
AT1G79210	-3.53973	0.000471496	N-terminal nucleophile aminohydrolases (Ntn hydrolases) superfamily protein;(source:Araport11)
AT4G29270	-3.49126	1.35e-28	HAD superfamily, subfamily IIIB acid phosphatase;(source:Araport11)
AT5G54280	-3.44984	0.000728493	Type VII myosin gene
AT3G54070	-3.42207	0.000886648	LOW protein: ankyrin repeat protein;(source:Araport11)
AT5G09960	-3.40277	1.79e-05	sorbin/SH3 domain protein;(source:Araport11)
AT1G24300	-3.40076	0.000253002	GYF domain-containing protein;(source:Araport11)
AT1G63500	-3.40001	8.33e-05	kinase with tetratricopeptide repeat domain-containing protein;(source:Araport11)
AT3G04600	-3.39894	0.000854624	Nucleotidylyl transferase superfamily protein;(source:Araport11)
AT1G60590	-3.38139	0.00106734	Pectin lyase-like superfamily protein;(source:Araport11)
AT5G12250	-3.37587	0.00107747	Encodes a beta-tubulin. Expression of TUB6 has been shown to decrease in response to cold treatment.
AT1G64940	-3.36858	0.0010658	member of CYP89A
AT5G50790	-3.36753	2.96e-06	Encodes a member of the SWEET sucrose efflux transporter family proteins. Transcriptionally activated by long photoperiods; activation depends on FT and SOC1. The ectopic expression of SWEET10 causes early flowering and leads to higher levels of transcription of flowering-time related genes in the shoot apex.
AT4G21760	-3.3482	0.00116648	beta-glucosidase 47;(source:Araport11)
AT1G40087	-3.33645	0.00126313	Plant transposase (Ptta/En/Spm family);(source:Araport11)
AT2G14170	-3.3357	0.00122692	Arabidopsis thaliana methylmalonate-semialdehyde dehydrogenase
AT5G20220	-3.33482	0.00124145	zinc knuckle (CCHC-type) family protein;(source:Araport11)
AT2G38120	-3.33481	0.000222697	Encodes an auxin influx transporter. AUX1 resides at the apical plasma membrane of protophloem cells and at highly dynamic subpopulations of Golgi apparatus and endosomes in all cell types. AUX1 action in the lateral root cap and/or epidermal cells influences lateral root initiation and positioning. Shoot supplied ammonium targets AUX1 and inhibits lateral root emergence. The mRNA is cell-to-cell…
AT5G43580	-3.33158	1.75e-08	Predicted to encode a PR (pathogenesis-related) peptide that belongs to the PR-6 proteinase inhibitor family. Functions in resistance to necrotrophic fungi and insect herbivory. Six putative PR-6-type protein encoding genes are found in Arabidopsis: At2g38900, At2g38870, At5g43570, At5g43580, At3g50020 and At3g46860.
AT1G20823	-3.31999	0.00132943	Encodes a RING E3 ubiquitin ligase ATL80. Involved in phosphate mobilization and cold stress response in sufficient phosphate growth conditions. The mRNA is cell-to-cell mobile.
AT3G18040	-3.31763	0.00144298	Encodes a protein with similarity to MAP kinases (MAPK9).Expressed preferentially in guard cells and appears to be involved in reactive oxygen species mediated ABA signaling.
AT4G10050	-3.30245	0.00106778	esterase/lipase/thioesterase family protein;(source:Araport11)
AT5G58150	-3.30108	0.00143271	Leucine-rich repeat protein kinase family protein;(source:Araport11)
AT5G22820	-3.27426	0.00160337	ARM repeat superfamily protein;(source:Araport11)
AT4G12830	-3.26547	0.00151881	alpha/beta-Hydrolases superfamily protein;(source:Araport11)
AT4G27460	-3.25151	0.00181642	Cystathionine beta-synthase (CBS) family protein;(source:Araport11)
AT1G09380	-3.24747	0.00136488	nodulin MtN21-like transporter family protein
AT4G33800	-3.2469	0.000183052	hypothetical protein;(source:Araport11)
AT1G54920	-3.23455	0.00104493	hypothetical protein;(source:Araport11)
AT4G17300	-3.2324	0.000788838	Asparaginyl-tRNA synthetase protein involved in amino acid activation/protein synthesis.
AT3G01810	-3.19833	0.00189135	EEIG1/EHBP1 protein amino-terminal domain protein;(source:Araport11)
AT1G71140	-3.17098	0.00271637	MATE transporter that can export the antibiotic norfloxacin.
AT5G60410	-3.16928	0.00262912	Encodes a plant small ubiquitin-like modifier (SUMO) E3 ligase that is a focal controller of Pi starvation-dependent responses. Also required for SA and PAD4-mediated R gene signalling, which in turn confers innate immunity in Arabidopsis. Also involved in the regulation of plant growth, drought responses and freezing tolerance. This latter effect is most likely due to SIZ1 dependent ABI5 sumoyla…
AT1G08630	-3.15583	9.02e-06	Encodes a threonine aldolase, involved in threonine degradation to glycine. Primarily expressed in seeds and seedlings.
AT5G02250	-3.14047	0.00312018	Encodes a exoribonuclease involved in rRNA processing in mitochondria and chloroplasts.Loss of function mutations are pale green and require supplementation with sucrose for germination and early development. Plants are pale green due to defects in chloroplast biogenesis.
AT3G02280	-3.13148	5.65e-07	Flavoenzyme-encoding gene.
AT3G24620	-3.08622	0.000419627	Encodes a member of KPP-like gene family, homolog of KPP (kinase partner protein) gene in tomato. Also a member of the RopGEF (guanine nucleotide exchange factor) family, containing the novel PRONE domain (plant-specific Rop nucleotide exchanger), which is exclusively active towards members of the Rop subfamily.
AT2G45660	-3.07695	0.00402304	Controls flowering and is required for CO to promote flowering. It acts downstream of FT. Overexpression of (SOC1) AGL20 suppresses not only the late flowering of plants that have functional FRI and FLC alleles but also the delayed phase transitions during the vegetative stages of development. AGL20/SOC1 acts with AGL24 to promote flowering and inflorescence meristem identity.AGL20 upregulates ex…
AT1G76110	-3.07258	2.33e-05	HMG (high mobility group) box protein with ARID/BRIGHT DNA-binding domain-containing protein;(source:Araport11)
AT3G23090	-3.06338	0.00295899	Member of the microtubule regulatory protein WVD2/WDL family WDL3 stabilizes cortical microtubules and is involved in light induced hypocotyl elongation. WDL3 is ubiquinated by COP1, leading to its degadation in the dark,
AT4G28600	-3.06002	0.00449517	encodes a calmodulin-binding protein that is expressed in pollen, suspension culture cells, flowers, and fruits.
AT1G72560	-3.05192	0.00467103	Encodes a karyopherin, specifically the Arabidopsis ortholog of LOS1/XPOT, a protein that mediates nuclear export of tRNAs in yeast and mammals. PSD is capable of rescuing the tRNA export defect of los1 in S. cerevisiae. psd mutants display disrupted initiation of the shoot apical meristem and delay leaf initiation after germination; they also display delayed transition from vegetative to reprodu…
AT1G20160	-3.04831	0.00135501	Encodes two isoforms. One (SBT5.2(a) ) is a secreted, cell wall localized subtilisin-like serine protease that is involved in regulation of stomatal development. The second isoform (SBT5.2(b) is localized to endosomes.
AT2G29760	-3.02628	0.00496169	Encodes a chloroplast RNA editing factor.
AT3G27200	-3.00801	0.00310668	Cupredoxin superfamily protein;(source:Araport11)
AT5G51720	-3.00782	6.45e-06	Encodes a protein with biochemical, structural, and biophysical characteristics of a NEET protein. It plays a key role in plant development, senescence, reactive oxygen homeostasis, and Fe metabolism.
AT3G46510	-2.99838	0.000471496	Encodes a protein containing a UND, a U-box, and an ARM domain. This protein has E3 ubiquitin ligase activity based on in vitro assays. Can be phosphorylated in vitro by MLPK, ARK1, and ARK2 but not by SD1-29. Involved in ubiquitination of pattern recognition receptor FLS2.
AT2G29200	-2.99683	0.0056622	Encodes a member of the Arabidopsis Pumilio (APUM) proteins containing PUF domain (eight repeats of approximately 36 amino acids each). PUF proteins regulate both mRNA stability and translation through sequence-specific binding to the 3' UTR of target mRNA transcripts.
AT3G52480	-2.99421	0.00570119	transmembrane protein;(source:Araport11)
AT3G15550	-2.98784	0.0018417	trichohyalin;(source:Araport11)
AT4G17760	-2.98571	0.00596944	PCNA domain-containing protein;(source:Araport11)
AT3G59470	-2.98073	0.00616331	Encodes one of four FRS (FAR1-RELATED SEQUENCE) factor-like genes in Arabidopsis. FRS factors are characterized by having an N-terminal C2H2-type chelating motif of the WRKY- Glial Cell Missing1 family, a central core transposase domain of Mutator-like element transposases, and a C-terminal SWIM domain. The four FRF-like genes in Arabidopsis share only the N-terminal motif with FRS proteins. FRF1…
AT5G23280	-2.98048	0.00613687	Transcription factor which plays an important role during leaf and hypocotyl development, redundantly, with at least six class I TCPs, and regulates the expression of CYCD1;1 to affect endoreplication.
AT3G16490	-2.97	0.00160458	Member of IQ67 (CaM binding) domain containing family.
AT1G77320	-2.95359	0.00692683	Mutant is defective in meiosis and produces abnormal microspores. Encodes a BRCT-domain-containing protein that could be specific to the meiotic cell cycle and that plays a crucial role in some DNA repair events independent of SPO11 DSB recombination repair.
AT3G15680	-2.94641	3.88e-05	Ran BP2/NZF zinc finger-like superfamily protein;(source:Araport11)
AT1G49310	-2.94486	0.000800432	transmembrane protein;(source:Araport11)
AT5G17770	-2.92674	0.00431908	Encodes NADH:cytochrome (Cyt) b5 reductase that displayed strict specificity to NADH for the reduction of a recombinant Cyt b5 (AtB5-A), whereas no Cyt b5 reduction was observed when NADPH was used as the electron donor.
AT3G20150	-2.92101	0.0063724	Kinesin motor family protein;(source:Araport11)
AT5G19210	-2.908	0.00818966	P-loop containing nucleoside triphosphate hydrolases superfamily protein;(source:Araport11)
AT1G19250	-2.90529	0.000278854	FMO1 is required for full expression of TIR-NB-LRR conditioned resistance to avirulent pathogens and for basal resistance to invasive virulent pathogens. Functions in an EDS1-regulated but SA-independent mechanism that promotes resistance and cell death at pathogen infection sites. FMO1 functions as a pipecolate N-hydroxylase and catalyzes the biochemical conversion of pipecolic acid to N-hydroxy…
AT5G52010	-2.88781	0.0065007	C2H2-like zinc finger protein;(source:Araport11)
AT4G37840	-2.88375	3.07e-05	Encodes a putative hexokinase.
AT1G30400	-2.87359	0.00826934	glutathione S-conjugate transporting ATPase (AtMRP1) mRNA. An ABCC-type arsenite-phytochelatin transporter. The expression of this gene is upregulated by herbicide safeners such as benoxacor and fenclorim.
AT1G74670	-2.86558	9.45e-05	Gibberellin-regulated family protein;(source:Araport11)
AT3G18010	-2.85509	0.00413972	Encodes a WUSCHEL-related homeobox gene family member with 65 amino acids in its homeodomain. Proteins in this family contain a sequence of eight residues (TLPLFPMH) downstream of the homeodomain called the WUS box. Its mRNA is expressed in the initiating vascular primordium of the cotyledons during heart and torpedo stages.
AT1G78790	-2.84875	0.0103982	Encodes a protein with high similarity to mammalian MHF2 that acts in the same pathway as FANCM to restrain class II meiotic crossing over.
AT5G36930	-2.84448	0.0105303	Disease resistance protein (TIR-NBS-LRR class) family;(source:Araport11)
AT5G18280	-2.84388	0.0080728	Encodes an enzyme with ATPase and ADPase activity (an apyrase) that when mutated in combination with ATAPY1 causes a complete inhibition of pollen germination.
AT4G23980	-2.84233	0.00877677	Encodes auxin response factor 9 (ARF9). The mRNA is cell-to-cell mobile.
AT5G06530	-2.84128	0.010705	Encodes ABCG22, an ABC transporter gene. Mutation results in increased water transpiration and drought susceptibility.
AT2G37840	-2.83199	0.0111409	Protein kinase superfamily protein;(source:Araport11)
AT4G26690	-2.83059	0.0071732	Glycerophosphoryl diester phosphodiesterase-like protein involved in cell wall cellulose accumulation and pectin linking. Impacts root hair, trichome and epidermal cell development.
AT4G02860	-2.82325	0.0115304	Phenazine biosynthesis PhzC/PhzF protein;(source:Araport11)
AT3G52110	-2.81619	0.0118592	interferon-activable protein;(source:Araport11)
AT3G09620	-2.81186	0.011923	P-loop containing nucleoside triphosphate hydrolases superfamily protein;(source:Araport11)
AT5G22460	-2.79562	0.0128182	alpha/beta-Hydrolases superfamily protein;(source:Araport11)
AT2G36400	-2.79132	0.00825465	Growth regulating factor encoding transcription activator. One of the nine members of a GRF gene family, containing nuclear targeting domain. Mutants result in smaller leaves indicating the role of the gene in leaf development. Expressed in root, shoot and flower.
AT4G13230	-2.78105	0.0132639	Late embryogenesis abundant protein (LEA) family protein;(source:Araport11)
AT5G50720	-2.77465	0.0136245	Encodes one of five HVA22 homologs in Arabidopsis. HVA22 is an ABA- and stress-inducible gene first isolated from barley. Members of this gene family have only been found in eukaryotes. AtHVA22e mRNA is upregulated to varying degrees in response to cold stress, salt stress, ABA treatment or dehydration.
AT4G37740	-2.77439	0.000889251	Growth regulating factor encoding transcription activator. One of the nine members of a GRF gene family, containing nuclear targeting domain. Mutants result in smaller leaves indicating the role of the gene in leaf development. Expressed in root, shoot and flower
AT4G02290	-2.77121	0.0124881	glycosyl hydrolase 9B13;(source:Araport11)
AT3G06160	-2.76828	9.7e-05	AP2/B3-like transcriptional factor family protein;(source:Araport11)
AT3G46710	-2.76556	0.0139553	NB-ARC domain-containing disease resistance protein;(source:Araport11)
AT5G10630	-2.75801	0.0143512	Transcripts of this gene are alternatively spliced to encode either HBS1, a decoding factor translational GTPase, or SKI7, a component of the cytosolic RNA exosome.
AT5G65940	-2.72938	0.0159372	hydrolyzes beta-hydroxyisobutyryl-CoA
AT1G68570	-2.7287	0.0150337	NPF3.1 is a membrane localized GA transporter that is expressed in the root endodermis.
AT5G50740	-2.72733	1.75e-10	Heavy metal transport/detoxification superfamily protein;(source:Araport11)
AT5G54960	-2.72277	0.0107125	pyruvate decarboxylase-2
AT5G27290	-2.72266	0.0163857	stress regulated protein;(source:Araport11)
AT5G48485	-2.71645	0.0125305	Encodes a putative apoplastic lipid transfer protein that is involved in systemic acquired resistance. Mutants in this gene exhibit wild-type local resistance to avirulent and virulent Pseudomonas syringae, but pathogenesis-related gene expression is abolished in uninoculated distant leaves and fail to develop SAR to virulent Pseudomonas or Peronospora parasitica. DIR1 protein is cell-to-cell mob…
AT4G29920	-2.71124	0.013593	Encodes a member of an eight-gene family (SMAX1 and SMAX1-like) that has weak similarity to AtHSP101, a ClpB chaperonin required for thermotolerance. Loss of function mutants show increased sensitivity to salt stress and drought.
AT3G52910	-2.71075	0.00256424	Growth regulating factor encoding transcription activator. One of the nine members of a GRF gene family, containing nuclear targeting domain. Involved in leaf development and expressed in root, shoot and flower.
AT2G22540	-2.71035	5.23e-05	Encodes a nuclear protein that acts as a floral repressor and that functions within the thermosensory pathway. SVP represses FT expression via direct binding to the vCArG III motif in the FT promoter.
AT2G37025	-2.70873	0.00291294	TRF-like 8;(source:Araport11)
AT2G17730	-2.70579	0.0127989	Intrinsic thylakoid membrane protein that fixes RPOTmp on the stromal side of the thylakoid membrane.
AT5G25190	-2.70018	0.00775784	encodes a member of the ERF (ethylene response factor) subfamily B-6 of ERF/AP2 transcription factor family. The protein contains one AP2 domain. There are 12 members in this subfamily including RAP2.11.
AT3G52500	-2.69429	3.39e-06	Eukaryotic aspartyl protease family protein;(source:Araport11)
AT2G38430	-2.6848	0.0128761	hypothetical protein;(source:Araport11)
AT4G30110	-2.68102	0.00870326	encodes a protein similar to Zn-ATPase, a P1B-type ATPases transport zinc
AT1G60060	-2.67751	0.00127711	Serine/threonine-protein kinase WNK (With No Lysine)-like protein;(source:Araport11)
AT1G64890	-2.67376	8.53e-08	Major facilitator superfamily protein;(source:Araport11)
AT5G47635	-2.67368	0.0146081	Pollen Ole e 1 allergen and extensin family protein;(source:Araport11)
AT3G28250	-2.67336	0.0193469	Carbohydrate-binding X8 domain superfamily protein;(source:Araport11)
AT1G20925	-2.66989	0.019579	Member of family of proteins that are similar to PIN auxin transporter.
AT3G42725	-2.66707	0.0129723	Putative membrane lipoprotein;(source:Araport11)
AT1G70000	-2.663	0.00023224	Encodes a MYB-like Domain transcription factor that plays a positive role in anthocyanin accumulation in response to light and cytokinin via repression of MYBL2.MYBD expression increased in response to light or cytokinin, and MYBD enhanced anthocyanin biosynthesis via the repression of MYBL2 encoding for a transcription factor that had a negative effect on this process. In addition, MYBD can bind…
AT5G43290	-2.6565	0.0109646	member of WRKY Transcription Factor; Group II-c
AT5G61820	-2.63346	0.0219869	stress up-regulated Nod 19 protein;(source:Araport11)
AT2G28940	-2.63213	0.0220957	Protein kinase superfamily protein;(source:Araport11)
AT5G02540	-2.63024	0.000588434	NAD(P)-binding Rossmann-fold superfamily protein;(source:Araport11)
AT1G47670	-2.62961	0.00530347	Transmembrane amino acid transporter family protein;(source:Araport11)
AT1G65480	-2.62819	0.0211661	FT, together with LFY, promotes flowering and is antagonistic with its homologous gene, TERMINAL FLOWER1 (TFL1). Together with TSF, it plays an antagonistic role to TFL1 in the determination of inflorescence meristem identity. FT is expressed in leaves and is induced by long day treatment. Either the FT mRNA or protein is translocated to the shoot apex where it induces its own expression. Recent …
AT1G72510	-2.61689	0.00490286	DUF1677 family protein (DUF1677);(source:Araport11)
AT1G30520	-2.60711	0.0211159	Encodes a chloroplast O-succinylbenzoyl-CoA ligase. Involved in phylloquinone biosynthesis. Knock mutant is seedling lethal.
AT5G28910	-2.60133	0.0207396	alpha-(1,6)-fucosyltransferase;(source:Araport11)
AT4G23540	-2.59447	0.0245655	ARM repeat superfamily protein;(source:Araport11)
AT3G48740	-2.57605	0.0252254	Encodes a member of the SWEET sucrose efflux transporter family proteins.
AT1G69260	-2.57561	0.0266531	ABI five binding protein;(source:Araport11)
AT2G42610	-2.56865	0.00127026	LIGHT-DEPENDENT SHORT HYPOCOTYLS-like protein (DUF640);(source:Araport11)
AT4G00050	-2.56842	0.0272009	Encodes a phytochrome interacting factor that inhibits phytochrome A-mediated far-red light responses and binds to promoter regions of AT2G46970 and AT3G62090.
AT3G19184	-2.56503	0.0275006	AP2/B3-like transcriptional factor family protein;(source:Araport11)
AT1G79720	-2.56173	0.00043372	Eukaryotic aspartyl protease family protein;(source:Araport11)
AT5G59310	-2.55659	0.00170387	Encodes a member of the lipid transfer protein family. Proteins of this family are generally small (~9 kD), basic, expressed abundantly and contain eight Cys residues. The proteins can bind fatty acids and acylCoA esters and can transfer several different phospholipids. They are localized to the cell wall. The mRNA is present in flowers and siliques, and is strongly up-regulated by abscisic acid.…
AT1G05170	-2.55198	0.00790476	Galactosyltransferase family protein;(source:Araport11)
AT4G11610	-2.54913	0.00132219	C2 calcium/lipid-binding plant phosphoribosyltransferase family protein;(source:Araport11)
AT5G47500	-2.53536	0.00986432	predicted to encode a pectin methylesterase
AT2G40460	-2.52114	0.00621703	Major facilitator superfamily protein;(source:Araport11)
AT3G27670	-2.51229	0.0279891	A novel protein, did not show high similarity to any protein of known function; reveals a novel genetic connection between lipid synthesis and embryo development. Expressed in all tissues examined including leaves, flowers, roots, stems, and siliques, but accumulation levels were not correlated with the degree to which different organs appeared affected by the mutation. Mutant plants showed alter…
AT1G12672	-2.51202	0.0186326	thionin-like protein;(source:Araport11)
AT5G06710	-2.49698	0.0331147	Homeobox-leucine zipper protein.
AT5G63650	-2.49502	0.00527099	encodes a member of SNF1-related protein kinases (SnRK2) whose activity is activated by ionic (salt) and non-ionic (mannitol) osmotic stress.
AT2G39420	-2.4897	0.0146052	alpha/beta-Hydrolases superfamily protein;(source:Araport11)
AT5G64970	-2.48879	0.0347255	Mitochondrial substrate carrier family protein;(source:Araport11)
AT5G21105	-2.48687	5.4e-07	Plant L-ascorbate oxidase;(source:Araport11)
AT4G08300	-2.48191	0.011443	nodulin MtN21-like transporter family protein
AT2G45280	-2.47882	0.0345171	Encodes a protein similar to RAD51C involved in double stranded break repair via homologous recombination. Sensitive to DSB induced by Mitomycin C and gamma irradiation, interacts with Atxrcc3 in yeast two-hybrid assay. Required for female meiosis but not critical for mitosis under normal conditions.
AT1G04920	-2.47628	0.00262002	Encodes a protein with putative sucrose-phosphate synthase activity.
AT2G06510	-2.47547	0.0194963	Encodes a homolog of Replication Protein A that is involved in meiosis I in pollen mother cells. rpa1a mutants have a reduced number of class I crossovers. The protein is located in chromatin-associated foci in early leptotene and can be detected in these foci until late pachytene of meiosis I.
AT4G29310	-2.47525	6.03e-05	DUF1005 family protein (DUF1005);(source:Araport11)
AT3G66658	-2.47364	0.0364102	Encodes a putative aldehyde dehydrogenase. The gene is not responsive to osmotic stress and is expressed constitutively at a low level in plantlets and root cultures.
AT5G28490	-2.47062	0.00192912	Encodes a nuclear protein that mediates light regulation of seedling development in a phytochrome-dependent manner.
AT3G52720	-2.4657	2.59e-14	Encodes an alpha carbonic anhydrase (CAH1) located in the chloroplast stroma. Most chloroplast proteins are encoded by the nuclear genome and imported with the help of sorting signals that are intrinsic parts of the polypeptides. CAH1 takes an alternative route through the secretory pathway, and becomes N-glycosylated before entering the chloroplast. Glycosylation and intra-molecular disulfide br…
AT1G69580	-2.4639	5.23e-05	Homeodomain-like superfamily protein;(source:Araport11)
AT2G25050	-2.45741	0.0269983	actin-binding FH2 (formin 2) family protein;(source:Araport11)
AT3G60390	-2.4559	0.00269595	Encodes homeobox protein HAT3.
AT2G45340	-2.44929	0.00184817	Leucine-rich repeat protein kinase family protein;(source:Araport11)
AT1G45110	-2.44486	0.0397084	Tetrapyrrole (Corrin/Porphyrin) Methylase;(source:Araport11)
AT2G46270	-2.44217	0.0100694	encodes a bZIP G-box binding protein whose expression is induced by ABA. It has been shown to bind to Adh that contains the G-box and is induced by cold and water deprivation. GBF3 has been shown to be expressed mostly in the root and dark-grown leaves. GBF3 can act as homodimers and as heterodimers with GFB1, GBF2 and GBF4. In addition, GBF3!?s DNA binding activity is enhanced by GIP1, GPRI1 and…
AT3G09250	-2.43563	0.0406667	Nuclear transport factor 2 (NTF2) family protein;(source:Araport11)
AT3G24320	-2.43248	0.00425126	Encodes a DNA binding protein that promotes re-arrangements of mitochondrial genome. Mutations affects mitochondrial gene expression, and impairs mitochondrial function. Dual targeting of the protein to mitochondria and chloroplasts caused by alternative translation initiation. Plastid MSH1 depletion results in variegation, abiotic stress tolerance, variable growth rate, and delayed maturity.
AT3G54890	-2.43208	2.11e-15	Encodes a component of the light harvesting complex associated with photosystem I.
AT4G13250	-2.431	0.0394015	Encodes a chlorophyll b reductase involved in the degradation of chlorophyll b and LHCII (light harvesting complex II).
AT5G56840	-2.42941	2.41e-10	myb-like transcription factor family protein;(source:Araport11)
AT5G63850	-2.42626	0.025434	Amino acid transporter whose expression is downregulated by dehydration.
AT3G05090	-2.42474	0.0388175	Encodes a DCAF protein. Mutants are defective in lateral root development and suggest roles for DDB1-Cul4?mediated protein degradation in regulating auxin accumulation during lateral root primordium development and lateral root meristem emergence.
AT2G02080	-2.41981	7.19e-05	C2H2 BIRD transcription factor family.
AT2G28470	-2.41387	0.0180361	putative beta-galactosidase (BGAL8 gene)
AT2G23610	-2.41221	0.0402269	Encodes a protein shown to have carboxylesterase activity, methyl IAA esterase activity, and methyl jasmonate esterase activity in vitro. This protein does not act on methyl salicylate, MeGA4, or MEGA9 in vitro.
AT3G29180	-2.41199	0.0435689	DUF1336 family protein (DUF1336);(source:Araport11)
AT1G29670	-2.40456	0.042204	GDSL-motif esterase/acyltransferase/lipase. Enzyme group with broad substrate specificity that may catalyze acyltransfer or hydrolase reactions with lipid and non-lipid substrates. The mRNA is cell-to-cell mobile.
AT5G37600	-2.40417	0.0182992	encodes a cytosolic glutamine synthetase, the enzyme has high affinity with substrate ammonium
AT5G63420	-2.40188	0.0116802	Encodes a member of the metallo-beta-lactamase protein family that plays a vital role in embryo morphogenesis and apical-basal pattern formation by regulating chloroplast development. In bacteria, RNase J plays an important role in rRNA maturation and in the 5&#8242; stability of mRNA.
AT3G29075	-2.40128	0.000371582	glycine-rich protein;(source:Araport11)
AT3G45190	-2.39079	0.0456183	SIT4 phosphatase-associated family protein;(source:Araport11)
AT1G22160	-2.38176	0.0039959	senescence-associated family protein (DUF581);(source:Araport11)
AT1G11800	-2.37888	0.0477785	endonuclease/exonuclease/phosphatase family protein;(source:Araport11)
AT5G60910	-2.37841	0.000804626	MADS box gene negatively regulated by APETALA1
AT4G24710	-2.37426	0.0481915	Encodes an AAA+ ATPase that mediates meiotic chromosome remodeling and crossover maturation.
AT5G48620	-2.37416	0.042394	Disease resistance protein (CC-NBS-LRR class) family;(source:Araport11)
AT5G28780	-2.37196	0.0486195	PIF1 helicase;(source:Araport11)
AT2G21720	-2.37176	6.37e-06	ArgH (DUF639);(source:Araport11)
AT4G14720	-2.37165	0.0485957	PPD2 (and its paralog, PPD1) encode plant-specific putative DNA-binding proteins. Deletion of the PPD locus increases leaf lamina size and results in dome-shaped rather than flat leaves. Siliques are also altered in shape because of extra lamina growth.
AT1G80350	-2.35824	0.0311958	encodes a p60 katanin protein that is expressed throughout the plant. Required for the specification of cell fates from early in development (in the meristem) through differentiation and for normal postmitotic organization of cortical microtubules into transverse arrays in root epidermis cells. Mutants display cytoskeletal defects.
AT4G10650	-2.35141	0.0478046	P-loop containing nucleoside triphosphate hydrolases superfamily protein;(source:Araport11)
AT4G25420	-2.35008	0.00195513	Encodes gibberellin 20-oxidase that is involved in the later steps of the gibberellin biosynthetic pathway. Regulated by a circadian clock. Weak expression response to far red light.
AT5G13750	-2.34851	2.5e-17	zinc induced facilitator-like 1;(source:Araport11)
AT2G44670	-2.34014	0.00125008	senescence-associated family protein (DUF581);(source:Araport11)
AT2G38090	-2.33864	0.000440624	Duplicated homeodomain-like superfamily protein;(source:Araport11)
AT5G37680	-2.33839	0.0220283	A member of ARF-like GTPase family. A thaliana has 21 members, in two subfamilies, ARF and ARL GTPases.
AT5G19650	-2.33112	0.00336354	ovate family protein 8;(source:Araport11)
AT2G02740	-2.32209	2.24e-19	Encodes a homolog of the potato p24 protein. It shares the conserved KGKAAL domain, a putative DNA-binding domain, with potato p24 and is localized to the plastid and not the nucleus.
AT4G28760	-2.31982	0.0339373	methyl-coenzyme M reductase II subunit gamma, putative (DUF3741);(source:Araport11)
AT4G24630	-2.31965	0.0498829	DHHC-type zinc finger family protein;(source:Araport11)
AT4G15140	-2.31737	0.0357301	hypothetical protein;(source:Araport11)
AT1G10120	-2.31546	0.00293666	basic helix-loop-helix (bHLH) DNA-binding superfamily protein;(source:Araport11)
AT4G30950	-2.31267	0.0403447	Chloroplastic enzyme responsible for the synthesis of 16:2 and 18:2 fatty acids from galactolipids, sulpholipids and phosphatidylglycerol. Uses ferredoxin as electron donor. Gene mutation resulted in reduced level of unsaturated fatty acids leading to susceptibility to photoinhibition.
AT5G15802	-2.30639	0.000497926	chaperone;(source:Araport11)
AT1G02205	-2.30165	0.0411596	Expression of the CER1 gene associated with production of stem epicuticular wax and pollen fertility. Biochemical studies showed that cer1 mutants are blocked in the conversion of stem wax C30 aldehydes to C29 alkanes, and they also lack the secondary alcohols and ketones. These suggested the CER1 protein is an aldehyde decarbonylase, but the exact molecular function of this protein remains to be…
AT1G50180	-2.2806	0.0458191	Host immune receptor which recognizes the conserved effectors AvrE and HopAA1.
AT4G18480	-2.27369	1.8e-24	Encodes the CHLI subunit of magnesium chelatase which is required for chlorophyll biosynthesis. All four cysteine residues of the protein form two disulfide bonds (Cys102-Cys193 and Cys354-Cys396) under oxidized conditions but are fully reduced by reduction. It was suggested that the redox state of CHLI is regulated in vivo by the change of the redox environment in the chloroplasts probably via t…
AT1G78020	-2.27273	4.53e-05	FCS like zinc finger 6 is induced during energy starvation through SnRK1 signaling. Mutants accumulate more SnRK1alpha1 which results in the inhibition of seedling growth under favorable growth conditions. Increased SnRK1 activity in the mutant also results in the downregulation of TOR signaling (DOI:10.1111/tpj.13854).
AT5G14920	-2.26884	0.00175225	Encodes a GASA domain containing protein that regulates increases in plant growth through GA-induced and DELLA-dependent signal transduction and that can increase abiotic stress resistance by reducing ROS accumulation.
AT1G52770	-2.26024	7.59e-05	Phototropic-responsive NPH3 family protein;(source:Araport11)
AT2G20515	-2.2508	0.0480073	pollen Ole e I family allergen protein;(source:Araport11)
AT1G07400	-2.24826	0.0393375	HSP20-like chaperones superfamily protein;(source:Araport11)
AT1G11040	-2.23144	0.0240622	HSP40/DnaJ peptide-binding protein;(source:Araport11)
AT5G13010	-2.22762	0.00859989	Encodes a nuclear localized DEAH-box containing protein that is involved in miRNA biogenesis. Loss of function mutants are embryo lethal. Gene silencing experiments demonstrated its role in the localization of DCL-1 and HYL1 to the nuclear D-body. In silenced lines, miRNA production is suppressed and plants have developmental abnormalities and are hypersensitive to fungal pathogens.
AT2G44500	-2.22574	0.00133146	O-fucosyltransferase family protein;(source:Araport11)
AT1G70820	-2.22566	1.29e-22	phosphoglucomutase, putative / glucose phosphomutase;(source:Araport11)
AT4G00900	-2.21626	0.0171416	Type IIA (SERCA-type) Ca2+ ATPase, catalyzes the efflux of calcium from the cytoplasm.
AT1G65620	-2.20848	0.0015931	required for formation of a symmetric flat leaf lamina, encodes a member of a family of proteins characterized by cysteine repeats and a leucine zipper; involved in KNOX gene regulation. Acts together with ASL1 in proximal-distal symmetry determination. Forms a complex with AS1 that binds to the BP promoter and leads to silencing of BP.
AT5G60540	-2.20695	0.04846	Encodes a protein predicted to function in tandem with PDX1 to form glutamine amidotransferase complex with involved in vitamin B6 biosynthesis. PDX2 is predicted to function as glutaminase within the complex.
AT5G17230	-2.18966	9.46e-12	Encodes phytoene synthase that is the rate-limiting enzyme in the carotenoid biosynthetic pathway and that interacts with the ORANGE (OR) protein. PSY's expression is posttransciptionally regulated by OR.
AT5G05580	-2.18178	1.08e-12	Encodes a temperature sensitive plastidic fatty acid desaturase.
AT2G22840	-2.17909	0.0284367	Growth regulating factor encoding transcription activator. One of the nine members of a GRF gene family, containing nuclear targeting domain. Mutants result in smaller leaves indicating the role of the gene in leaf development. Expressed in root, shoot and flower
AT3G07330	-2.17671	0.0439876	encodes a XyG glucan synthase; gene similar to cellulose synthase
AT5G28640	-2.16522	0.00667847	Encodes a protein with similarity to mammalian transcriptional coactivator that is involved in cell proliferation during leaf and flower development. Loss of function mutations have narrow, pointed leaves and narrow floral organs. AN3 interacts with members of the growth regulating factor (GRF) family of transcription factors.
AT5G19670	-2.16285	0.0308126	Exostosin family protein;(source:Araport11)
AT5G12930	-2.1512	0.0186694	inactive rhomboid protein;(source:Araport11)
AT4G12110	-2.14748	5.51e-13	Encodes a member of the SMO1 family of sterol 4alpha-methyl oxidases. More specifically functions as a 4,4-dimethyl-9beta,19-cyclopropylsterol-4alpha-methyl oxidase. Works together with SMO1-2 to maintain correct sterol composition and balance auxin and cytokinin activities during embryogenesis.
AT5G10180	-2.14609	0.0106016	Encodes a low-affinity sulfate transporter expressed in the root cap and central cylinder, where it is induced by sulfur starvation. Expression in the shoot vascular system is not induced by sulfur starvation.
AT2G43820	-2.1457	7.1e-08	Encodes a nicotinate-O-glycosyltransferase. Induced by Salicylic acid, virus, fungus and bacteria. Also involved in the tryptophan synthesis pathway. Independent of NPR1 for their induction by salicylic acid. UGT74F1 transfers UDP:glucose to salicylic acid (forming a glucoside (SAG) and a glucose ester (SGE)), benzoic acid, and anthranilate in vitro. UGT74F2 shows a weak ability to catalyze the f…
AT3G12130	-2.12918	0.000248409	KHZ1 is a CCCH zinc-finger and KH domain protein belonging to the VII subfamily. It is expressed throughout the plant. Highly similar to KHZ2. khz1 mutants are late flowering and double mutants with khz2 are even more late flowering. Overexpression leads to increased rates of leaf senescence.
AT5G16970	-2.12299	0.000155009	encodes a 2-alkenal reductase (EC 1.3.1.74), plays a key role in the detoxification of reactive carbonyls
AT3G21330	-2.11836	0.00860371	basic helix-loop-helix (bHLH) DNA-binding superfamily protein;(source:Araport11)
AT5G64260	-2.11801	0.0295499	EXORDIUM like 2;(source:Araport11)
AT1G76520	-2.118	0.00584714	Auxin efflux carrier family protein;(source:Araport11)
AT4G03210	-2.11798	0.00375665	encodes a member of xyloglucan endotransglucosylase/hydrolases (XTHs) that catalyze the cleavage and molecular grafting of xyloglucan chains function in loosening and rearrangement of the cell wall. Gene is expressed in shoot apex region, flower buds, flower stalks and internodes bearing flowers.
AT3G01400	-2.11433	0.00341018	ARM repeat superfamily protein;(source:Araport11)
AT1G14440	-2.11221	0.00801821	homeobox protein 31;(source:Araport11)
AT4G13050	-2.10607	4.32e-05	Acyl-ACP thioesterase;(source:Araport11)
AT4G13600	-2.10273	0.0441217	Carbohydrate-binding X8 domain superfamily protein;(source:Araport11)
AT5G41460	-2.09846	0.035313	transferring glycosyl group transferase (DUF604);(source:Araport11)
AT5G45250	-2.09236	4.24e-05	RPS4 belongs to the Toll/interleukin-1 receptor (TIR)-nucleotide binding site (NBS)-Leu-rich repeat (LRR) class of disease resistance (R ) genes. Confers specific resistance to Pseudomonas syringae pv. tomato carrying the avirulence gene AvrRPS4. Produces alternative transcripts with truncated open reading frames.
AT2G10940	-2.07959	0.00259451	Bifunctional inhibitor/lipid-transfer protein/seed storage 2S albumin superfamily protein;(source:Araport11)
AT4G15200	-2.07239	0.00667847	Actin nucleation factor that directs the formation of actin cables in pollen tubes. Involved in cytoplasmic streaming and polarized growth in pollen tubes.
AT1G77060	-2.07162	0.00534663	Phosphoenolpyruvate carboxylase family protein;(source:Araport11)
AT3G06730	-2.07093	2.24e-07	Encodes a plastidial thioredoxin (TRX) isoform that defines a branch of plastidial TRXs lying between x- and y-type TRXs and thus was named TRX z. Possesses disulfide reductase activity in vitro. TRX z was previously named as Trx p (thioredoxin putative and plastidic) before its thioredoxin activity was confirmed (Meng et al., PNAS 2010, 107:3900). Knockout mutant of TRX z has a severe albino phe…
AT1G06460	-2.07028	0.00801341	ACD32.1 encodes an alpha-crystallin domain containing protein with homology to small heat shock proteins.
AT2G47010	-2.05912	0.00397829	calcium/calcium/calmodulin-dependent Serine/Threonine-kinase;(source:Araport11)
AT3G11590	-2.05198	0.000412846	golgin family A protein;(source:Araport11)
AT5G67260	-2.04968	0.0301184	Encode CYCD3;2, a CYCD3 D-type cyclin. Important for determining cell number in developing lateral organs and mediating cytokinin effects in apical growth and development. With PPD and NINJA, it plays a crucial role in leaf morphogenesis.
AT2G23450	-2.04827	0.00429255	Protein kinase superfamily protein;(source:Araport11)
AT4G12970	-2.04649	0.0235032	Encodes a cysteine-rich peptide, a secretory factor that is produced in the mesophyll cells and acts on the epidermis to increase stomatal formation. Its mature form is a 45-aa peptide with three intramolecular disulfide bonds. It is proposed that STOMAGEN increases stomatal number by competing with two negative regulators of stomatal density, EPF1 and EPF2. STOMAGEN has been shown to compete wit…
AT1G03780	-2.03582	0.0422338	Homolog of vertebrate TPX2. Protein has three domains involved in nuclear targeting, one in nuclear export and two in microtubule binding. Involved in mitotic spindle assembly during late prophase and early prometaphase.
AT2G32530	-2.03225	2.33e-05	encodes a gene similar to cellulose synthase
AT2G22240	-2.02961	0.00323609	** Referred to as MIPS1 in Mitsuhashi et al 2008. Myo-inositol-1-phosphate synthase isoform 2. Expressed in leaf, root and silique. Immunolocalization experiments with an antibody recognizing MIPS1, MIPS2, and MIPS3 showed endosperm localization.
AT1G50170	-2.02488	0.0218932	encodes sirohydrochlorin ferrochelatase catalyzing the last step of the siroheme biosynthesis
AT2G22420	-2.02368	0.034213	Encodes a cell wall-localized class III peroxidase that is directly regulated by the MADS-box transcription factor AGL15 and is involved in lignified tissue formation.
AT5G16030	-2.02265	0.00060712	mental retardation GTPase activating protein;(source:Araport11)
AT1G67590	-2.01941	2.87e-07	Remorin family protein;(source:Araport11)
AT4G40060	-2.01609	0.00149764	Encodes a homeodomain leucine zipper class I (HD-Zip I) protein.
AT2G40340	-2.0093	0.0331831	Encodes a member of the DREB subfamily A-2 of ERF/AP2 transcription factor family. The protein contains one AP2 domain. There are eight members in this subfamily including DREB2A AND DREB2B that are involved in response to drought.
AT2G26710	-2.00717	0.0411466	Encodes a member of the cytochrome p450 family that serves as a control point between multiple photoreceptor systems and brassinosteroid signal transduction. Involved in brassinolide metabolism. Mediates response to a variety of light signals including hypocotyl elongation and cotyledon expansion.
AT1G61060	-2.00493	1.98e-05	F-box family protein;(source:Araport11)
AT4G27810	-2.00484	0.00113443	hypothetical protein;(source:Araport11)
AT4G30960	-2.00305	0.0107125	Encodes CBL-interacting protein kinase 6 (CIPK6). Required for development and salt tolerance. The mRNA is cell-to-cell mobile.
AT3G17680	-2.00072	0.0350493	Kinase interacting (KIP1-like) family protein;(source:Araport11)
AT5G52640	-2.0004	0.0338383	Encodes a cytosolic heat shock protein AtHSP90.1. AtHSP90.1 interacts with disease resistance signaling components SGT1b and RAR1 and is required for RPS2-mediated resistance. The mRNA is cell-to-cell mobile.
AT5G17540	-1.99601	0.0330647	HXXXD-type acyl-transferase family protein;(source:Araport11)
AT5G54190	-1.98736	0.00149225	light-dependent NADPH:protochlorophyllide oxidoreductase A
AT2G17500	-1.97765	0.0260541	Auxin efflux carrier family protein;(source:Araport11)
AT3G54320	-1.97639	0.029333	WRINKLED1 encodes transcription factor of the AP2/ERWEBP class. Protein has two plant-specific (AP2/EREB) DNA-binding domains and is involved in the control of storage compound biosynthesis in Arabidopsis. Mutants have wrinkled seed phenotype, due to a defect in the incorporation of sucrose and glucose into triacylglycerols. Transgenic sGsL plants (21-day-old) grown on 6% sucrose for 24 hours had…
AT3G14990	-1.97026	0.0166712	Encodes a homolog of animal DJ-1 superfamily protein. In the A. thaliana genome, three genes encoding close homologs of human DJ-1 were identified AT3G14990 (DJ1A), AT1G53280 (DJ1B) and AT4G34020 (DJ1C). Among the three homologs, DJ1C is essential for chloroplast development and viability. It exhibits glyoxalase activity towards glyoxal and methylglyoxal. The mRNA is cell-to-cell mobile.
AT3G18200	-1.96934	0.009132	nodulin MtN21-like transporter family protein
AT1G42540	-1.96483	0.00203281	member of Putative ligand-gated ion channel subunit family
AT1G62960	-1.96256	0.00329211	Encodes an aminotransferase with broad specificity for aspartate and aromatic amino aids such as tyrosine and phenylalanine. It does not act on branched chain amino acids and does not have ACC synthase activity.
AT1G73660	-1.96173	0.0319015	Encodes a protein with similarity to MAPKKKs. May function as a negative regulator of salt tolerance.
AT1G61600	-1.96062	0.0342546	DUF1262 family protein (DUF1262);(source:Araport11)
AT1G77200	-1.95538	0.000257017	encodes a member of the DREB subfamily A-4 of ERF/AP2 transcription factor family. The protein contains one AP2 domain. There are 17 members in this subfamily including TINY.
AT2G44230	-1.95501	0.0120877	hypothetical protein (DUF946);(source:Araport11)
AT1G77990	-1.95499	0.0366569	Encodes a low-affinity sulfate transporter.
AT1G54820	-1.95298	0.000220678	Protein kinase superfamily protein;(source:Araport11)
AT5G03870	-1.94781	0.0375106	Glutaredoxin family protein;(source:Araport11)
AT5G62820	-1.94366	0.028373	Uncharacterized protein family (UPF0497);(source:Araport11)
AT3G25110	-1.94246	2.04e-05	Encodes a FatA acyl-ACP thioesterase
AT1G80530	-1.93976	0.00548163	Major facilitator superfamily protein;(source:Araport11)
AT5G51100	-1.9381	1.33e-05	Fe superoxide dismutase whose mRNA levels are increased in response to exposure to UV-B.
AT5G23810	-1.93689	0.0451832	Encodes nonfunctional amino acid transporter. AAP7 is the most distantly related member of the AAP family, a group of well characterized amino acid transporters within the ATF1 superfamily. Expression of this gene has not been detected with RNA gel blots or promoter GUS studies.
AT5G57800	-1.93425	2.11e-05	encodes a transmembrane protein with similarity to the sterol desaturase family at the N-terminus and to the short-chain dehydrogenase/reductase family at the C-terminus. Mutant analyses indicate this protein is involved in cuticle membrane and wax biosynthesis. The mRNA is cell-to-cell mobile.
AT5G46800	-1.93358	8.42e-06	Seedling lethal mutation; Mitochondrial Carnitine Acyl Carrier-Like Protein
AT3G47520	-1.93226	0.000439368	Encodes a protein with NAD-dependent malate dehydrogenase activity, located in chloroplasts. The mRNA is cell-to-cell mobile.
AT4G22200	-1.92952	0.00348393	Encodes AKT2, a photosynthate- and light-dependent inward rectifying potassium channel with unique gating properties that are regulated by phosphorylation. Expressed in guard cell protoplasts and in the phloem and xylem of aerial portions of the plant. The channel can coassemble with another K+ channel, KAT1, in vitro. In guard cells, AKT2/3 is responsible for the Ca2+ sensitivity of the K+ uptak…
AT2G31750	-1.92783	0.0454286	Encodes an auxin glycosyltransferase that is likely to be involved in regulation of auxin by glycosylation.
AT2G46690	-1.92521	0.00339222	SAUR-like auxin-responsive protein family;(source:Araport11)
AT2G43120	-1.92139	0.0294359	Encodes a member of the functionally diverse cupin protein superfamily that is involved in susceptibility to the bacterial plant pathogen Ralstonia solanacearum. It stabilizes the papain-like cysteine protease XCP2. The mRNA is cell-to-cell mobile.
AT1G14410	-1.92009	9.44e-14	Encodes a homolog of the potato p24 protein. Binds single strand telomeric repeats. Negatively regulates telomerase activity and telomere length.
AT2G26560	-1.91398	0.0323521	Encodes a lipid acyl hydrolase with wide substrate specificity that accumulates upon infection by fungal and bacterial pathogens. Protein is localized in the cytoplasm in healthy leaves, and in membranes in infected cells. Plays a role in cell death and differentially affects the accumulation of oxylipins. Contributes to resistance to virus.
AT4G38760	-1.91116	0.0294359	nucleoporin (DUF3414);(source:Araport11)
AT1G68400	-1.91114	0.00876181	leucine-rich repeat transmembrane protein kinase family protein;(source:Araport11)
AT1G17140	-1.90399	0.00221468	Encodes a ROP/RAC effector, designated interactor of constitutive active ROPs 1 (ICR1), that interacts with GTP-bound ROPs. ICR1 is a scaffold mediating formation of protein complexes that are required for cell polarity. ICR1 is comprised of coiled-coil domains and forms complexes with itself and the exocyst vesicle-tethering complex subunit SEC3.
AT3G47470	-1.90193	0.00387107	Encodes a chlorophyll a/b-binding protein that is more similar to the PSI Cab proteins than the PSII cab proteins. The predicted protein is about 20 amino acids shorter than most known Cab proteins.
AT5G39950	-1.90165	0.0216475	encodes a cytosolic thioredoxin that reduces disulfide bridges of target proteins by the reversible formation of a disulfide bridge between two neighboring Cys residues present in the active site. Thioredoxins have been found to regulate a variety of biological reactions in prokaryotic and eukaryotic cells.
AT1G79820	-1.89972	0.00952026	Major facilitator superfamily protein;(source:Araport11)
AT5G23310	-1.889	5.61e-19	Fe superoxide dismutase
AT1G02065	-1.88635	0.0249129	Encodes an SBP-box gene, a member of the SPL gene family. Mutants are affected in micro- and megasporogenesis, trichome formation on sepals, and stamen filament elongation.
AT1G64970	-1.88374	0.000442194	gamma-tocopherol methyltransferase (g-TMT) mRNA, nuclear; mutant has Deficient in alpha and beta tocopherol; Accumulates gamma tocopherol in leaves
AT1G76890	-1.88058	0.00165681	encodes a plant trihelix DNA-binding protein
AT4G24660	-1.87747	0.00724094	homeobox protein 22;(source:Araport11)
AT4G37810	-1.87731	0.032127	Memmber of the EPF/EPFL (epidermal patterning factor/EPF-like) gene family, which genes encode plant-specific secretory peptides, several of which play a role in controlling stomatal density and patterning in the plant epidermis.
AT5G66550	-1.87642	0.0385171	Maf-like protein;(source:Araport11)
AT1G09750	-1.87583	0.0385171	Eukaryotic aspartyl protease family protein;(source:Araport11)
AT2G34700	-1.87528	0.0418724	Pollen Ole e 1 allergen and extensin family protein;(source:Araport11)
AT4G34160	-1.87037	2.62e-06	encodes a cyclin D-type protein involved in the switch from cell proliferation to the final stages of differentiation. The gene is transcriptionally regulated by cytokinin and brassinosteroid. Protein interacts with cyclin-dependent kinase inhibitor ICK1.
AT4G22950	-1.86601	0.000147837	MADS-box protein AGL19
AT2G37460	-1.86594	0.00129601	nodulin MtN21-like transporter family protein
AT1G52240	-1.8659	0.00412076	Encodes a member of KPP-like gene family, homolog of KPP (kinase partner protein) gene in tomato. Also a member of the RopGEF (guanine nucleotide exchange factor) family, containing the novel PRONE domain (plant-specific Rop nucleotide exchanger), which is exclusively active towards members of the Rop subfamily .
AT3G45140	-1.86312	4.39e-08	Chloroplast lipoxygenase required for wound-induced jasmonic acid accumulation in Arabidopsis.Mutants are resistant to Staphylococcus aureus and accumulate salicylic acid upon infection. The mRNA is cell-to-cell mobile.
AT5G10370	-1.86295	0.0448759	helicase domain-containing protein / IBR domain-containing protein / zinc finger protein-like protein;(source:Araport11)
AT5G63290	-1.8533	0.00513424	CPO3 (At5g63290) has not been characterized per se, but is a homolog of the CPDH/HEMN (see review by Layer et al, 2010). The homolog from cyanobacteria was recently characterized to be a CPDH (see Goto et al, 2010), but not yet from plants.
AT5G07990	-1.85184	5.18e-06	Required for flavonoid 3' hydroxylase activity. Enzyme abundance relative to CHS determines Quercetin/Kaempferol metabolite ratio. The mRNA is cell-to-cell mobile.
AT4G18210	-1.85127	0.0148448	Member of a family of proteins related to PUP1, a purine transporter. May be involved in the transport of purine and purine derivatives such as cytokinins, across the plasma membrane. The mRNA is cell-to-cell mobile.
AT4G03100	-1.84882	0.0330559	Rho GTPase activating protein with PAK-box/P21-Rho-binding domain-containing protein;(source:Araport11)
AT2G26760	-1.84557	0.0353047	Cyclin B1;(source:Araport11)
AT1G19180	-1.83718	0.0117768	JAZ1 is a nuclear-localized protein involved in jasmonate signaling. JAZ1 transcript levels rise in response to a jasmonate stimulus. JAZ1 can interact with the COI1 F-box subunit of an SCF E3 ubiquitin ligase in a yeast-two-hybrid assay only in the presence of jasmonate-isoleucine (JA-ILE) or coronatine. Application of jasmonate methyl ester to Arabidopsis roots reduces the levels of a JAZ1:GUS …
AT3G48360	-1.83101	0.0433168	Encodes a protein (BT2) that is an essential component of the TAC1-mediated telomerase activation pathway. Acts redundantly with BT3 and BT1 during female gametophyte development and with BT3 during male gametophyte development. BT2 also mediates multiple responses to nutrients, stresses, and hormones.
AT1G74310	-1.82867	0.00730615	Encodes ClpB1, which belongs to the Casein lytic proteinase/heat shock protein 100 (Clp/Hsp100) family. Involved in refolding of proteins which form aggregates under heat stress. Also known as AtHsp101. AtHsp101 is a cytosolic heat shock protein required for acclimation to high temperature.
AT1G11360	-1.82378	0.0012944	Adenine nucleotide alpha hydrolases-like superfamily protein;(source:Araport11)
AT3G10260	-1.82322	0.0323735	Reticulon family protein;(source:Araport11)
AT2G26330	-1.81775	0.0486824	Homologous to receptor protein kinases. Involved in specification of organs originating from the shoot apical meristem. Contains a cytoplasmic protein kinase catalytic domain, a transmembrane region, and an extracellular leucine-rich repeat. ER has been identified as a quantitative trait locus for transpiration efficiency by influencing epidermal and mesophyll development, stomatal density and po…
AT3G51740	-1.81387	0.0380708	encodes a leucine-repeat receptor kinase expressed in inflorescence meristem. Locus association was made from performing sequence analysis with IMK3 (MRLK) whose locus association was provided by the authors. The mRNA is cell-to-cell mobile.
AT5G66230	-1.81245	0.0414463	Chalcone-flavanone isomerase family protein;(source:Araport11)
AT5G57170	-1.80841	5.44e-06	Tautomerase/MIF superfamily protein;(source:Araport11)
AT3G01930	-1.80497	0.0417275	Major facilitator superfamily protein;(source:Araport11)
AT1G05070	-1.80462	0.0138215	transmembrane protein, putative (DUF1068);(source:Araport11)
AT5G45650	-1.80394	1.12e-05	subtilase family protein;(source:Araport11)
AT1G25530	-1.80133	0.0349496	Transmembrane amino acid transporter family protein;(source:Araport11)
AT3G16140	-1.79943	3.18e-10	Encodes subunit H of photosystem I reaction center subunit VI.
AT3G51895	-1.79926	0.00713377	Encodes a chloroplast-localized sulfate transporter.
AT2G38110	-1.79427	0.0175054	bifunctional sn-glycerol-3-phosphate 2-O-acyltransferase/phosphatase. Involved in cutin assembly.
AT5G46690	-1.78964	0.00485768	beta HLH protein 71;(source:Araport11)
AT3G61470	-1.7888	4.19e-05	Encodes a component of the light harvesting antenna complex of photosystem I. The mRNA is cell-to-cell mobile.
AT4G14130	-1.78817	0.00282199	xyloglucan endotransglycosylase-related protein (XTR7)
AT2G30570	-1.78057	0.00182407	Encodes PsbW, a protein similar to photosystem II reaction center subunit W. Loss of PsbW destabilizes the supramolecular organization of PSII.
AT1G64980	-1.77582	9.66e-08	Encodes a putative nucleotide-diphospho-sugar transferase required for pollen germination and tube growth.
AT5G27260	-1.7757	0.0246475	Myb/SANT-like DNA-binding domain protein;(source:Araport11)
AT4G37050	-1.7738	0.0135218	Patatin-related phospholipase A. Expressed in the floral gynaecium and is induced by abscisic acid (ABA) or phosphate deficiency in roots.
AT2G17140	-1.77266	0.0129255	Pentatricopeptide repeat (PPR) superfamily protein;(source:Araport11)
AT3G04500	-1.7725	0.023052	RNA-binding (RRM/RBD/RNP motifs) family protein;(source:Araport11)
AT5G15350	-1.76698	2.26e-08	early nodulin-like protein 17;(source:Araport11)
AT4G31820	-1.76687	3.43e-05	A member of the NPY family genes (NPY1/AT4G31820, NPY2/AT2G14820, NPY3/AT5G67440, NPY4/AT2G23050, NPY5/AT4G37590). Encodes a protein with similarity to NHP3. Contains BTB/POZ domain. Promoter region has canonical auxin response element binding site and Wus binding site. Co-localizes to the late endosome with PID. Regulates cotyledon development through control of PIN1 polarity in concert with PID…
AT3G50390	-1.7635	0.00558237	Transducin/WD40 repeat-like superfamily protein;(source:Araport11)
AT4G21745	-1.75719	0.00230191	PAK-box/P21-Rho-binding family protein;(source:Araport11)
AT5G43600	-1.75395	0.00016732	Encodes a protein with ureidoglycolate amidohydrolase activity in vitro. It is 27% identical and 43% similar to the E. coli allantoate amidohydrolase (AAH), but, in vitro assays with purified protein and allantoate as a substrate do not show any increase in ammonium concentration, indicating that there this enzyme has no AAH activity. The mRNA is cell-to-cell mobile.
AT5G24030	-1.75299	0.0101866	Encodes a protein with ten predicted transmembrane helices. The SLAH3 protein has similarity to the SLAC1 protein involved in ion homeostasis in guard cells. Although it is not expressed in guard cells, it can complement an slac1-2 mutant suggesting that it performs a similar function. SLAH3:GFP localizes to the plasma membrane.
AT5G23370	-1.74003	0.0193469	GRAM domain-containing protein / ABA-responsive protein-like protein;(source:Araport11)
AT1G51080	-1.73232	0.00149996	golgin family A protein;(source:Araport11)
AT3G23410	-1.73042	0.000322896	Encodes a fatty alcohol oxidase.
AT1G01580	-1.72938	2.72e-05	Encodes the low-iron-inducible ferric chelate reductase responsible for reduction of iron at the root surface. It is likely to be the major Fe(III) chelate reductase in Arabidopsis iron metabolism. Coordinately regulated with IRT1, the major transporter responsible for high-affinity iron uptake from the soil, at both transcriptional and posttranscriptional levels. Steady state mRNA levels are reg…
AT1G04520	-1.72839	0.00075232	Encodes a plasmodesmal protein that may be involved in the intercellular movement of molecules through the plasmodesmata.
AT3G13470	-1.72802	4.83e-05	Encodes a subunit of chloroplasts chaperonins that are involved in mediating the folding of newly synthesized, translocated, or stress-denatured proteins. Cpn60 subunits are: Cpn60alpha1 (At2g28000), AtCpn60alpha2 (At5g18820), AtCpn60beta1 (At1g55490), AtCpn60beta2 (At3g13470), AtCpn60beta3 (At5g56500), AtCpn60beta4 (At1g26230).
AT2G04030	-1.72412	0.000507508	Encodes a chloroplast-targeted 90-kDa heat shock protein located in the stroma involved in red-light mediated deetiolation response and crucial for protein import into the chloroplast stroma. Mutants are resistant to chlorate, have elongated hypocotyls in light, and affect the expression of NR2, CAB, and RBCS but NOT NR1 and NiR.
AT2G47960	-1.72249	0.0046731	Part of multi-protein complex, acting as guanine nucleotide exchange factors (GEFs) and possibly as tethers, regulating intracellular trafficking.
AT3G59310	-1.72212	0.0102256	solute carrier family 35 protein (DUF914);(source:Araport11)
AT4G31580	-1.72208	0.0255147	Encodes a Serine/arginine-rich (SR) protein RSZp22. SR proteins are splicing regulators that share a modular structure consisting of one or two N-terminal RNA recognition motif domains and a C-terminal RS-rich domain. RSZp22 is located in the nucleolus. It is a nucleocytoplasmic shuttling protein and an interacting partner to the Arabidopsis U1-70K. Barta et al (2010) have proposed a nomenclature…
AT3G27350	-1.72054	0.0278741	transcriptional regulator ATRX-like protein;(source:Araport11)
AT3G01500	-1.7185	1.08e-06	Encodes a putative beta-carbonic anhydrase betaCA1. Together with betaCA4 (At1g70410) regulates CO2-controlled stomatal movements in guard cells, as well as attenuates immunity. Differential CA gene expression in response to changing atmospheric CO2 conditions contribute to altered disease resistance levels. Activated by OXS2 under the treatment of salt.
AT5G14040	-1.7169	0.0343948	Encodes a mitochondrial phosphate transporter. Modulates plant responses to salt stress.
AT2G26580	-1.71539	0.029357	plant-specific transcription factor YABBY family protein;(source:Araport11)
AT2G38610	-1.71173	0.012731	RNA-binding KH domain-containing protein;(source:Araport11)
AT4G31840	-1.71059	0.0294359	early nodulin-like protein 15;(source:Araport11)
AT5G03280	-1.70907	3.71e-07	Involved in ethylene signal transduction. Acts downstream of CTR1. Positively regulates ORE1 and negatively regulates mir164A,B,C to regulate leaf senescence. A maternally expressed imprinted gene. Mutations in ein2 block ethylene stimulation of flavonol synthesis. The mRNA is cell-to-cell mobile.
AT4G39900	-1.70804	0.0128182	adenine deaminase;(source:Araport11)
AT1G27060	-1.70699	0.0411069	Regulator of chromosome condensation (RCC1) family protein;(source:Araport11)
AT2G35350	-1.70126	0.0225156	Encodes a protein most similar to the POLTERGEIST locus. Double mutant analysis of loss of function alleles indicate PLL1 functions redundantly with POL to regulate meristem size and pedicel length. Acts in a dose dependent manner with POL to suppress the clv1, clv2 and clv3 phenotypes.
AT3G15360	-1.69847	0.0422534	encodes a prokaryotic thioredoxin The mRNA is cell-to-cell mobile.
AT5G66360	-1.6981	0.0477595	Encodes a mitochondrial rRNA dimethylase.
AT3G14172	-1.695	0.00755758	GPI-anchored adhesin-like protein;(source:Araport11)
AT5G51010	-1.69495	5.01e-15	Rubredoxin-like superfamily protein;(source:Araport11)
AT1G32160	-1.69289	1.27e-12	beta-casein (DUF760);(source:Araport11)
AT1G51110	-1.6897	0.000176612	localized to chloroplasts
AT3G62700	-1.68894	0.0207178	member of MRP subfamily
AT4G16780	-1.68788	0.028373	Encodes a homeodomain-leucine zipper protein that is rapidly and strongly induced by changes in the ratio of red to far-red light. It is also involved in cell expansion and cell proliferation and in the response to auxin. The mRNA is cell-to-cell mobile.
AT1G07890	-1.6853	0.00452164	Encodes a cytosolic ascorbate peroxidase APX1. Ascorbate peroxidases are enzymes that scavenge hydrogen peroxide in plant cells. Eight types of APX have been described for Arabidopsis: three cytosolic (APX1, APX2, APX6), two chloroplastic types (stromal sAPX, thylakoid tAPX), and three microsomal (APX3, APX4, APX5) isoforms. At least part of the induction of heat shock proteins during light stres…
AT2G42200	-1.68428	0.0371737	Encodes a putative transcriptional regulator that is involved in the vegetative to reproductive phase transition. Expression is regulated by MIR156b. SPL activity nonautonomously inhibits initiation of new leaves at the shoot apical meristem.
AT1G11545	-1.68228	0.0212039	xyloglucan endotransglucosylase/hydrolase 8;(source:Araport11)
AT3G06868	-1.68085	0.0424298	vitellogenin-like protein;(source:Araport11)
AT3G61770	-1.67905	0.041289	Acid phosphatase/vanadium-dependent haloperoxidase-related protein;(source:Araport11)
AT1G67310	-1.67787	0.0220757	Calmodulin-binding transcription activator protein with CG-1 and Ankyrin domain;(source:Araport11)
AT5G40240	-1.67675	0.000845932	nodulin MtN21-like transporter family protein
AT5G42240	-1.6732	0.0295025	serine carboxypeptidase-like 42;(source:Araport11)
AT1G29930	-1.6731	0.02197	Subunit of light-harvesting complex II (LHCII),which absorbs light and transfers energy to the photosynthetic reaction center. The mRNA is cell-to-cell mobile.
AT3G25440	-1.67063	0.04106	RNA-binding CRS1 / YhbY (CRM) domain protein;(source:Araport11)
AT5G13800	-1.66751	0.00459749	Encodes a pheophytinase that is involved in chlorophyll breakdown. Its transcript levels increase during senescence and pph-1 mutants have a stay-green phenotype.
AT5G19370	-1.66711	0.0406854	rhodanese-like domain-containing protein / PPIC-type PPIASE domain-containing protein;(source:Araport11)
AT1G55690	-1.66665	0.00105631	Sec14p-like phosphatidylinositol transfer family protein;(source:Araport11)
AT5G55570	-1.66382	0.0127266	transmembrane protein;(source:Araport11)
AT5G10910	-1.66294	3.43e-06	Plastid rRNA methyltransferase involved in ribosome biogenesis and plant development. Accounts to the N4-methylation of C1352 in chloroplast 16S rRNA.
AT3G51070	-1.65981	0.0307251	S-adenosyl-L-methionine-dependent methyltransferases superfamily protein;(source:Araport11)
AT4G13640	-1.6556	0.00452164	Homeodomain-like superfamily protein;(source:Araport11)
AT5G06540	-1.65299	0.0140351	Pentatricopeptide repeat (PPR) superfamily protein;(source:Araport11)
AT1G70200	-1.65047	0.00116363	Encodes a RNA-Binding Protein RBD1. Promotes chilling tolerance through 23S rRNA processing.
AT4G32980	-1.64782	0.000161243	Encodes transcription factor involved in photomorphogenesis. Regulates gibberellin biosynthesis. Activated by AGAMOUS in a cal-1, ap1-1 background. Expressed at low levels in developing stamens. Increased levels of ATH1 severely delay flowering in the C24 accession. Most remarkably, ectopically expressed ATH1 hardly had an effect on flowering time in the Col-0 and Ler accessions. ATH1 physically …
AT3G22142	-1.64574	0.0276145	Encodes a Protease inhibitor/seed storage/LTP family protein
AT1G48570	-1.64212	5.75e-08	zinc finger (Ran-binding) family protein;(source:Araport11)
AT5G14700	-1.63807	0.0199525	NAD(P)-binding Rossmann-fold superfamily protein;(source:Araport11)
AT5G08280	-1.63806	1.49e-05	Encodes a protein with porphobilinogen deaminase activity. This protein is targeted to the chloroplast. Mutants spontaneously develop chlorotic leaf lesions in the absence of pathogen attack, resembling the phenotype of lesion-mimic mutants. It has been shown to interact with the PPR protein AtECB2 for chloroplast RNA editing.
AT1G73530	-1.63673	0.00463521	RNA-binding (RRM/RBD/RNP motifs) family protein;(source:Araport11)
AT3G22200	-1.63465	0.0160415	Genetically redundant with POP3;mediates pollen tube guidance. Double mutants are self sterile; gamma-aminobutyrate transaminase subunit precursor; nuclear gene for mitochondrial product. Encodes gamma-aminobutyrate transaminase that uses pyruvate instead of alpha-ketoglutarate as cosubstrate. Mutations in POP2/HER1 render roots resistant to the inhibitory growth effects of the volatile organic c…
AT5G37360	-1.6327	0.0142395	LOW protein: ammonium transporter 1-like protein;(source:Araport11)
AT5G13630	-1.63137	5.52e-06	Encodes magnesium chelatase involved in plastid-to-nucleus signal transduction.
AT2G05990	-1.62732	0.000270317	Encodes enoyl-ACP reductase a component of the fatty acid synthase complex. A reduced function mutation in this gene, mod1, was found in a screen for premature cell death mutants. Mutant plants have reduced lipid level and pleiotropic morphological defects, including chlorotic and abnormally shaped leaves. The mRNA is cell-to-cell mobile.
AT4G18820	-1.62607	0.000810389	AAA-type ATPase family protein;(source:Araport11)
AT1G66520	-1.626	0.00570049	formyltransferase;(source:Araport11)
AT1G44760	-1.62364	0.0335093	Adenine nucleotide alpha hydrolases-like superfamily protein;(source:Araport11)
AT3G19680	-1.623	0.0411804	hypothetical protein (DUF1005);(source:Araport11)
AT5G22580	-1.61687	0.0345569	Stress responsive A/B Barrel Domain-containing protein;(source:Araport11)
AT5G54270	-1.61501	0.00304462	Lhcb3 protein is a component of the main light harvesting chlorophyll a/b-protein complex of Photosystem II (LHC II).
AT4G12080	-1.61438	0.0398114	AT-hook motif nuclear-localized protein 1;(source:Araport11)
AT4G34490	-1.61295	0.0480764	CYCLASE ASSOCIATED PROTEIN
AT4G28590	-1.61062	0.000155488	Encodes a dual-targeted nuclear/plastidial phytochrome signaling component required for PEP assembly. It controls PhAPG expression primarily from the nucleus by interacting with phytochromes and promoting their localization to photobodies for the degradation of the transcriptional regulators PIF1 and PIF3. RCB-dependent PIF degradation in the nucleus signals the plastids for PEP assembly and PhAP…
AT1G15520	-1.60501	0.0459338	ABC transporter family involved in ABA transport and resistance to lead. Localizes to plasma membrane. Upregulated by lead. Expressed in leaves, flowers, stomata and roots.
AT4G35270	-1.59984	0.0498609	Plant regulator RWP-RK family protein;(source:Araport11)
AT2G34470	-1.59713	0.00226985	Encodes a urease accessory protein which is essential for the activation of plant urease.
AT1G15410	-1.59376	0.00266913	aspartate-glutamate racemase family;(source:Araport11)
AT3G12760	-1.59367	0.0343758	defective in cullin neddylation protein;(source:Araport11)
AT4G04955	-1.59257	0.0285444	Encodes an allantoinase which is involved in allantoin degradation and assimilation. Gene expression was induced when allantoin was added to the medium. The insertion mutant, ataln m2-1, did not grow well on the MS medium where allantoin, instead of ammonium nitrate, was supplied.
AT5G43270	-1.59124	0.0186326	Member of the SPL (squamosa-promoter binding protein-like) gene family, a novel gene family encoding DNA binding proteins and putative transcription factors. In conjunction with SPL10 and SPL11, SPL2 redundantly controls proper development of lateral organs in association with shoot maturation in the reproductive phase. SPL2, SPL10, and SPL11, suppress root regeneration with age by inhibiting wou…
AT3G23730	-1.58935	0.0243573	xyloglucan endotransglucosylase/hydrolase 16;(source:Araport11)
AT5G25930	-1.58878	0.0190673	kinase family with leucine-rich repeat domain-containing protein;(source:Araport11)
AT2G35130	-1.58784	0.0050125	PPR protein involved in plastid mRNA splicing.
AT5G19750	-1.5878	8.66e-05	Peroxisomal membrane 22 kDa (Mpv17/PMP22) family protein;(source:Araport11)
AT1G19400	-1.58561	0.0473585	Tail-anchored (TA) OEP membrane protein which possesses a single C-terminal transmembrane domain targeting post-translationally to plastids.
AT4G39700	-1.58533	0.0207015	Heavy metal transport/detoxification superfamily protein;(source:Araport11)
AT1G09850	-1.58391	0.0100567	Arabidopsis thaliana papain-like cysteine peptidase
AT2G23910	-1.57936	0.0146695	NAD(P)-binding Rossmann-fold superfamily protein;(source:Araport11)
AT3G59040	-1.57598	2.04e-05	Involved in chloroplast biogenesis and function.
AT5G25830	-1.57313	0.0114799	Encodes a member of the GATA factor family of zinc finger transcription factors.
AT3G26060	-1.57311	0.00569405	encodes periredoxin Q which decomposes peroxides and plays a role in the protection of the photosynthetic apparatus
AT1G29050	-1.56968	0.0112781	Encodes a member of the TBL (TRICHOME BIREFRINGENCE-LIKE) gene family containing a plant-specific DUF231 (domain of unknown function) domain. TBL gene family has 46 members, two of which (TBR/AT5G06700 and TBL3/AT5G01360) have been shown to be involved in the synthesis and deposition of secondary wall cellulose, presumably by influencing the esterification state of pectic polymers. A nomenclature…
AT5G65640	-1.5679	9.05e-05	bHLH093/NFL encodes a bHLH transcription factor involved in GA mediated control of flowering time. Mutants are non-flowering in short days and phenotype can be reversed with GA application. Based on the expression of GA biosynthetic genes in the mutant, it likely acts through regulation of GA metabolism. Its expression shows developmental stage and tissue specificity. In short days it is expresse…
AT2G28000	-1.56712	3.09e-05	Encodes chaperonin-60 alpha, a molecular chaperone involved in Rubisco folding. Mutants display aberrant chloroplast and embryo development. The mRNA is cell-to-cell mobile.
AT1G05385	-1.56585	0.00544411	Encodes a Psb27 homolog involved in photosystem II biogenesis.
AT4G05150	-1.56354	0.000123383	Octicosapeptide/Phox/Bem1p family protein;(source:Araport11)
AT5G34940	-1.5563	0.0304556	The protein is predicted (WoLF PSORT program) to be membrane-associated.
AT5G22740	-1.55479	0.000304583	Encodes a beta-mannan synthase based on in vitro enzyme assays from heterologously expressed protein. CSLA2 synthesizes the backbone of galactoglucomannan in seed coat epidermal cells. Both CSLA2 and MUCI10, which may be part of a protein complex, are critical for mucilage architecture.
AT2G28510	-1.55174	0.0367984	DOF transcription factor with a conserved zinc finger (ZF) DNA-binding domain.
AT1G52340	-1.54999	0.0452254	Encodes a cytosolic short-chain dehydrogenase/reductase involved in the conversion of xanthoxin to ABA-aldehyde during ABA biosynthesis. Mutants are insensitive to sucrose and glucose.
AT1G71530	-1.54985	0.000462574	Protein kinase superfamily protein;(source:Araport11)
AT2G17930	-1.54917	0.0481833	Component of the SPT module of the SAGA complex.
AT4G32915	-1.54834	8.92e-05	glutamyl-tRNA(Gln) amidotransferase subunit C;(source:Araport11)
AT2G19870	-1.54806	3.5e-05	tRNA/rRNA methyltransferase (SpoU) family protein;(source:Araport11)
AT2G15730	-1.54571	0.0117737	P-loop containing nucleoside triphosphate hydrolases superfamily protein;(source:Araport11)
AT1G78010	-1.5434	0.0464345	tRNA modification GTPase;(source:Araport11)
AT1G78580	-1.53868	0.0121005	Encodes an enzyme putatively involved in trehalose biosynthesis. The protein has a trehalose synthase (TPS)-like domain but no trehalose phosphatase (TPP)-like domain. ATTPS1 is able to complement yeast tps1 mutants in vivo. The gene product modulates cell growth but not cell differentiation by determining cell wall deposition and cell division.
AT3G18680	-1.53607	7.97e-05	Encodes a functional UMP Kinase located in the plastid that binds to group II intron plastid transcription products. Mutants show decreased accumulation of target transcripts/proteins.
AT5G15980	-1.5348	0.0217254	Ribosomal pentatricopeptide repeat protein
AT3G56290	-1.53371	0.0311372	potassium transporter;(source:Araport11)
AT5G43960	-1.5336	0.0432441	Nuclear transport factor 2 (NTF2) family protein with RNA binding (RRM-RBD-RNP motifs) domain-containing protein;(source:Araport11)
AT1G70070	-1.53234	0.00629521	Allelic to ISE2(increased size exclusion limit of plasmodesmata 2). Mutants maintain dilated plasmodesmata at the embryonic torpedo stage.
AT1G63680	-1.53181	0.00537263	Encodes AtMurE, a homolog of the bacterial MurE that catalyze the ATP-dependent formation of UDP-N-acetylmuramic acid-tripeptide in bacterial peptidoglycan biosynthesis. Localized to plastids. AtMurE is involved in chloroplast biogenesis.
AT1G61520	-1.53089	0.000181212	PSI type III chlorophyll a/b-binding protein (Lhca3*1) The mRNA is cell-to-cell mobile.
AT4G16700	-1.52982	0.01682	Encodes a mitochondrial phosphatidylserine decarboxylase. Expressed mainly in roots and flowers.
AT1G11430	-1.52948	2.38e-08	Encodes a protein involved in RNA editing in chloroplasts. The mRNA is cell-to-cell mobile.
AT2G27510	-1.52674	0.000874701	ferredoxin 3;(source:Araport11)
AT5G58090	-1.52418	0.00946724	O-Glycosyl hydrolases family 17 protein;(source:Araport11)
AT3G53960	-1.52378	0.0146041	Major facilitator superfamily protein;(source:Araport11)
AT3G27690	-1.52322	0.000170439	Encodes Lhcb2.4. Belongs to the Lhc super-gene family encodes the light-harvesting chlorophyll a/b-binding (LHC) proteins that constitute the antenna system of the photosynthetic apparatus. The mRNA is cell-to-cell mobile.
AT2G02660	-1.52317	0.0359561	F-box associated ubiquitination effector family protein;(source:Araport11)
AT1G05010	-1.52285	0.00741764	Encodes 1-aminocyclopropane-1-carboxylate oxidase
AT3G02100	-1.52159	0.0229659	UDP-Glycosyltransferase superfamily protein;(source:Araport11)
AT3G53900	-1.52112	2.54e-06	Encodes UPP, a plastidial uracil phosphoribosyltransferase (UPRT) involved in uracil salvage. Loss-of-function mutation causes dramatic growth retardation, a pale-green to albino phenotype, abnormal root morphology and chloroplastic disorders.
AT1G10950	-1.51959	2.27e-08	Encodes an Arabidopsis Transmembrane nine (TMN) protein. Transmembrane nine (TM9) proteins are localized in the secretory pathway of eukaryotic cells and are involved in cell adhesion and phagocytosis.
AT1G66430	-1.51941	0.0174394	Encodes one of the several Arabidopsis fructokinases. Nomenclature according to Riggs 2017 has been adopted for the family by the community (personal communication, Boernke, Callis, Granot, Boernke, and Smeekens). Important for seed oil accumulation and vascular development.
AT3G48280	-1.51708	0.0421515	putative cytochrome P450
AT4G23740	-1.51695	0.026819	Leucine-rich repeat protein kinase family protein;(source:Araport11)
AT1G76160	-1.51519	0.0130752	SKU5 similar 5;(source:Araport11)
AT4G23160	-1.51438	0.0367522	Encodes a cysteine-rich receptor-like protein kinase.
AT4G13420	-1.51252	0.0282834	Encodes a protein of the KUP/HAK/KT potassium channel class that is upregulated in the roots by K levels.
AT2G01850	-1.51215	0.00013442	EXGT-A3 has homology to xyloglucan endotransglucosylases/hydrolases (XTHs). Mutants in this gene show a lesion mimic phenotype associated with leaf maturation and a reduction in the number of tertiary veins. Individual tracheary elements in the mutants are shorter, but phloem transport activity is not severely affected. EXGT-A3 plays a role in xyloglucan degradation in the differentiating trachea…
AT3G11050	-1.51213	0.015999	ferritin 2;(source:Araport11)
AT5G50100	-1.51209	0.00903315	Encodes a putative thioredoxin DCC1 involved in determining shoot regeneration capacity. It interacts directly with CARBONIC ANHYDRASE 2 (CA2), an essential subunit of respiratory chain NADH dehydrogenase complex (Complex I) and regulates Complex I activity via redox modification of CA2.
AT2G40610	-1.51134	2.77e-07	member of Alpha-Expansin Gene Family. Naming convention from the Expansin Working Group (Kende et al, 2004. Plant Mol Bio). Involved in the formation of nematode-induced syncytia in roots of Arabidopsis thaliana.
AT3G58100	-1.5106	0.0203451	Encodes a member of the X8-GPI family of proteins. It localizes to the plasmodesmata and is predicted to bind callose.
AT2G32650	-1.50954	0.00333947	RmlC-like cupins superfamily protein;(source:Araport11)
AT2G33560	-1.50824	0.0498323	Encodes BUBR1. May have the spindle assembly checkpoint protein functions conserved from yeast to humans.
AT2G46640	-1.50539	0.0355065	Encodes TAC1 (Tiller Angle Control 1). Influences axillary branch growth angle. Inflorescence stems of TAC1 mutants are vertically oriented and have axillary shoots with narrow branch angles.
AT5G10170	-1.50505	0.024792	myo-inositol-1-phosphate synthase isoform 3.Expressed in leaf, root and silique. Immunolocaliazation experiments with an antibody recognizing MIPS1, MIPS2, and MIPS3 showed endosperm localization.
AT1G64230	-1.50488	0.0054976	ubiquitin-conjugating enzyme 28;(source:Araport11)
AT1G55480	-1.50385	0.000767027	Encodes a member of a novel plant protein family containing a PDZ, a K-box, and a TPR motif. mRNA but not protein levels decrease after wounding. ZKT is phosphorylated at Thr and Ser residues after wounding. The mRNA is cell-to-cell mobile.
AT4G32590	-1.5035	0.00117543	2Fe-2S ferredoxin-like superfamily protein;(source:Araport11)
AT4G31590	-1.49649	0.0143166	encodes a XyG glucan synthase; gene similar to cellulose synthase
AT5G23660	-1.4963	0.000204219	Encodes a member of the SWEET sucrose efflux transporter family proteins.
AT2G32640	-1.4957	0.00233745	Encodes a lycopene beta cyclase that catalyzes the addition of beta-ionone end groups to the end of lycopene molecules.
AT3G04260	-1.49525	4.07e-06	plastid transcriptionally active 3;(source:Araport11)
AT5G11730	-1.49403	0.0379198	Core-2/I-branching beta-1,6-N-acetylglucosaminyltransferase family protein;(source:Araport11)
AT1G14700	-1.49049	0.000410411	purple acid phosphatase 3;(source:Araport11)
AT3G02710	-1.48952	0.000723396	Encodes a protein with a putative role in mRNA splicing.
AT2G46510	-1.48918	0.0157369	Encodes a nuclear localized BLH domain containing transcriptional activator involved in response to ABA. Overexpression confers enhanced ABA responsiveness while loss of function mutants are ABA sensitive.bHLH17 interacts with JAZ proteins, and functions redundantly with bHLH3, bHLH13 and bHLH14 to negatively regulate jasmonate responses.
AT1G69200	-1.48587	0.000330734	Encodes a fructokinase-like protein (AT3G54090/FLN1, AT1G69200/FLN2), a member of the pfkB-carbohydrate kinase family. FLN1 and FLN2 are potential plastidial thioredoxin z (TRX z) targets. Mutants display mutant chloroplast development, general plant growth and development defects and defects in PEP-dependent transcription. The mRNA is cell-to-cell mobile.
AT1G59750	-1.48552	0.00559395	Encodes a member of the auxin response factor family. ARFs bind to the cis element 5'-TGTCTC-3' ARFs mediate changes in gene expression in response to auxin. ARF's form heterodimers with IAA/AUX genes. ARF1 enhances mutant phenotypes of ARF2 and may act with ARF2 to control aspects of maturation and senescence.ARF1:LUC and 3xHA:ARF1 proteins have a half-life of ~3-4 hours and their degradation is…
AT3G15115	-1.48113	4.95e-05	serine/arginine repetitive matrix protein;(source:Araport11)
AT1G74690	-1.48066	0.0417541	Encodes a microtubule-associated protein.Member of IQ67 (CaM binding) domain containing family.
AT3G54090	-1.47848	2.97e-10	Encodes a fructokinase-like protein (AT3G54090/FLN1, AT1G69200/FLN2), a member of the pfkB-carbohydrate kinase family. FLN1 and FLN2 are potential plastidial thioredoxin z (TRX z) targets. Mutants display mutant chloroplast development, general plant growth and development defects and defects in PEP-dependent transcription.
AT3G14110	-1.47757	1.99e-07	Encodes a novel coiled-coil, TPR domain containing protein that is localized to the chloroplast membrane and is involved in chlorophyll biosynthesis. Mutants accumulate protochlorophyllide, an intermediate in the chlorophyll biosynthesis pathway, in dark and release singlet oxygen in plastids in a controlled and non-invasive manner upon a dark/light shift.
AT2G34740	-1.47744	0.0225913	protein phosphatase 2C family protein;(source:Araport11)
AT1G55360	-1.47377	1.13e-05	tRNA-splicing ligase (DUF239);(source:Araport11)
AT5G59970	-1.4727	0.00429782	Histone superfamily protein;(source:Araport11)
AT1G08380	-1.4701	4.15e-06	Encodes subunit O of photosystem I.
AT3G21090	-1.46817	0.00307764	ABC-2 type transporter family protein;(source:Araport11)
AT5G09300	-1.46816	0.0146052	Thiamin diphosphate-binding fold (THDP-binding) superfamily protein;(source:Araport11)
AT1G49510	-1.46357	0.0031848	Salt stress inducible protein of unknown function.
AT5G58160	-1.46343	0.020802	actin binding protein;(source:Araport11)
AT1G35420	-1.4625	5.45e-05	alpha/beta-Hydrolases superfamily protein;(source:Araport11)
AT4G14960	-1.46187	0.0387629	Encodes an alpha-tubulin isoform required for right handed helical growth.
AT5G20720	-1.46109	2.06e-16	Encodes a chloroplast co-chaperonin with similarity to CPN21 from spinach, E.coli GroES.
AT1G05840	-1.46087	0.0301894	Eukaryotic aspartyl protease family protein;(source:Araport11)
AT1G55290	-1.4607	0.00708383	encodes a protein whose sequence is similar to oxidoreductase, 2OG-Fe(II) oxygenase
ATMG00860	-1.45863	0.0464688	DNA/RNA polymerases superfamily protein;(source:Araport11)
AT1G49620	-1.45274	0.00160337	Kip-related protein (KRP) gene, encodes CDK (cyclin-dependent kinase) inhibitor (CKI), negative regulator of cell division. A member of seven KRP genes found in Arabidopsis thaliana. Differential expression patterns for distinct KRPs were revealed by in situ hybridization. Binds to D type cyclins and may inhibit cell cycle.
AT1G74040	-1.45199	0.0468413	Encodes an active Arabidopsis isopropylmalate synthase IPMS2. Involved in leucine biosynthesis. Do not participate in the chain elongation of glucosinolates. Expressed constitutively throughout the plant. Loss of IPMS2 can be compensated by a second isopropylmalate synthase gene IPMS1 (At1g18500).
AT4G39470	-1.45124	0.00193743	Tetratricopeptide repeat (TPR)-like superfamily protein;(source:Araport11)
AT1G49320	-1.45072	0.0343077	Encodes USPL1, a BURP domain protein targeted to the protein storage vacuoles. Overexpression of USPL1 affects seed development, protein storage vacuoles and lipid vesicles morphology and function.
AT3G25400	-1.44922	0.0111562	dCTP pyrophosphatase-like protein;(source:Araport11)
AT5G58760	-1.44822	0.00923496	Encodes a DDB1a interacting protein DDB2 required for UV-B tolerance and genomic integrity.
AT1G31650	-1.44766	0.00204087	Encodes a member of KPP-like gene family, homolog of KPP (kinase partner protein) gene in tomato. Also a member of the RopGEF (guanine nucleotide exchange factor) family, containing the novel PRONE domain (plant-specific Rop nucleotide exchanger), which is exclusively active towards members of the Rop subfamily.
AT2G29980	-1.44568	0.0154492	Endoplasmic reticulum enzyme responsible for the synthesis of 18:3 fatty acids from phospholipids. Uses cytochrome b5 as electron donor.
AT4G25810	-1.44518	0.0269388	xyloglucan endotransglycosylase-related protein (XTR6)
AT4G08980	-1.44457	3.14e-05	Encodes an F-box gene that is a novel negative regulator of AGO1 protein levels and may play a role in ABA signalling and/or response. It is a F-box subunit of the SCF E3 ubiquitin ligase complex that mediates the degradation of 14-3-3 proteins.
AT5G44590	-1.44294	0.0311303	S-adenosyl-L-methionine-dependent methyltransferases superfamily protein;(source:Araport11)
AT1G09390	-1.44127	0.00279596	GDSL-motif esterase/acyltransferase/lipase. Enzyme group with broad substrate specificity that may catalyze acyltransfer or hydrolase reactions with lipid and non-lipid substrates.
AT3G09730	-1.44084	0.0130985	POLAR LOCALIZATION DURING ASYMMETRIC DIVISION AND protein;(source:Araport11)
AT3G60810	-1.44068	0.000322135	DUF1499 family protein;(source:Araport11)
AT4G04770	-1.44061	0.000104559	Encodes an iron-stimulated ATPase. A member of the NAP subfamily of ABC transporters. Involved in Fe-S cluster assembly. Similar to SufB. Involved in the regulation of iron homeostasis. Able to form homodimers. Interacts with AtNAP7 inside the chloroplast.
AT4G05190	-1.44035	0.0226994	ATK5 encodes a kinesin protein involved in microtubule spindle morphogenesis. It acts as a minus-end directed motor as well as a plus-end tracking protein (+TIP). Localizes to mitotic spindle midzones and regions rich in growing plus-ends within phragmoplasts.
AT5G65360	-1.43863	0.000468617	Histone superfamily protein;(source:Araport11)
AT3G51300	-1.43713	0.0485957	Encodes a pollen-specific Rop GTPase, member of the Rho family of small GTP binding proteins that interacts with RIC3 and RIC4 to control tip growth in pollen tubes. These three proteins promote the proper targeting of exocytic vesicles in the pollen tube tip. ROP1 activity is regulated by the REN1 GTPase activator protein.
AT4G24530	-1.43669	0.0295544	O-fucosyltransferase family protein;(source:Araport11)
AT3G07880	-1.43606	0.041289	RhoGTPase GDP dissociation inhibitor (RhoGDI) that spatially restricts the sites of growth to a single point on the trichoblast. It regulates the NADPH oxidase RHD2/AtrbohC, which is required for hair growth.
AT1G04350	-1.43574	0.000304046	encodes a protein whose sequence is similar to 2-oxoglutarate-dependent dioxygenase
AT3G23760	-1.43199	0.00415662	transferring glycosyl group transferase;(source:Araport11)
AT3G20680	-1.4288	0.00451822	plant/protein (DUF1995);(source:Araport11)
AT3G22960	-1.4242	0.00498445	encodes a chloroplast pyruvate kinase alpha subunit. Important for seed oil biosynthesis. Ubiquitously expressed, with significantly increased expression in maturing seeds. The mRNA is cell-to-cell mobile.
AT1G65295	-1.42363	0.0461198	ubiquitin carboxyl-terminal hydrolase;(source:Araport11)
AT1G23360	-1.42275	8.34e-07	Encodes a 2-phytyl-1,4-naphthoquinone methyltransferase that catalyzes the final step in phylloquinone (vitamin K1) biosynthesis.
AT3G48050	-1.42273	0.0124228	Encodes a large protein with N-terminal bromo-adjacent homology (BAH) and transcription elongation factor S-II (TFS2N) domains and two C-terminal GW (glycine and tryptophan) repeats. It is nuclear and colocalizes with the processing-body component DCP1 in the cytoplasm. SOU is a component of the miRNA pathway and is involved in translational repression.
AT3G21690	-1.42015	0.0126549	MATE efflux family protein;(source:Araport11)
AT1G30380	-1.4186	0.00192212	Encodes subunit K of photosystem I reaction center. The mRNA is cell-to-cell mobile.
AT4G38160	-1.41715	0.00548505	Encodes a member of the mitochondrial transcription termination factor family. MTERF6 is localized to both the mitochondria and chloroplast. It is required for ILE tRNA maturation during chloroplast development. Loss of function of MTERF6 results in plants with defective chloroplasts or reduced rate of photosynthesis when MTERF6 expression is low.
AT1G34320	-1.41665	0.0201603	Ikzf5 (DUF668);(source:Araport11)
AT2G01210	-1.41658	0.0186749	ZAR1 encodes a plasma membrane localized leucine-rich repeat receptor-like kinase (LRR-RLK) that contains a putative CaM-binding domain and a G&#946;-binding motif within its intracellular kinase region. Homozygous of function mutations are embryo-lethal and fail to properly make the first asymmetric division of the zygote. ZAR1 interacts with both CaM and G&#946; in vivo and that interaction act…
AT3G25290	-1.41312	0.0243609	Auxin-responsive family protein;(source:Araport11)
AT1G77360	-1.41294	0.00702829	Tetratricopeptide repeat (TPR)-like superfamily protein;(source:Araport11)
AT5G11590	-1.41129	0.0252634	encodes a member of the DREB subfamily A-4 of ERF/AP2 transcription factor family. The protein contains one AP2 domain. There are 17 members in this subfamily including TINY.
AT2G40490	-1.41108	8.45e-11	Uroporphyrinogen decarboxylase;(source:Araport11)
AT2G26690	-1.4103	0.0389685	Major facilitator superfamily protein;(source:Araport11)
AT2G37400	-1.40743	0.00175113	Tetratricopeptide repeat (TPR)-like superfamily protein;(source:Araport11)
AT1G21600	-1.40692	7.15e-09	Present in transcriptionally active plastid chromosomes. Involved in plastid gene expression.
AT2G24645	-1.40445	0.0480214	Transcriptional factor B3 family protein;(source:Araport11)
AT1G15125	-1.40434	0.0267582	S-adenosyl-L-methionine-dependent methyltransferases superfamily protein;(source:Araport11)
AT1G66200	-1.40264	0.01023	encodes a cytosolic glutamate synthetase, this enzyme has low affinity with substrate ammonium
AT2G42130	-1.40152	0.0253632	Plastid-lipid associated protein PAP / fibrillin family protein;(source:Araport11)
AT4G19710	-1.39928	0.00681696	Encodes a bifunctional aspartate kinase/homoserine dehydrogenase. These two activities catalyze the first and the third steps toward the synthesis of the essential amino acids threonine, isoleucine and methionine.
AT1G11790	-1.39403	0.0269561	Encodes a plastid-localized arogenate dehydratase involved in phenylalanine biosynthesis. Not less than six genes encoding ADT were identi&#64257;ed in the Arabidopsis genome: ADT1 [At1g11790]; ADT2 [At3g07630]; ADT3 [At2g27820]; ADT4 [At3g44720]; ADT5 [At5g22630]; and ADT6 [At1g08250].
AT1G09250	-1.39265	0.0273385	basic helix-loop-helix (bHLH) DNA-binding superfamily protein;(source:Araport11)
AT3G17860	-1.39126	0.00264807	JAZs are direct targets of the SCFCOI1 E3 ubiquitin-ligase and JA treatment induces their proteasome-mediated degradation. Furthermore, JAI3 negatively regulates the key transcriptional activator of JA responses, AtMYC2. The C-terminal portion of JAZ3, including the Jas domain, appears to be important for JAZ3-COI1 binding in the presence of coronatine.
AT4G37920	-1.38932	2.39e-07	endoribonuclease E-like protein;(source:Araport11)
AT3G51870	-1.38775	0.0123265	Mitochondrial substrate carrier family protein;(source:Araport11)
AT5G36120	-1.38633	0.00223954	One of four Arabidopsis homologs of bacterial ymlg proteins.
AT1G79460	-1.38603	2.5e-11	Encodes for a protein with ent-kaurene synthase B activity which catalyzes the second step in the cyclization of GGPP to ent-kaurene in the gibberellins biosynthetic pathway.
AT5G07610	-1.38476	0.0235727	F-box family protein;(source:Araport11)
AT4G20130	-1.38193	0.00382945	plastid transcriptionally active 14;(source:Araport11)
AT2G28790	-1.37808	0.0350092	Pathogenesis-related thaumatin superfamily protein;(source:Araport11)
AT5G15240	-1.37369	0.0311106	Transmembrane amino acid transporter family protein;(source:Araport11)
AT1G15390	-1.37343	0.0121959	encodes a peptide deformylase-like protein. Removes N-formyl groups, a prerequisite for the action of methionine aminopeptidase during protein synthesis. Targeted to mitochondria. Requires Zn for catalysis.
AT4G19230	-1.37198	0.0166712	Encodes a protein with ABA 8'-hydroxylase activity, involved in ABA catabolism. Member of the CYP707A gene family. CYP707A1 appears to play an important role in determining the ABA levels in dry seeds. Gene involved in postgermination growth. Overexpression of CYP707A1 leads to a decrease in ABA levels and a reduction in after-ripening period to break dormancy.
AT4G15560	-1.37144	0.00192212	Encodes a protein with 1-deoxyxylulose 5-phosphate synthase activity involved in the MEP pathway. It is essential for chloroplast development in Arabidopsis
AT5G45680	-1.37016	0.00265001	Peptidyl-Prolyl Isomerase located in chloroplast thylakoid lumen The mRNA is cell-to-cell mobile.
AT1G72040	-1.36932	1.1e-06	Encodes a multisubstrate deoxyribonucleoside kinase that salvages DNA precursors.
AT1G72160	-1.36868	0.0353899	Sec14p-like phosphatidylinositol transfer family protein;(source:Araport11)
AT5G16710	-1.36802	0.000637525	DHAR3 protein undergoes thiolation following treatment with the oxidant tert-butylhydroperoxide.Encodes 30-40% of extractable leaf GSH-dependent DHAR activity. Single knockout mutants show unaltered ascorbate and glutathione status in optimal and oxidative stress conditions.Makes a minor contribution to glutathione oxidation in response to increased intracellular hydrogen peroxide (catalase defic…
AT3G26900	-1.36724	0.010085	Encodes a protein with some sequence similarity to shikimate kinases, but a truncated form of this protein (lacking a putative N-terminal chloroplast transit peptide) does not have shikimate kinase activity in vitro. skl1-3 mutants have a variegated phenotype and skl1-8 mutants have an albino phenotype consistent with the observation of chloroplast defects in these mutants.
AT3G06483	-1.36553	0.0043327	Pyruvate dehydrogenase kinase (PDK) specifically phosphorylates the E1&#945; subunit of the pyruvate dehydrogenase complex (PDC) on a Ser residue using ATP as a phosphate donor. PDK is a unique type of protein kinase having a His-kinase-like sequence but Ser-kinase activity. Site-directed mutagenesis and structural analysis indicate that PDK belongs to the GHKL superfamily.
AT2G06520	-1.36472	1.94e-05	Encodes a protein with sequence similarity to the spinach photosystem II subunit PsbX.
AT5G40160	-1.36464	4.24e-14	Encodes ankyrin repeat protein EMB506. Mutations in this locus result in embryo lethality.
AT3G21200	-1.36245	0.00396563	Encodes a soluble glutamyl-tRNA reductase (GluTR) binding protein that forms a ternary complex with FLU and GluTR.
AT1G52700	-1.36129	0.000330734	alpha/beta-Hydrolases superfamily protein;(source:Araport11)
AT4G25050	-1.36028	0.0373381	encodes an acyl carrier protein predominantly expressed in leaves. Gene expression is upregulated by light.
AT2G33430	-1.35919	2.52e-07	Encodes a multiple organellar RNA editing factor, a chloroplast protein which is required for the maturation of the plastid ribosomal RNAs and is essential for chloroplast differentiation.Member of MORF family consisting of of nine full-length proteins encoded in the nuclear genome. MORF proteins are required for all RNA editing events in plastids and for many, possibly also all, sites in mitocho…
AT4G38020	-1.35828	0.0226493	tRNA/rRNA methyltransferase (SpoU) family protein;(source:Araport11)
AT3G61870	-1.35671	7.47e-12	plant/protein;(source:Araport11)
AT4G38580	-1.35628	0.00171809	putative farnesylated protein (At4g38580) mRNA, complete
AT1G74470	-1.35456	0.00390903	Encodes for a multifunctional protein with geranylgeranyl reductase activity shown to catalyze the reduction of prenylated geranylgeranyl-chlorophyll a to phytyl-chlorophyll a (chlorophyll a) and free geranylgeranyl pyrophosphate to phytyl pyrophosphate. The mRNA is cell-to-cell mobile.
AT1G08010	-1.35352	0.0245696	Encodes a member of the GATA factor family of zinc finger transcription factors.
AT3G13224	-1.35181	0.0164195	Belongs to a member of the RNA-binding glycine-rich (RBG) gene superfamily.
AT5G12860	-1.35131	0.000178666	AtpOMT1 encodes dicarboxylate transporter functions both as as an oxaloacetate/malate transporter and as a 2-oxoglutarate/malate transporter.
AT1G51100	-1.35105	0.0012613	Chloroplast NADH dehydrogenase assembly protein. Mutants are defective in the accumulation of subcomplex A.
AT1G69780	-1.35028	0.0241011	Encodes a homeodomain leucine zipper class I (HD-Zip I) protein which is expressed during the seed-to-seedling transition, regulates some of the network nodes, and affects late seedling establishment. Knock-out mutants for athb13 showed increased primary root length as compared with wild type (Col-0) seedlings, suggesting that this transcription factor is a negative regulator of early root growth…
AT5G28830	-1.34814	0.0139517	calcium-binding EF hand family protein;(source:Araport11)
AT4G22830	-1.34788	0.00136617	YCF49-like protein;(source:Araport11)
AT1G78380	-1.34639	2.54e-16	Encodes a glutathione transferase that is a member of Tau GST gene family. Expression is induced by drought stress, oxidative stress, and high doses of auxin and cytokinin. naming convention according to Wagner et al. (2002) The expression of this gene is upregulated by herbicide safeners such as benoxacor and fenclorim.
AT2G41820	-1.34622	0.0432124	Leucine-rich repeat protein kinase family protein;(source:Araport11)
AT4G33110	-1.34258	3.62e-08	S-adenosyl-L-methionine-dependent methyltransferases superfamily protein;(source:Araport11)
AT1G02500	-1.34203	0.0169529	encodes a S-adenosylmethionine synthetase. SAM1 is regulated by protein S-nitrosylation. The covalent binding of nitric oxide (NO) to the Cys114 residue inhibits the enzyme activity.
AT5G09690	-1.34082	0.021688	Transmembrane magnesium transporter. One of nine family members. Loss of function mutants exhibit poor growth under magnesium stress conditions. Splice variant AT5G09690.1 (386 aa) is a functional transporter while AT5G09690.4 (371 aa) does not have transporter activity.
AT3G52170	-1.33772	4.42e-08	DNA binding protein;(source:Araport11)
AT1G10522	-1.33675	0.000143456	Encodes PRIN2 (plastid redox insensitive 2). PRIN2 mutants are impaired in PEP (plastid-encoded RNA polymerase) activity and high light-dependent plastid redox signalling to the nucleus.
AT5G54770	-1.33455	0.0167905	Encodes a thiamine biosynthetic gene that has a dual function in thiamine biosynthesis and mitochondrial DNA damage tolerance. It appears to be involved in producing the thiazole portion of thiamine (vitamin B1). A crystal structure of the protein reveals that it forms a 2-ring homo-octamer. The mRNA is cell-to-cell mobile.
AT1G47510	-1.33376	1.38e-05	Encodes a phosphatidylinositol polyphosphate 5-phosphatase. It can dephosphorylate PI(4,5)P2, PI(3,5)P2, and PI(3,4,5)P3, but, it is not active against PI(5)P or the water soluble inositol(1,4,5)P3 or inositol(1,3,4,5)P4. The transcript levels for this gene rise in response to auxin, ABA, and JA.
AT3G21110	-1.33343	6.81e-06	5'-phosphoribosyl-4-(N-succinocarboxamide)-5-aminoimidazole synthetase (PUR7, syn. SAICAR synthetase), catalyzes aspartate addition at the alpha-amino group to the growing purine backbone.
AT1G73760	-1.33321	7.68e-05	RING/U-box superfamily protein;(source:Araport11)
AT3G20230	-1.33289	7.48e-05	Ribosomal L18p/L5e family protein;(source:Araport11)
AT5G19160	-1.33201	0.0310339	Encodes a member of the TBL (TRICHOME BIREFRINGENCE-LIKE) gene family containing a plant-specific DUF231 (domain of unknown function) domain. TBL gene family has 46 members, two of which (TBR/AT5G06700 and TBL3/AT5G01360) have been shown to be involved in the synthesis and deposition of secondary wall cellulose, presumably by influencing the esterification state of pectic polymers. A nomenclature…
AT4G26370	-1.33181	0.0173551	antitermination NusB domain-containing protein;(source:Araport11)
AT1G10020	-1.33178	0.0466878	formin-like protein (DUF1005);(source:Araport11)
AT5G60210	-1.329	0.0117959	Encodes RIP5 (ROP interactive partner 5), a putative Rho protein effector, interacting specifically with the active form of ROPs (Rho proteins of plants).
AT1G61740	-1.32874	0.0313743	Sulfite exporter TauE/SafE family protein;(source:Araport11)
AT4G17600	-1.32715	0.000155747	Encodes Lil3:1 (light-harvesting-like) protein. Belongs to the Lhc super-gene family encodes the light-harvesting chlorophyll a/b-binding (LHC) proteins that constitute the antenna system of the photosynthetic apparatus. A generic LHC motif is present in Lil3:1. The mRNA is cell-to-cell mobile.
AT4G02450	-1.32697	0.00358571	Encodes one of two isoforms of a co-chaperone of HSP90 that is required for root growth, in particular in the maintenance of the root meristem.
AT3G53450	-1.32675	3.41e-08	Putative lysine decarboxylase family protein;(source:Araport11)
AT5G04895	-1.32479	0.00104604	DEA(D/H)-box RNA helicase family protein;(source:Araport11)
AT5G25360	-1.32414	0.00179432	hypothetical protein;(source:Araport11)
AT1G24020	-1.32347	0.0365366	MLP-like protein 423;(source:Araport11)
AT5G10080	-1.32268	0.0043338	Eukaryotic aspartyl protease family protein;(source:Araport11)
AT3G54950	-1.3226	0.000123383	Encodes pPLAIIIbeta, a member of the Group 3 patatin-related phospholipases. pPLAIIIbeta hydrolyzes phospholipids and galactolipids and additionally has acyl-CoA thioesterase activity. Alterations of pPLAIII&#946; result in changes in lipid levels and composition.
AT4G15790	-1.3225	0.000240535	uveal autoantigen with coiled-coil/ankyrin;(source:Araport11)
AT2G34860	-1.32214	0.014121	DnaJ/Hsp40 cysteine-rich domain superfamily protein;(source:Araport11)
AT2G42260	-1.3212	0.0396951	Encodes a novel plant-specific protein of unknown function. The UVI4 gene is expressed mainly in actively dividing cells. The hypocotyl cells in mutant seedlings undergo one extra round of endoreduplication. The uvi4 mutation also promoted the progression of endo-reduplication during leaf development.
AT4G16390	-1.32109	0.0166712	Encodes a pentatricopeptide repeat protein, SVR7 (SUPPRESSOR OF VARIEGATION7), required for FtsH-mediated chloroplast biogenesis. It is involved in accumulation and translation of chloroplast ATP synthase subunits.
AT2G38040	-1.32067	0.000105894	encodes the carboxyltransferase alpha subunit of acetyl-CoA carboxylase, involved in de novo fatty acid biosynthesis
AT5G09760	-1.3195	0.0183906	Plant invertase/pectin methylesterase inhibitor superfamily;(source:Araport11)
AT1G50732	-1.31829	0.0145105	transmembrane protein;(source:Araport11)
AT3G56940	-1.31711	3.09e-05	Encodes a putative ZIP protein with varying mRNA accumulation in leaves, stems and roots. Has a consensus carboxylate-bridged di-iron binding site. The mRNA is cell-to-cell mobile.
AT1G13820	-1.31661	0.0254456	alpha/beta-Hydrolases superfamily protein;(source:Araport11)
AT3G05690	-1.31524	0.0113427	Encodes a subunit of CCAAT-binding complex, binds to CCAAT box motif present in some plant promoter sequences. One of three members of this class (HAP2A, HAP2B, HAP2C), it is expressed in vegetative and reproductive tissues.
AT5G63050	-1.31496	0.00471037	embryo defective 2759;(source:Araport11)
AT3G02450	-1.31455	0.000175528	Proteolytically inactive member of the FtsH (filamentation-temperature-sensitive protein H) protease family due to mutations in the protease domain.
AT2G26550	-1.31317	0.0138325	Encodes a heme oxygenase-like protein lacking the conserved histidine residue at the active site that is usually involved in heme-iron coordination. It is unable to bind and degrade heme. Mutant analyses suggest a role in photomorphogenesis. The protein can bind the heme precursor, proto IX, which could be biologically significant and point to a role in the regulation of the two tetrapyrrole bios…
AT1G18650	-1.31126	0.00337305	Encodes a member of the X8-GPI family of proteins. It localizes to the plasmodesmata and is predicted to bind callose.
AT5G55280	-1.3112	0.000536262	Encodes one of two FtsZ proteins, tubulin-like proteins, in Arabidopsis. It is involved in chloroplast division.
AT3G13120	-1.30891	0.00103757	Ribosomal protein S10p/S20e family protein;(source:Araport11)
AT5G52970	-1.30631	6.52e-06	thylakoid lumen 15.0 kDa protein;(source:Araport11)
AT1G05950	-1.30547	0.000558442	hypothetical protein;(source:Araport11)
AT5G13180	-1.30541	0.0373944	Encodes a NAC domain transcription factor that interacts with VND7 and negatively regulates xylem vessel formation.
AT3G19820	-1.30475	0.0413032	Involved in the conversion of the early brassinosteroid precursor 24-methylenecholesterol to campesterol. Brassinosteroids affect cellular elongation. Mutants have dwarf phenotype. DWF1 is a Ca2+-dependent calmodulin-binding protein.
AT5G14880	-1.304	0.00165108	Potassium transporter family protein;(source:Araport11)
AT1G52230	-1.30282	0.00227744	Phosphorylation of this protein is dependent on calcium. The mRNA is cell-to-cell mobile.
AT3G08740	-1.30225	0.0119608	elongation factor P (EF-P) family protein;(source:Araport11)
AT1G14270	-1.30143	0.0153026	CAAX amino terminal protease family protein;(source:Araport11)
AT2G30320	-1.29858	0.00670477	Pseudouridine synthase family protein;(source:Araport11)
AT2G29690	-1.2977	0.000505393	Encode a functional anthranilate synthase protein. Expressed at a constitutive basal level. Expression was not induced by wounding nor bacterial pathogen infiltration. Involved in aromatic amino acid biosynthesis.
AT3G18000	-1.29725	0.00701864	Encodes a N-methyltransferase-like protein. Double mutants of NMT1 and NMT3 are defective in leaf, root, flower, seed, and pollen development.
AT3G47570	-1.29495	0.0250974	Leucine-rich repeat protein kinase family protein;(source:Araport11)
AT5G19855	-1.29478	0.00568792	Encodes a chloroplast stromal localized RbcX protein that acts as a chaperone in the folding of Rubisco.
AT5G48940	-1.29455	0.000144459	RGFR2 is a leucine--rich repeat receptor kinase that, together with RGFR1 and RGFR3, binds ROOT GROWTH FACTORS and is required for establishing the gradient of PLETHORA1 and PLETHORA2 essential for proper root growth and development.
AT1G47128	-1.29382	1.43e-06	cysteine proteinase precursor-like protein/ dehydration stress-responsive gene (RD21). Has been shown to have peptide ligase activity and protease activity in vitro. RD21 is involved in immunity to the necrotrophic fungal pathogen Botrytis cinerea.Activity detected in root, leaf, flower and cell culture.
AT4G25080	-1.29228	0.000999272	Encodes a protein with methyltransferase activity responsible for the methylation of magnesium protoporphyrin IX. Mutants defective in this gene are affected in chlorophyll biosynthesis and show a reduction in the accumulation of a number of major thylakoid-associated proteins including components of PSI (LHCI), PSII (LHCII, D1, CP43) and the cytochrome b6f complex (Cytf). By contrast, no signifi…
AT5G17710	-1.2901	0.0213252	Chloroplast GrpE protein involved in chloroplastic response to heat stress and the correct oligomerization of the photosynthesis-related LHCII complex.
AT4G24810	-1.28913	0.0161697	similar to ABC1 family protein, contains InterPro domain ABC1 protein (InterPro:IPR004147)
AT2G15680	-1.28868	0.00165461	Encodes a calmodulin-like protein.
AT1G55670	-1.28597	0.0373564	Encodes subunit G of photosystem I, an 11-kDa membrane protein that plays an important role in electron transport between plastocyanin and PSI and is involved in the stability of the PSI complex. PSI-G subunit is bound to PSI-B and is in contact with Lhca1. The protein inserts into thylakoids by a direct or "spontaneous" pathway that does not involve the activities of any known chloroplast protei…
AT3G49710	-1.2858	0.000368822	Pentatricopeptide repeat (PPR) superfamily protein;(source:Araport11)
AT1G11340	-1.28223	0.00544061	G-type lectin S-receptor-like Serine/Threonine-kinase;(source:Araport11)
AT5G58250	-1.28077	0.0136245	Involved in tetrapyrrole biosynthesis. May function as a scaffold protein to stabilize CHL27.
AT2G40070	-1.27781	0.0437754	Encodes a microtubule-associated protein involved in cortical microtubule organization during leaf development.
AT3G60210	-1.27628	6.34e-05	GroES-like family protein;(source:Araport11)
AT4G26590	-1.27593	0.0496503	oligopeptide transporter
AT3G22330	-1.2744	0.0358861	DEAD-box protein required for efficient group II intron splicing in mitochondria.
AT2G47440	-1.27431	0.0231784	Tetratricopeptide repeat (TPR)-like superfamily protein;(source:Araport11)
AT1G68750	-1.27276	0.000477841	Encodes one of four Arabidopsis phosphoenolpyruvate (PEP) carboxylase proteins. But, it is more similar to bacterial PEP carboxylase than plant PEP carboxylase. Efforts to express this enzyme and to demonstrate its enzymatic activity in E.coli failed.
AT5G23060	-1.27242	0.0171429	Encodes a chloroplast-localized protein that modulates cytoplasmic Ca2+ concentration and is crucial for proper stomatal regulation in response to elevations of external Ca2+. Phosphorylation of this protein is dependent on calcium.
AT5G05740	-1.27229	4.39e-06	S2P-like putative metalloprotease, also contain transmembrane helices near their C-termini and many of them, five of seven, contain a conserved zinc-binding motif HEXXH. Homolog of EGY1. Each of the EGY1 and EGY-like proteins share two additional highly conserved motifs, the previously reported NPDG motif (aa 442?454 in EGY1, Rudner et al., 1999) and a newly defined GNLR motif (aa 171?179 in EGY1…
AT2G21350	-1.27158	5.43e-05	RNA-binding CRS1 / YhbY (CRM) domain protein;(source:Araport11)
AT1G26090	-1.27112	0.0127992	P-loop containing nucleoside triphosphate hydrolases superfamily protein;(source:Araport11)
AT3G44380	-1.27041	0.0186326	Late embryogenesis abundant (LEA) hydroxyproline-rich glycoprotein family;(source:Araport11)
AT1G59990	-1.2701	9.68e-05	DEA(D/H)-box RNA helicase family protein;(source:Araport11)
AT2G37390	-1.26884	0.000435036	Chloroplast-targeted copper chaperone protein;(source:Araport11)
AT1G45207	-1.26853	0.0386065	Remorin family protein;(source:Araport11)
AT2G38695	-1.26734	0.0251099	Gag-Pol polyprotein/retrotransposon;(source:Araport11)
AT1G12460	-1.26729	0.0452361	Leucine-rich repeat protein kinase family protein;(source:Araport11)
AT1G75800	-1.2593	0.00460066	Pathogenesis-related thaumatin superfamily protein;(source:Araport11)
AT1G09830	-1.25829	3.77e-06	glycinamide ribonucleotide synthetase (GAR synthetase) that catalyzes the conversion of phosphoribosyl amine to phosphoribosyl glycineamide
AT2G46500	-1.25812	0.0439525	Phosphoinositide kinase which undergo autophosphorylation and phosphorylate serine/threonine residues of protein substrates. Contains phosphoinositide 3/4-kinase and ubiquitin-like domains. Phosphorylates PUFD1 and RPN10 in vitro.
AT1G62530	-1.25619	0.023052	hypothetical protein (DUF863);(source:Araport11)
AT1G35680	-1.25569	5.28e-05	Encodes a chloroplast ribosomal protein L21 that is required for chloroplast development and embryogenesis. The mRNA is cell-to-cell mobile.
AT1G06190	-1.25559	1.57e-06	Encodes a novel ribonucleic acid-binding protein that interacts with the endonuclease RNase E and supports its function in processing plastid ribonucleic acids.
AT1G42970	-1.25423	0.0249773	Encodes chloroplast localized glyceraldehyde-3-phosphate dehydrogenase that can use both NADH and NADPH to reduce 1,3-diphosphate glycerate. It forms A2B2 heterotetramers with GapA forms of the GADPH enzyme. These complexes are active in the light under reducing conditions, but show reduced NADPH-dependent activity in response to oxidized thioredoxins and increased NAD(H)/NADP(H) ratios due to th…
AT2G27830	-1.25406	0.0396856	hypothetical protein;(source:Araport11)
AT4G16580	-1.25268	0.000170716	Protein phosphatase 2C family protein;(source:Araport11)
AT5G21482	-1.25263	0.00314579	This gene used to be called AtCKX5. It encodes a protein whose sequence is similar to cytokinin oxidase/dehydrogenase, which catalyzes the degradation of cytokinins.
AT2G29180	-1.25224	7.64e-07	transmembrane protein;(source:Araport11)
AT2G20830	-1.25015	0.0264817	folic acid binding / transferase;(source:Araport11)
AT2G34640	-1.2495	0.000232756	Present in transcriptionally active plastid chromosomes. Involved in plastid gene expression.
AT4G37510	-1.24897	6.36e-06	Ribonuclease III family protein;(source:Araport11)
AT1G54690	-1.24361	0.0429391	Encodes HTA3, a histone H2A protein. H2AX is a meiosis-specific isoform of histone H2A. Upon DSB formation, rapid accumulation of phosphorylated H2AX (&#947;-H2AX) occurs around the break site. _x0001_H2AX foci accumulate in early G2. Immunolocalization studies in spread preparations of wild-type meiocytes at G2/early leptotene revealed the accumulation of numerous rather diffuse &#947;-H2AX foci…
AT2G32180	-1.24349	0.00692683	plastid transcriptionally active 18;(source:Araport11)
AT1G50900	-1.24221	0.00310668	Encodes GDC1 (Grana Deficient Chloroplast 1), an ankyrin domain containing protein required fro chloroplast thylakoid grana formation. The mRNA is cell-to-cell mobile.
AT5G15700	-1.24111	0.0272009	Nucleus encoded plastid RNA polymerase. Localized in mitochondria and chloroplast.
AT3G15030	-1.23881	0.00188511	Arabidopsis thaliana TCP family transcription factor. Regulated by miR319. Involved in heterchronic regulation of leaf differentiation.
AT1G70210	-1.2371	0.00010772	Encodes a D-type cyclin that physically interacts with CDC2A. Its expression is upregulated early during germination.
AT5G62840	-1.23693	0.0331147	Phosphoglycerate mutase family protein;(source:Araport11)
AT5G53970	-1.23548	0.0431173	Encodes a cytosolic tyrosine aminotransferase which is strongly induced upon aging and coronatine treatment. AtTAT1 prefers Tyr as an amino donor but can also use Phe, Trp, His, Met, and Leu. The mRNA is cell-to-cell mobile.
AT5G64550	-1.23508	0.00253932	loricrin-like protein;(source:Araport11)
AT4G27240	-1.23418	0.00303398	zinc finger (C2H2 type) family protein;(source:Araport11)
AT4G09750	-1.23342	0.00187571	NAD(P)-binding Rossmann-fold superfamily protein;(source:Araport11)
AT1G05190	-1.23307	0.000544407	Encodes the plastid 50S ribosomal protein L6.
AT1G68585	-1.23287	0.0211628	hypothetical protein;(source:Araport11)
AT4G34930	-1.22949	0.0246311	PLC-like phosphodiesterases superfamily protein;(source:Araport11)
AT2G26270	-1.22888	0.00861338	BRCT domain DNA repair protein;(source:Araport11)
AT4G12700	-1.22747	0.0127992	calcium ion-binding protein;(source:Araport11)
AT2G38025	-1.22454	0.00532001	Cysteine proteinases superfamily protein;(source:Araport11)
AT5G64040	-1.22445	4.55e-06	Encodes the only subunit of photosystem I located entirely in the thylakoid lumen. May be involved in the interaction between plastocyanin and the photosystem I complex. Phosphorylation of this protein is dependent on calcium.
AT2G21050	-1.22418	0.00360273	Encodes LAX2 (LIKE AUXIN RESISTANT), a member of the AUX1 LAX family of auxin influx carriers. Required for the establishment of embryonic root cell organization.
AT5G65220	-1.22404	0.00879421	Ribosomal L29 family protein;(source:Araport11)
AT1G03470	-1.22366	0.00939017	Encodes a member of the NET superfamily of proteins that potentially couples different membranes to the actin cytoskeleton in plant cells. It colocalizes with filamentous actin and is localized to the nuclear membrane and the vacuolar membrane.
AT1G61340	-1.22277	0.0403481	Encodes a F-box protein induced by various biotic or abiotic stress.
AT4G22140	-1.22203	0.0275078	Encoding a chromatin remodeling factor that regulates flowering time.
AT1G76760	-1.22202	0.0152581	Encodes a y-type thioredoxin (Trx-y1) localized in chloroplast stroma.
AT5G55220	-1.22179	0.00192298	trigger factor type chaperone family protein;(source:Araport11)
AT5G17920	-1.22111	0.000720634	Encodes a cytosolic cobalamin-independent methionine synthase, involved in methionine regeneration via the activated methyl cycle (SAM cycle). The protein undergoes thiolation following treatment with the oxidant tert-butylhydroperoxide. The mRNA is cell-to-cell mobile.
AT1G16790	-1.21982	0.0220857	ribosomal protein-like protein;(source:Araport11)
AT4G23940	-1.21879	0.0100498	Encodes FtsHi1. Localizes to the chloroplast envelope membrane. Functions in chloroplast biogenesis and division.Strong interaction with TIC inner envelope protein translocon which consists of Tic20/Tic56/Tic100/Tic214(Ycf1)(DOI:10.1105/tpc.18.00357).
AT4G02320	-1.21776	0.0356558	Plant invertase/pectin methylesterase inhibitor superfamily;(source:Araport11)
AT3G25660	-1.21733	0.0374803	Amidase family protein;(source:Araport11)
AT1G12710	-1.21721	0.00372576	This gene is predicted to encode a protein with a PP2 domain. This domain in present in lectins found in squash and cucumber, suggesting that this protein could potentially have carbohydrate binding capabilities.
AT5G64080	-1.21651	0.0136942	Bifunctional inhibitor/lipid-transfer protein/seed storage 2S albumin superfamily protein;(source:Araport11)
AT3G29320	-1.21599	0.0159135	Encodes a plastidic alpha-glucan phosphorylase. In vitro, the enzyme has a preference for maltooligosaccharides, such as maltoheptaose. The mRNA is cell-to-cell mobile.
AT1G04620	-1.21473	0.000730242	Encodes a 7-hydroxymethyl chlorophyll a reductase, an enzyme of the chlorophyll cycle that converts 7-hydroxymethyl chlorophyll a to chlorophyll a.
AT5G18570	-1.21396	0.00267277	Encodes AtObgC, a plant ortholog of bacterial Obg. AtObgC is a chloroplast-targeting GTPase essential for early embryogenesis. Mutations in this locus result in embryo lethality. The protein is dually localized in the stroma and the inner envelope membrane and is involved in thylakoid membrane biogenesis and functions primarily in plastid ribosome biogenesis during chloroplast development.
AT1G63440	-1.21281	0.000228943	The Arabidopsis P-type ATPase HMA5 is involved in Cu detoxification. hma5 mutant plants exhibit Cu hypersensitivity, which is especially dramatic in roots where HMA5 is mostly expressed.
AT5G06290	-1.21254	0.00608698	Encodes a 2-Cys peroxiredoxin (2-Cys PrxB) that contains two catalytic Cys residues. The mRNA is cell-to-cell mobile.
AT1G13700	-1.21247	0.039737	Encodes a cytosolic 6-phosphogluconolactonase (PGL) thought to be involved in the oxidative pentose-phosphate pathway (OPPP).
AT3G16290	-1.21163	0.0216037	Strong interaction with TIC inner envelope protein translocon which consists of Tic20/Tic56/Tic100/Tic214(Ycf1)(DOI:10.1105/tpc.18.00357).
AT4G28100	-1.21095	0.0264251	transmembrane protein;(source:Araport11)
AT3G23940	-1.21088	0.00160181	Encodes a member of the dihydroxyacid dehydrates family of proteins that encode enzymes involved in branched chain amino acid biosynthesis. Loss of function mutations have significantly reduced transmission and fertility due to defects in male and female gametophyte development and embryo lethality. Mutants have increased sensitivity to abiotic stressors which may be partially compensated by addi…
AT3G47070	-1.21016	1.41e-13	thylakoid soluble phosphoprotein;(source:Araport11)
AT5G17170	-1.20998	5.79e-07	rubredoxin family protein;(source:Araport11)
AT5G12900	-1.20997	0.0327948	DNA double-strand break repair RAD50 ATPase;(source:Araport11)
AT2G24390	-1.20927	0.0408323	AIG2-like (avirulence induced gene) family protein;(source:Araport11)
AT3G54210	-1.2084	0.0248914	Ribosomal protein L17 family protein;(source:Araport11)
AT5G17570	-1.20821	0.00504787	TatD related DNase;(source:Araport11)
AT2G37660	-1.20678	0.0173678	NAD(P)-binding Rossmann-fold superfamily protein;(source:Araport11)
AT5G02710	-1.20542	1.02e-05	zinc/iron-chelating domain protein;(source:Araport11)
AT4G20260	-1.20418	0.00175726	Encodes a Ca2+ and Cu2+ binding protein. N-terminal myristylation on glycine 2 appears to enable it to associate tightly with the plasma membrane. Recombinant PCaP1 interacts strongly with phosphatidylinositol 3,5-bisphosphate (PtdIns(3,5)P2) and PtdIns (3,4,5)P3, and weakly with PtdIns(3,5)P2 and PtdIns(4,5). It also interacts with calmodulin (CaM) in a calcium-dependent manner. CaM does not int…
AT2G27680	-1.20328	0.00599084	NAD(P)-linked oxidoreductase superfamily protein;(source:Araport11)
AT3G18050	-1.20283	0.00357352	GPI-anchored protein;(source:Araport11)
AT5G42520	-1.20169	0.00351454	Encodes a member of the BASIC PENTACYSTEINE (BPC) proteins. BPC proteins are plant-specific transcription factors present throughout land plants. BPC transcription factor family is integral for a wide range of processes that support normal growth and development.
AT4G15510	-1.20049	0.0070853	A nuclear-encoded thylakoid lumenal protein that is associated with photosystem I (PSI) but is not an integral subunit of PSI. It is an PSI assembly factor that assists the proper folding and integration of PsaB and PsaA into the thylakoid membrane. It is involved in the assembly of PSI reaction center heterodimer core.
AT4G09160	-1.19982	0.0209483	PATLs belong to a family of proteins having a Golgi dynamics (GOLD) domain in tandem with the Sec14p-like domain. PATLs are auxin regulated. Quadruple mutants (patl2456) show altered PIN1 lateralization in root endodermis cells.
AT1G73060	-1.19955	0.00104548	Low PSII Accumulation 3;(source:Araport11)
AT5G22090	-1.19751	0.0444643	EAR1 is a negative regulator of ABA signaling that enhances the activity of all six clade A PP2Cs (ABI1, ABI2, HAB1, HAB2, AHG1, AHG3) by interacting with and releasing the N-terminal autoinhibition of these proteins. EAR1 indirectly affects OST1 activity through enhancing ABI1 activity. The EAR1 141-287 fragment is sufficient for the functioning of EAR1 in ABA responses; the 131-248 region harbo…
AT5G38410	-1.19559	0.0481695	Encodes a member of the Rubisco small subunit (RBCS) multigene family: RBCS1A (At1g67090), RBCS1B (At5g38430), RBCS2B (At5g38420), and RBCS3B (At5g38410). Functions to yield sufficient Rubisco content for leaf photosynthetic capacity.
AT5G17520	-1.19552	0.00379882	Encodes a maltose transporter that is expressed in leaves and roots. Mutations at the MEX1 locus cause accumulation of both starch and maltose in leaves, with maltose levels at least 40 times higher than that of wild-type. This gene encodes a protein located in the chloroplast envelope.
AT4G09740	-1.19528	0.030359	glycosyl hydrolase 9B14;(source:Araport11)
AT3G03190	-1.19394	0.0139431	Encodes glutathione transferase belonging to the phi class of GSTs. Naming convention according to Wagner et al. (2002).
AT3G24255	-1.19393	0.0396341	RNA-directed DNA polymerase (reverse transcriptase)-related family protein;(source:Araport11)
AT3G51140	-1.19332	0.0194253	DnaJ (DUF3353);(source:Araport11)
AT4G01037	-1.19304	0.00643729	Ubiquitin carboxyl-terminal hydrolase family protein;(source:Araport11)
AT5G06750	-1.19253	0.0232282	Protein phosphatase 2C family protein;(source:Araport11)
AT1G47200	-1.19214	0.0465661	WPP family members contains an NE targeting domain. This domain, called the WPP domain after a highly conserved Trp-Pro-Pro motif, is necessary for NE targeting of WPP1. RNAi suppression of WPP2 resulted in reduced mitotic activity.
AT5G39530	-1.19214	0.0208042	hypothetical protein (DUF1997);(source:Araport11)
AT4G38660	-1.19213	0.00244752	Pathogenesis-related thaumatin superfamily protein;(source:Araport11)
AT5G64840	-1.19163	0.0232839	member of GCN subfamily
AT5G56750	-1.19074	0.038075	AGB1/AGG dimmer interacting protein, response to water deficit.
AT1G11820	-1.19064	0.00129868	O-Glycosyl hydrolases family 17 protein;(source:Araport11)
AT5G26742	-1.1897	0.0334208	DEAD box RNA helicase (RH3);(source:Araport11)
AT5G50250	-1.18944	0.00875266	Encodes a RNA binding protein. A substrate of the type III effector HopU1 (mono-ADP-ribosyltransferase). Supports editing of specific CP31A-dependent sites.
AT4G29400	-1.18751	0.0139431	oxidoreductase/transition metal ion-binding protein (DUF3531);(source:Araport11)
AT2G47840	-1.18723	0.00685866	Encodes a component of the TIC (translocon at the inner envelope membrane of chloroplasts) protein translocation machinery mediating the protein translocation across the inner envelope of plastids. The Arabidopsis genome encodes four Tic20 homologous proteins, AT1G04940(Tic20-I), AT2G47840(Tic20-II), AT4G03320(Tic20-IV) and AT5G55710(Tic20-V).
AT4G15620	-1.18534	0.0305453	Uncharacterized protein family (UPF0497);(source:Araport11)
AT5G11480	-1.18531	0.000537798	P-loop containing nucleoside triphosphate hydrolases superfamily protein;(source:Araport11)
AT1G17230	-1.18287	0.00583132	Leucine-rich receptor-like protein kinase family protein;(source:Araport11)
AT1G58290	-1.18249	0.00762039	Encodes a protein with glutamyl-tRNA reductase (GluTR) activity, catalyzing the NADPH-dependent reduction of Glu-tRNA(Glu) to glutamate 1-semialdehyde (GSA) with the release of free tRNA(Glu). It is involved in the early steps of chlorophyll biosynthesis.
AT3G48610	-1.18232	0.041289	Non-specific phospholipase C6 involved in gametophyte development.
AT2G02590	-1.18136	0.00458289	small multi-drug export protein;(source:Araport11)
AT2G31810	-1.18116	2.73e-06	ACT domain-containing small subunit of acetolactate synthase protein;(source:Araport11)
AT1G15820	-1.18114	0.0323581	Lhcb6 protein (Lhcb6), light harvesting complex of photosystem II.
AT5G13120	-1.17767	0.0268661	Encodes a lumenal cyclophilin with peptidyl-prolyl isomerase activity that is associated with the NAD(P)H dehydrogenase complex in stromal regions of the thylakoid membrane. It is likely to be important for the accumulation of the hydrophobic domain of the NAD(P)H dehydrogenase complex. This complex is associated with PSI and is responsible for the reduction of plastoquinone.
AT1G32550	-1.17698	0.0176887	Encodes FdC2, a ferredoxin protein capable of alternative electron partitioning. FdC1 level increases in conditions of acceptor limitation at PSI.
AT4G24460	-1.1767	0.0495948	Encodes one of the CRT-Like transporters (CLT1/AT5G19380, CLT2/AT4G24460, CLT3/AT5G12170). Required for glutathione homeostasis and stress responses. Mutants lacking these transporters are heavy metal-sensitive, glutathione(GSH)-deficient, and hypersensitive to Phytophthora infection.
AT4G27990	-1.17616	0.0386573	One of four Arabidopsis homologs of bacterial ymlg proteins.
AT5G50110	-1.17561	0.0298425	S-adenosyl-L-methionine-dependent methyltransferases superfamily protein;(source:Araport11)
AT5G20040	-1.17475	0.0188353	Encodes tRNA isopentenyltransferase AtIPT9.
AT1G11840	-1.17309	0.000629206	Encodes Ni+ dependent glyoxalase I homolog ATGLX1.
AT4G33480	-1.173	7.59e-05	BTB/POZ domain protein TNFAIP protein;(source:Araport11)
AT1G80480	-1.17178	7.4e-06	plastid transcriptionally active 17;(source:Araport11)
AT2G39140	-1.17102	0.00665031	Suppressor of var2 variegation phenotype. Chloroplast localized. Loss of function mutant has defects in chloroplast protein translation and rRNA processing. Similar in sequence to pseudouridine synthase proteins.
AT2G38180	-1.17092	0.0087881	SGNH hydrolase-type esterase superfamily protein;(source:Araport11)
AT5G13410	-1.17057	1.54e-06	FKBP-like peptidyl-prolyl cis-trans isomerase family protein;(source:Araport11)
AT3G14770	-1.16993	0.0270122	Nodulin MtN3 family protein;(source:Araport11)
AT2G38140	-1.16769	0.00228264	plastid-specific ribosomal protein 4 (PSRP4) mRNA, complete The mRNA is cell-to-cell mobile.
AT2G32290	-1.16685	0.0132993	beta-amylase 6;(source:Araport11)
AT3G52380	-1.16668	0.00673973	Encodes a chloroplast RNA-binding protein that stabilizes chloroplast RNAs as evidenced by analyses of transcript accumulation in null mutants. Essential for seedling development (albino, strongly retarded growth even on sucrose-containing medium).
AT5G64050	-1.1664	0.00700718	Glutamate-tRNA ligase. Targeted to mitochondria and chloroplast. Its inactivation causes developmental arrest of chloroplasts and mitochondria in Nicotiana benthamiana.
AT1G35780	-1.16565	0.0349988	N-lysine methyltransferase;(source:Araport11)
AT1G01490	-1.16494	0.022823	Heavy metal transport/detoxification superfamily protein;(source:Araport11)
AT3G63520	-1.16392	0.000990843	Encodes a protein with 9-<i>cis</i>-epoxycarotenoid dioxygenase activity. The enzyme was shown to act on a variety of carotenoid including &#946;-carotene, lutein, zeaxanthin, and all-<i>trans</i>-violaxanthin. When those compounds are used as substrates, the major reaction product detected is a C14 dialdehyde: 4,9-dimethyldodeca-2,4,6,8,10-pentaene-1,12-dial. The enzyme did not cleave as efficie…
AT3G12600	-1.16368	0.0238527	nudix hydrolase homolog 16;(source:Araport11)
AT3G08940	-1.16342	4.2e-05	Lhcb4.2 protein (Lhcb4.2, protein involved in the light harvesting complex of photosystem II The mRNA is cell-to-cell mobile.
AT5G56500	-1.16274	4.09e-05	Encodes a subunit of chloroplasts chaperonins that are involved in mediating the folding of newly synthesized, translocated, or stress-denatured proteins. Cpn60 subunits are: Cpn60alpha1 (At2g28000), AtCpn60alpha2 (At5g18820), AtCpn60beta1 (At1g55490), AtCpn60beta2 (At3g13470), AtCpn60beta3 (At5g56500), AtCpn60beta4 (At1g26230).
AT5G48820	-1.16111	0.00352803	Kip-related protein (KRP) gene, encodes CDK (cyclin-dependent kinase) inhibitor (CKI), negative regulator of cell division. Binds to D type and CDC2A cyclins and may inhibit cell cycle. Seven KRP genes were found in Arabidopsis thaliana. Differential expression patterns for distinct KRPs were revealed by in situ hybridization.
AT2G35500	-1.161	0.0125078	Encodes a protein with some sequence similarity to shikimate kinases, but a truncated form of this protein (lacking a putative N-terminal chloroplast transit peptide) does not have shikimate kinase activity in vitro.
AT5G48830	-1.16057	0.0272009	phosphoglycolate phosphatase;(source:Araport11)
AT1G44575	-1.16023	0.0163196	Encoding PSII-S (CP22), a ubiquitous pigment-binding protein associated with photosystem II (PSII) of higher plants. Involved in nonphotochemical quenching rather than in photosynthesis. Mutant has a normal violaxanthin cycle but has a limited capacity of quenching singlet excited chlorophylls and is tolerant to lipid peroxidation.
AT3G12920	-1.15983	4.39e-06	Encodes one of the BRGs (BOI-related gene) involved in resistance to Botrytis cinerea.
AT1G09795	-1.15928	0.000527032	ATP phosphoribosyl transferase, catalyses first step of histidine biosynthesis
AT5G49630	-1.15903	0.000748555	Is a high affinity amino acid transporter capable of transporting aspartate and tryptophan. May be involved in the amino acid uptake from xylem.
AT2G39670	-1.15838	0.000189811	Radical SAM superfamily protein;(source:Araport11)
AT2G21170	-1.15731	2.57e-07	Encodes a plastidic triose phosphate isomerase. Mutants with reduced pdTPI levels have difficulty transitioning from heterotrophic to autotrophic growth. The related phenotypes, such as chlorosis in light-grown seedlings may result from an accumulation of dihydroxyacetone phosphate (DHAP) and methylglyoxal (MG) in these mutants. Both splice variants appear to be expressed, but the At2g21170.2 var…
AT3G52750	-1.15727	0.000223093	Nuclear gene that encodes a plastidial division protein (FtsZ2-2). FtsZ2-2 is involved in chloroplast morphology and internal organisation in addition to participating in chloroplast partition
AT1G31330	-1.15443	0.0294804	Encodes subunit F of photosystem I.
AT5G27730	-1.15422	0.0107446	heparan-alpha-glucosaminide N-acetyltransferase-like protein (DUF1624);(source:Araport11)
AT1G18370	-1.15415	0.0117366	Encodes a kinesin HINKEL. Required for cytokinesis in pollen. Mutant has cytokinesis defects; seedling lethal.
AT4G28940	-1.15409	0.00390572	Phosphorylase superfamily protein;(source:Araport11)
AT4G28950	-1.15209	0.0170554	A member of ROP GTPase gene family.
AT2G39730	-1.14988	0.0327854	Rubisco activase, a nuclear-encoded chloroplast protein that consists of two isoforms arising from alternative splicing in most plants. Required for the light activation of rubisco. Involved in jasmonate-induced leaf senescence.
AT5G40230	-1.1493	0.00754375	nodulin MtN21-like transporter family protein
AT1G29070	-1.14929	0.0109845	Ribosomal protein L34;(source:Araport11)
AT2G37210	-1.14878	0.0335767	Encodes a protein of unknown function. It has been crystallized and shown to be structurally almost identical to the protein encoded by At5g11950.
AT5G61410	-1.14865	4.32e-05	Arabidopsis thaliana ribulose-5-phosphate-3-epimerase mRNA
AT5G54600	-1.1467	0.00049783	Translation protein SH3-like family protein;(source:Araport11)
AT5G13720	-1.14664	0.00168881	Uncharacterized protein family (UPF0114);(source:Araport11)
AT3G06040	-1.14562	0.0291715	Ribosomal protein L12/ ATP-dependent Clp protease adaptor protein ClpS family protein;(source:Araport11)
AT1G33330	-1.14473	0.0163572	Class I peptide chain release factor;(source:Araport11)
AT3G51660	-1.14454	5.23e-05	Tautomerase/MIF superfamily protein;(source:Araport11)
AT3G21580	-1.14437	0.0174394	cobalt ion transmembrane transporter;(source:Araport11)
AT5G06300	-1.14303	0.0155732	Putative lysine decarboxylase family protein;(source:Araport11)
AT1G23000	-1.14049	0.0439537	Heavy metal transport/detoxification superfamily protein;(source:Araport11)
AT1G30070	-1.13893	7.12e-07	SGS domain-containing protein;(source:Araport11)
AT4G29590	-1.13829	0.0457076	S-adenosyl-L-methionine-dependent methyltransferases superfamily protein;(source:Araport11)
AT5G58900	-1.13795	0.0178851	R-R-type MYB protein
AT2G30140	-1.13588	0.0418749	Encodes a putative glycosyltransferase. Regulates flowering time via FLOWERING LOCUS C.
AT5G26880	-1.13526	0.0261205	Root Specific
AT5G14740	-1.13497	0.00155973	Encodes a beta carbonic anhydrase likely to be localized in the cytoplasm. Expression of its mRNA is seen in etiolated seedlings and points to a possible nonphotosynthetic role for this isoform.
AT1G78050	-1.13492	0.00996231	phosphoglycerate/bisphosphoglycerate mutase;(source:Araport11)
AT5G17630	-1.13352	0.00725518	Phosphate translocator family member which resides in the plastid inner envelope membrane. Retrieves excessive pentose phosphates from the extra-plastidial space and makes them available to the plastids.
AT5G41620	-1.13316	0.0159483	intracellular protein transporter USO1-like protein;(source:Araport11)
AT1G68590	-1.13113	0.00425332	Ribosomal protein PSRP-3/Ycf65;(source:Araport11)
AT5G14260	-1.12999	3.83e-05	Suppresses singlet oxygen-induced stress responses by protecting grana margins.
AT2G05100	-1.12854	0.0190099	Lhcb2.1 protein encoding a subunit of the light harvesting complex II. Member of a gene family with high degree of sequence similarity. Initially LHCB2.3 was considered as a separate gene but appears to be an allele of LHCB2.1.
AT1G68550	-1.12842	0.0298383	encodes a member of the ERF (ethylene response factor) subfamily B-6 of ERF/AP2 transcription factor family. The protein contains one AP2 domain. There are 12 members in this subfamily including RAP2.11.
AT5G42720	-1.12492	8.25e-06	Glycosyl hydrolase family 17 protein;(source:Araport11)
AT2G29990	-1.12446	0.0290262	alternative NAD(P)H dehydrogenase 2;(source:Araport11)
AT1G56050	-1.12345	0.0449681	GTP-binding protein-like protein;(source:Araport11)
AT3G18390	-1.12177	0.000422329	CRS1 / YhbY (CRM) domain-containing protein;(source:Araport11)
AT2G38740	-1.12061	0.00145239	HAD-type phosphosugar phosphatase.
AT4G02600	-1.11901	0.00603495	A member of a large family of seven-transmembrane domain proteins specific to plants, homologs of the barley mildew resistance locus o (MLO) protein. The Arabidopsis genome contains 15 genes encoding MLO proteins, with localization in plasma membrane. Phylogenetic analysis revealed four clades of closely-related AtMLO genes. ATMLO1 belongs to the clade II, with ATMLO13 and ATMLO15. The gene is ex…
AT4G33520	-1.11853	7.35e-11	Encodes a putative metal-transporting P-type ATPase PAA1. An alternative-splicing event of the PAA1 pre-mRNA produces a copper chaperon named PCH1. The mRNA is cell-to-cell mobile.
AT1G48350	-1.11788	0.0143024	Ribosomal L18p/L5e family protein;(source:Araport11)
AT5G20950	-1.11741	0.000490372	Encodes a beta-glucosidase involved in xyloglucan metabolism.
AT5G24314	-1.11713	5.21e-07	plastid transcriptionally active7;(source:Araport11)
AT3G14450	-1.11576	0.00362517	RNA-binding protein, putative, contains Pfam profile: PF00076 RNA recognition motif. (a.k.a. RRM, RBD, or RNP domain) (2 copies). Contains PAM PABC binding domain.
AT1G16080	-1.11364	0.000766223	nuclear protein;(source:Araport11)
AT1G01630	-1.1136	0.000495042	Sec14p-like phosphatidylinositol transfer family protein;(source:Araport11)
AT2G47940	-1.11357	0.00531536	Encodes DegP2 protease (DEGP2); nuclear gene for chloroplast product.
AT3G55140	-1.11333	5.33e-07	Pectin lyase-like superfamily protein;(source:Araport11)
AT4G30845	-1.11256	0.0391973	DNA-directed RNA polymerase subunit beta;(source:Araport11)
AT4G03400	-1.11227	0.00135707	Encodes a GH3-related gene involved in red light-specific hypocotyl elongation. Analysis of sense and antisense transgenic plants suggests that DFL2 is located downstream of red light signal transduction and determines the degree of hypocotyl elongation.
AT1G08640	-1.11188	0.0145229	Encodes a choloroplast membrane protein CJD1 (Chloroplast J-like Domain 1). Predicted to contain a transit peptide, three transmembrane domains and an N-terminal J-like domain. Influences fatty acid composition of chloroplast lipids.
AT4G37080	-1.11118	0.00952026	ternary complex factor MIP1 leucine-zipper protein (Protein of unknown function, DUF547);(source:Araport11)
AT5G11160	-1.11093	0.0155428	adenine phosphoribosyltransferase 5;(source:Araport11)
AT4G26150	-1.10626	0.043621	Encodes a member of the GATA factor family of zinc finger transcription factors. Modulate chlorophyll biosynthesis and glutamate synthase (GLU1/Fd-GOGAT) expression.
AT5G27560	-1.10545	0.00133037	DUF1995 domain protein, putative (DUF1995);(source:Araport11)
AT5G15760	-1.10526	0.00273385	Ribosomal protein PSRP-3/Ycf65;(source:Araport11)
AT1G17650	-1.10423	0.00356702	Glyoxylate reductase located in chloroplasts.
AT1G64510	-1.10389	0.0100955	Translation elongation factor EF1B/ribosomal protein S6 family protein;(source:Araport11)
AT3G56910	-1.10387	0.00965083	Encodes PSRP5 (PLASTID-SPECIFIC 50S RIBOSOMAL PROTEIN 5). Functions in plastid translation.
AT4G28660	-1.09999	0.0427343	Similar to PsbW subunit of photosystem II.
AT3G12930	-1.09972	0.0127892	Lojap-related protein;(source:Araport11)
AT3G10270	-1.0996	8.12e-07	Protein targeting to mitochondria is influenced by UTR sequences.
AT3G28040	-1.09671	0.0416395	Leucine-rich receptor-like protein kinase family protein;(source:Araport11)
AT3G24120	-1.09447	0.045882	MYB-CC protein involved in regulation of response to phosphate starvation.
AT1G06690	-1.09341	0.00528169	NAD(P)-linked oxidoreductase superfamily protein;(source:Araport11)
AT3G51950	-1.08922	0.00661135	Contains single CCCH domain.
AT1G19150	-1.0889	0.00449362	PSI type II chlorophyll a/b-binding protein (Lhca2*1) mRNA, The mRNA is cell-to-cell mobile.
AT5G21920	-1.08718	0.015304	One of four Arabidopsis homologs of bacterial ymlg proteins.
AT1G02150	-1.08608	0.00723458	Tetratricopeptide repeat (TPR)-like superfamily protein;(source:Araport11)
AT1G04970	-1.08599	0.00169383	Encodes one of the two LBP/BPI related proteins (AT1G04970/LBR-1, AT3G20270/LBR-2) that bind to LPS directly and regulate PR1 expression.
AT4G02790	-1.08556	4.93e-05	Encodes a GTPase that is targeted to chloroplasts and co-fractionated with chloroplast ribosomes. Mutants are embryo lethal due to this essential function being lost.
AT1G69740	-1.08555	5.42e-14	Encodes a putative 5-aminolevulinate dehydratase involved in chlorophyll biosynthesis.
AT4G39710	-1.08305	0.037404	FK506-binding protein 16-2;(source:Araport11)
AT2G47800	-1.08176	0.00631336	Encodes a plasma membrane localized ATPase transporter involved in multidrug transport. The expression of this gene is upregulated by herbicide safeners such as benoxacor, fluxofenim and fenclorim. The mRNA is cell-to-cell mobile.
AT2G44640	-1.08121	0.00250291	TRIGALACTOSYLDIACYLGLYCEROL-like protein;(source:Araport11)
AT5G63630	-1.0806	4.72e-05	P-loop containing nucleoside triphosphate hydrolases superfamily protein;(source:Araport11)
AT1G13270	-1.07964	0.000900958	Encodes a methionine aminopeptidase formerly called MAP1B, renamed to MAP1C.
AT3G03300	-1.07962	0.000293662	Encodes a Dicer-like protein that functions in the antiviral silencing response in turnip-crinkle virus-infected plants but not in TMV or CMV-strain-Y-infected plants. Involved in the production of ta-siRNAs. Partially antagonizes the production of miRNAs by DCL1. Substitutes for DCL4 to produce viral siRNA when DCL4 is missing or inhibited. Able to produce siRNAs but not miRNAs.
AT4G38970	-1.07951	0.00216625	Protein is tyrosine-phosphorylated and its phosphorylation state is modulated in response to ABA in Arabidopsis thaliana seeds.
AT2G23970	-1.07922	0.0260477	Class I glutamine amidotransferase-like superfamily protein;(source:Araport11)
AT5G18590	-1.07865	0.0192806	Galactose oxidase/kelch repeat superfamily protein;(source:Araport11)
AT1G78630	-1.07851	0.00832663	Ribosomal protein L13 family protein;(source:Araport11)
AT3G10520	-1.07798	3.5e-06	Encodes a class 2 non-symbiotic hemoglobin. Over-expression of AHb2 in seeds led to a 40% increase in the total fatty acid content of developing and mature seeds in three subsequent generations. This was mainly due to an increase in the poly-unsaturated C18:2 (omega-6) linoleic and C18:3 (omega-3) alpha-linolenic acids.
AT4G04640	-1.07767	0.00498693	One of two genes (with ATPC2) encoding the gamma subunit of Arabidopsis chloroplast ATP synthase.
AT1G73100	-1.07729	0.0391416	Encodes a SU(VAR)3-9 homolog, a SET domain protein. Known SET domain proteins are involved in epigenetic control of gene expression and act as histone methyltransferases. There are 10 SUVH genes in Arabidopsis and members of this subfamily of the SET proteins have an additional conserved SRA domain.
AT4G24770	-1.07576	0.0408565	Encodes a chloroplast RNA-binding protein. A substrate of the type III effector HopU1 (mono-ADP-ribosyltransferase). Required for editing and stability of specific chloroplast mRNAs.
AT5G28840	-1.07561	2.09e-05	Encodes a protein with GDP-D-mannose 3',5'-epimerase activity. The enzyme is involved in ascorbate biosynthesis. It catalyzes the conversion of GDP-D-mannose to GDP-L-galactose.
AT2G21330	-1.07532	0.0144016	fructose-bisphosphate aldolase 1;(source:Araport11)
AT5G11790	-1.07492	0.000762327	Plays a role in dehydration stress response.
AT4G02530	-1.07328	0.0287188	MPH2 is a green lineage-specific thylakoid lumen protein required for photosynthetic acclimation of PSII to stressful light conditions (PMID:28874535).
AT4G25370	-1.07215	0.00221468	Double Clp-N motif protein;(source:Araport11)
AT1G12770	-1.07065	0.000754008	Encodes a DEAD-box RNA helicase that localizes to mitochondria and is essential for regulating cell-to-cell transport via plasmodesmata. The mRNA is cell-to-cell mobile.
AT1G05750	-1.07045	0.044812	Encodes a pentatricopeptide repeat protein required for editing of rpoA and clpP chloroplast transcripts.
AT3G57180	-1.07031	1.14e-05	Encodes a chloroplast localized protein YL1/BPG2. Involved in seedling shoot response to salt stress through ABI4.
AT4G10340	-1.07	0.0340138	photosystem II encoding the light-harvesting chlorophyll a/b binding protein CP26 of the antenna system of the photosynthetic apparatus The mRNA is cell-to-cell mobile.
AT3G45980	-1.06985	0.020917	Encodes a histone 2B (H2B) protein. This protein can be ubiquitinated in planta, and this modification depends on the HUB1 and HUB2 E3 ubiquitin ligases as well as the UBC1 and UBC2 E2 ubiquitin conjugating enzymes. Lysine 146 appears to be the site of the ubiquitin addition.
AT3G11750	-1.06948	0.0013462	Encodes an enzyme that can act as a aldolase or an epimerase for 7,8-dihydroneopterin and 7,8-dihydromonapterin in vitro. It is likely to act in tetrahydrofolate biosynthesis in vivo.
AT5G15740	-1.06919	0.0381629	RRT1 is a member of a novel glycosyltransferase famly in plants. It functions as a rhamnosyltransferase, elongating the RG-1 backbone. It functions during seed coat mucilage development.
AT4G29170	-1.06862	0.00549509	A homolog of yeast, mouse and human mnd1delta protein. Null mutants exhibit normal vegetative and flower development; however, during prophase I, chromosomes become fragmented resulting in random distribution of the fragments between polyads. Both male and female meiosis are defective and strong accumulation of AtRAD51 was observed in the inflorescence nuclei of mutant plants. Similarly to its ye…
AT3G03710	-1.06777	0.00208072	Encodes a chloroplast polynucleotide phosphorylase (PNPase). Involved in response to phosphorus (P) starvation. Mutants impaired in the expression of this gene have been selected through their resistance to fosmidomycin, a strong inhibitor of DXR, an enzyme of the methylerythritol-dependent IPP biosynthesis pathway. The pathway enzymes were upregulated in the mutant seedlings.
AT4G13590	-1.06754	0.00708489	Chloroplast manganese transporter required for chloroplast manganese homeostasis and photosynthetic function.
AT1G35340	-1.06739	0.0259752	ATP-dependent protease La (LON) domain protein;(source:Araport11)
AT5G58000	-1.06646	0.0161801	Reticulon family protein;(source:Araport11)
AT1G64150	-1.06584	0.0174177	PAM71 encodes an integral thylakoid membrane protein that is required for normal operation of oxygen-evolving complex (as evidenced by oxygen evolution rates) and for manganese incorporation. PAM71 belongs to a small gene family in Arabidopsis comprising five members. PAM71 is well conserved in the green lineage and shares homology with putative Ca2+/H+ exchangers from yeast (Saccharomyces cerevi…
AT3G15110	-1.06568	0.000455189	transmembrane protein;(source:Araport11)
AT5G55710	-1.06296	0.000727693	Encodes a component of the TIC (translocon at the inner envelope membrane of chloroplasts) protein translocation machinery mediating the protein translocation across the inner envelope of plastids. The Arabidopsis genome encodes four Tic20 homologous proteins, AT1G04940(Tic20-I), AT2G47840(Tic20-II), AT4G03320(Tic20-IV) and AT5G55710(Tic20-V).
AT1G54310	-1.06251	0.0124416	S-adenosyl-L-methionine-dependent methyltransferases superfamily protein;(source:Araport11)
AT2G14880	-1.06242	0.0169031	SWIB/MDM2 domain superfamily protein;(source:Araport11)
AT4G29080	-1.06081	0.00267961	phytochrome-associated protein 2 (PAP2)
AT3G01510	-1.06078	0.0044531	Encodes a putative phosphatase, LSF1, required for normal starch turnover in leaves.
AT5G22340	-1.05967	4.02e-05	NF-kappa-B inhibitor-like protein;(source:Araport11)
AT5G11450	-1.05687	0.0363067	PsbP domain protein (Mog1/PsbP/DUF1795-like photosystem II reaction center PsbP family protein);(source:Araport11)
AT1G11580	-1.05603	0.0339098	methylesterase PCR A;(source:Araport11)
AT5G55580	-1.05576	0.0230807	Encodes a mitochondrial transcription termination factor (mTERF) family protein. The gene product is targeted to the chloroplast and mutants are affected in chloroplast development. Mutants, named as twirt1 (twr-1), display altered root meristem function resulting in short roots. Mutation also affects shoot meristem function.
AT3G51820	-1.05492	0.00579856	Encodes a protein with chlorophyll synthase activity. This enzyme has been shown to perform the esterification of chlorophyllide (a and b), the last step of chlorophyll biosynthesis. Although it can use either geranylgeranyl pyrophosphate (GGPP) or phytyl pyrophosphate (PhyPP) as substrates, the esterification reaction was faster with GGPP than with PhyPP.
AT2G14820	-1.05363	0.0389101	A member of the NPY gene family (NPY1/AT4G31820, NPY2/AT2G14820, NPY3/AT5G67440, NPY4/AT2G23050, NPY5/AT4G37590). Involved in auxin-mediated organogenesis.
AT1G36390	-1.0536	0.0253823	Chloroplast GrpE protein.
AT4G13650	-1.05327	0.031229	Pentatricopeptide repeat (PPR) superfamily protein;(source:Araport11)
AT5G07020	-1.05232	0.0394832	Encodes an integral thylakoid membrane protein that interacts with PSII core complexes and contributes to the maintenance of PSII homeostasis upon exposure to photoinhibitory light conditions by participating in the protection and stabilization of PSII under photoinhibitory stress.
AT3G55040	-1.05184	0.0139683	Encodes a member of the lambda family of glutathione transferases. It has thiol transferase activity and self S-glutathionylation activity in vitro.
AT2G44040	-1.0517	0.00094402	Dihydrodipicolinate reductase, bacterial/plant;(source:Araport11)
AT4G10530	-1.05041	0.0273181	Subtilase family protein;(source:Araport11)
AT5G19940	-1.04978	0.00376497	Enables plants to cope with moderate light stress and affects cadmium tolerance.
AT2G18710	-1.04616	0.00159752	Encodes a component of the thylakoid-localized Sec system involved in the translocation of cytoplasmic proteins into plastid.
AT5G66470	-1.04545	0.00286818	GTP-binding protein Era-like protein;(source:Araport11)
AT5G16980	-1.04539	0.0167422	Zinc-binding dehydrogenase family protein;(source:Araport11)
AT2G38270	-1.04458	0.000939208	Encodes protein homologous to CXIP1. CXIP1 is a PICOT domain containing protein interacts with CAX1, a high capacity calcium transporter. However, CXP2 does not interact with CAX1 and only moderately activates another calcium transporter CAX4.
AT3G25480	-1.04443	0.0257428	Rhodanese/Cell cycle control phosphatase superfamily protein;(source:Araport11)
AT3G01660	-1.04386	0.00159567	S-adenosyl-L-methionine-dependent methyltransferases superfamily protein;(source:Araport11)
AT1G21880	-1.04372	0.0169803	Encodes a lysin-motif protein mediating bacterial peptidoglycan sensing and immunity to bacterial infection. Induction of chitin-responsive genes by chitin treatment is not blocked in the mutant. It contains a C-terminal GPI anchor signal and is an ortholog of OsLYP4 and OsLYP6. Phosphatidylinositol 4-phosphate 5-kinase (PIP5K) enzyme family member.
AT5G38510	-1.04207	0.0497505	Rhomboid-related intramembrane serine protease family protein;(source:Araport11)
AT5G46420	-1.04201	0.0350249	16S rRNA processing protein RimM family;(source:Araport11)
AT3G09860	-1.04185	7.57e-05	actin T1-like protein;(source:Araport11)
AT4G31940	-1.04181	0.0219776	The gene encodes a cytochrome P450 enzyme, CYP82C. It is involved in the early Fe deficiency response.CYP82C4 hydroxylates fraxetin to generate sideretin (5-hydroxyfraxetin). Fraxetin and sideretin are catecholic coumarins secreted into the rhizosphere under conditions of low iron availability and help mobilize this nutrient from insoluble iron(III) pools in the soil.The mRNA is cell-to-cell mobi…
AT1G32090	-1.0417	9.24e-05	early-responsive to dehydration stress protein (ERD4);(source:Araport11)
AT3G60370	-1.04129	0.00149975	Encodes an immunophilin, FKBP20-2, that belongs to the FK-506 binding protein (FKBP) subfamily functioning as peptidyl-prolyl isomerases (PPIases) in protein folding. FKBP20-2 has a unique pair of cysteines at the C terminus and was found to be reduced by thioredoxin (Trx) (itself reduced by NADPH by means of NADP-Trx reductase). The FKBP20-2 protein, which contains only two of the five amino aci…
AT2G47000	-1.04031	1.41e-05	Encodes an auxin efflux transmembrane transporter that is a member of the multidrug resistance P-glycoprotein (MDR/PGP) subfamily of ABC transporters. Functions in the basipetal redirection of auxin from the root tip. Exhibits apolar plasma membrane localization in the root cap and polar localization in tissues above and is involved in root hair elongation.
AT5G64816	-1.03951	0.000352367	Thionin-like gene.
AT4G33030	-1.03912	0.0269722	involved in sulfolipid biosynthesis The mRNA is cell-to-cell mobile.
AT4G35250	-1.03891	0.00981142	HCF244 is a member of the atypical short-chain dehydrogenase/reductase superfamily, a modified group, which has lost enzyme activity.HCF244 interacts with unknown partners in a 200-400 kD membrane associated complex.
AT4G30620	-1.0389	7.06e-05	Homolog of STIC2, recent duplication.
AT1G60230	-1.03873	0.037631	Radical SAM superfamily protein;(source:Araport11)
AT3G51510	-1.03722	0.0216475	transmembrane protein;(source:Araport11)
AT5G11310	-1.03684	0.00270188	The SOAR1 gene encodes a pentatricopeptide repeat (PPR) protein which localizes to both the cytosol and nucleus. Down-regulation of SOAR1 strongly enhances, but up-regulation of SOAR1 almost completely impairs, ABA responses, revealing that SOAR1 is a critical, negative, regulator of ABA signalling. Further genetic evidence supports that SOAR1 functions downstream of ABAR and probably upstream of…
AT3G23710	-1.03504	5.05e-06	Tic22-like family protein;(source:Araport11)
AT2G48120	-1.03465	0.00545835	The pale cress (pac) mutant affects chloroplast and leaf development; mutants are ABA-deficient and accumulate lower levels of carotenoids and chlorophyll compared to wild type. PAC binds 23srRNA and appears to be required for 50s ribosome assembly. Three alternative transcripts of this gene exist.PAC is essential for photoautotrophic growth and associates with psbK-psbI, ndhF, ndhD, and 23S ribo…
AT1G62780	-1.03411	0.0136766	dimethylallyl, adenosine tRNA methylthiotransferase;(source:Araport11)
AT1G03475	-1.03366	0.000368984	Encodes coproporphyrinogen III oxidase, a key enzyme in the biosynthetic pathway of chlorophyll and heme, a tetrapyrrole pathway. Mutants express cytological and molecular markers associated with the defense responses, usually activated by pathogen infection.
AT1G30130	-1.03353	0.0268062	DUF1365 family protein;(source:Araport11)
AT4G11060	-1.03269	0.00341283	Participates in a minimal functioning DNA replisome in plant chloroplasts and mitochondria which consists of the DNA primase-helicase protein Twinkle along with DNA polymerase 1A or 1B.
AT1G79560	-1.0324	5.29e-06	Encodes an FtsH protease that is localized to the chloroplast and is part of a membrane localized translocation motor complex .Strong interaction with TIC inner envelope protein translocon which consists of Tic20/Tic56/Tic100/Tic214(Ycf1)(DOI:10.1105/tpc.18.00357). Mutations in this locus result in embryo lethality.
AT5G14910	-1.03233	0.0322395	Heavy metal transport/detoxification superfamily protein;(source:Araport11)
AT4G28210	-1.02995	2.06e-05	embryo defective 1923;(source:Araport11)
AT2G03780	-1.02977	0.00343021	Translin family protein;(source:Araport11)
AT2G37220	-1.02922	0.017494	Encodes a chloroplast RNA binding protein. A substrate of the type III effector HopU1 (mono-ADP-ribosyltransferase). Protein is tyrosine-phosphorylated and its phosphorylation state is modulated in response to ABA in Arabidopsis thaliana seeds.
AT3G54560	-1.02922	0.00173144	Encodes HTA11, a histone H2A protein. Loss of all H2A.Z (triple mutant with HTA8 and HTA9) results in a reduction in DNA methylation of transposons but not that of genes. Loss of H2A.Z causes misregulation of many genes involved in the response to developmental and environmental cues, and that these genes tend to have high levels of gene-body H2A.Z.
AT5G14660	-1.02876	0.0179034	Encodes a peptide deformylase PDF1B. The crystal structure has been determined at a resolution of 0.24 nm (Biochem J, 2008, vol 413:417-427).
AT4G12800	-1.0287	0.00175486	Encodes subunit L of photosystem I reaction center.
AT5G67150	-1.02783	0.0121168	HXXXD-type acyl-transferase family protein;(source:Araport11)
AT1G07540	-1.02782	0.0240622	Arabidopsis thaliana telomere-binding protein, putative (At1g07540)
AT1G67280	-1.02504	7.3e-05	Encodes a Ni+ dependent glyoxylase.
AT1G74950	-1.02496	0.020782	TIFY domain/Divergent CCT motif family protein;(source:Araport11)
AT2G46210	-1.02422	0.00486615	Fatty acid/sphingolipid desaturase;(source:Araport11)
AT3G14930	-1.0234	0.000198629	Uroporphyrinogen decarboxylase;(source:Araport11)
AT4G25830	-1.02324	0.014426	Uncharacterized protein family (UPF0497);(source:Araport11)
AT2G20260	-1.02148	0.000186376	Encodes subunit E of photosystem I. The mRNA is cell-to-cell mobile.
AT2G36970	-1.02061	0.0146081	UDP-Glycosyltransferase superfamily protein;(source:Araport11)
AT5G10240	-1.02045	0.000751397	Encodes asparagine synthetase (ASN3).
AT1G23740	-1.02014	0.000857181	AOR is an alkenal/one oxidoreductase that acts on compounds with unsaturated alpha,beta-carbonyls. The activity of this enzyme with a number of substrates, including acrolein and 3-buten-2-one, was demonstrated in vitro using a truncated form of the protein that lacked approximately 80 of the first amino acids. This protein appears to localize to the chloroplast where it likely helps to maintain …
AT5G28750	-1.01949	0.0149806	Bacterial sec-independent translocation protein mttA/Hcf106;(source:Araport11)
AT5G48220	-1.01834	0.00409965	Aldolase-type TIM barrel family protein;(source:Araport11)
AT2G29630	-1.01752	4.02e-06	Encodes a protein involved in thiamin biosynthesis. The protein is an iron-sulfur cluster protein predicted to catalyze the conversion of 5-aminoimidazole ribonucleotide (AIR) to hydroxymethylpyrimidine (HMP) or hydroxymethylpyrimidine phosphate (HMP-P). A severe reduction of THIC levels in plants decreases vitamin B1 (thiamin diphosphate (TPP)) levels and also leads to changes in the levels of n…
AT3G44890	-1.01587	0.0287884	Plastid ribosomal protein CL9 The mRNA is cell-to-cell mobile.
AT2G41120	-1.01575	0.0440296	DUF309 domain protein;(source:Araport11)
AT4G13670	-1.01538	0.000144163	plastid transcriptionally active 5;(source:Araport11)
AT4G39460	-1.014	0.00109193	Encodes a plastid metabolite transporter required for the import of S-Adenosylmethionine from the cytosol. Impaired function of SAMT1 led to decreased accumulation of prenyllipids and mainly affected the chlorophyll pathway.
AT1G55490	-1.01267	8.35e-05	encodes the beta subunit of the chloroplast chaperonin 60, a homologue of bacterial GroEL. Mutants in this gene develops lesions on its leaves, expresses systemic acquired resistance (SAR) and develops accelerated cell death to heat shock stress. The protein has molecular chaperone activity for suppressing protein aggregation in vitro.
AT1G45230	-1.01031	0.0121729	DCL protein (DUF3223);(source:Araport11)
AT1G75690	-1.00988	0.0326473	Thylakoid Thiol/Disulfide-Modulating Protein.
AT5G03905	-1.00918	0.00171247	Iron-sulfur cluster biosynthesis family protein;(source:Araport11)
AT1G32990	-1.00673	0.0390793	mutant has Decreased effective quantum yield of photosystem II; Pale green plants; Reduced growth rate; Plastid Ribosomal Protein L11 The mRNA is cell-to-cell mobile.
AT1G11750	-1.00559	0.014192	One of several nuclear-encoded ClpPs (caseinolytic protease). Contains a highly conserved catalytic triad of Ser-type proteases (Ser-His-Asp). The name reflects nomenclature described in Adam et. al (2001).
AT4G01150	-1.00475	0.0147335	Integral thylakoid membrane protein required for proper grana stack curvature.
AT5G11270	-1.00448	0.0389223	Encodes a homeodomain transcription factor involved in mediating resistance to infection by necrotrophic pathogens dependent on perception of jasmonic acid through COI1. Expressed in the nucleus. Downregulated upon fungal infection. Also involved in drought tolerance.
AT3G54470	-1.00354	0.0138032	encodes the bi-functional orotate phosphoribosyltransferase/orotidine-5'-phosphate decarboxylase catalyzing the fifth and sixth step in the de novo pyrimidine ribonucleotide biosynthesis
AT1G80560	-1.00292	0.00820651	The AtIMD2 is one out of 3 genes encoding the enzyme 3-isopropylmalate dehydrogenase involved in leucine biosynthesis in Arabidopsis. Its subcellular location has been targeted to plastids. The mRNA is cell-to-cell mobile.
AT3G47650	-1.00162	0.0356525	DnaJ/Hsp40 cysteine-rich domain superfamily protein;(source:Araport11)
AT3G26040	-1.00157	0.016795	HXXXD-type acyl-transferase family protein;(source:Araport11)
AT1G04580	-1.00043	0.0300837	Encodes aldehyde oxidase AAO4 preferentially expressed in developing seeds.
AT2G28390	-1.00041	0.00152209	SAND family protein;(source:Araport11)
AT4G35300	-1.00036	0.000673314	tonoplast monosaccharide transporter2;(source:Araport11)

## Sheet: CD-SD Down
Supplementary Table S4 Details of the Downregulated DEGs in i-amiCHLI Plants (Pairwise Analysis - CD vs SD)
AGI	Log2(FC)	P-adj	Gene Description
AT1G18330	-10.0871	2.05e-25	EARLY-PHYTOCHROME-RESPONSIVE1
AT2G05100	-9.53614	1.97e-194	Lhcb2.1 protein encoding a subunit of the light harvesting complex II. Member of a gene family with high degree of sequence similarity. Initially LHCB2.3 was considered as a separate gene but appears to be an allele of LHCB2.1.
AT5G04590	-9.52628	5.41e-20	A.thaliana gene encoding sulfite reductase.
AT3G48090	-9.30878	2.84e-20	Component of R gene-mediated disease resistance in Arabidopsis thaliana with homology to eukaryotic lipases.
AT3G55580	-9.14137	1.21e-17	TCF1 encodes a member of the RCC1 gene family and is required for chromatin based gene regulation of cold responsive genes in a CBF-independent manner. It is expressed in response to cold but not ABA.
AT2G38470	-9.12163	8.3e-18	Member of the plant WRKY transcription factor family. Regulates the antagonistic relationship between defense pathways mediating responses to P. syringae and necrotrophic fungal pathogens. Located in nucleus. Involved in response to various abiotic stresses - especially salt stress.
AT5G54270	-8.98976	7.04e-196	Lhcb3 protein is a component of the main light harvesting chlorophyll a/b-protein complex of Photosystem II (LHC II).
AT5G16010	-8.8325	4.14e-17	3-oxo-5-alpha-steroid 4-dehydrogenase family protein;(source:Araport11)
AT3G01980	-8.78225	1.96e-17	NAD(P)-binding Rossmann-fold superfamily protein;(source:Araport11)
AT3G47470	-8.70149	2.46e-92	Encodes a chlorophyll a/b-binding protein that is more similar to the PSI Cab proteins than the PSII cab proteins. The predicted protein is about 20 amino acids shorter than most known Cab proteins.
AT1G70260	-8.675	7.97e-21	Encodes an endoplasmic reticulum (ER)-localized nodulin MtN21-like transporter family protein that negatively regulates resistance against biotrophic pathogens but not the necrotrophic pathogen, B. cinerea, possibly by regulating ROS production, cell death and PR1 expression.
AT1G79870	-8.64571	3.45e-15	Hydroxyphenylpyruvate reductase (HPPR), which catalyzes the reduction of 4-hydroxyphenylpyruvic acid (pHPP) to 4-hydroxyphenyllactic acid (pHPL). Together with HPPR3 and TAT1 involved in the biosynthesis of pHPL from tyrosine.
AT5G24380	-8.5772	4.44e-14	closest Arabidopsis homolog of Zea maize metal-phytosiderophore/metal-nicotianamine transporter ZmYS1
AT4G00590	-8.24669	1.93e-13	N-terminal nucleophile aminohydrolases (Ntn hydrolases) superfamily protein;(source:Araport11)
AT4G33630	-8.1586	4.06e-14	Encodes one of the two plastid proteins EXECUTER (EX1, AT4G33630) and EX2 (AT1G27510). Mediates singlet oxygen induced programmed cell death.
AT1G69850	-8.14019	4.25e-14	Encodes an inducible component of low-affinity nitrate uptake. mRNA found primarily in root hairs and the epidermis of roots. It also acts as an ABA importer at the site of ABA biosynthesis and is important for the regulation of stomatal aperture in inflorescence stems.
AT1G77200	-8.13687	4.92e-65	encodes a member of the DREB subfamily A-4 of ERF/AP2 transcription factor family. The protein contains one AP2 domain. There are 17 members in this subfamily including TINY.
AT3G54500	-7.89439	3.1e-16	Member of a small family (4 proteins) in Arabidopsis that have some overlap in function. LNK2 along with LNK1 functions in the integration of light signaling and circadian clock. It is regulated by the clock TOC1 complex. Functions as a transcriptional coactivator.
AT1G15460	-7.86717	1.15e-18	Encodes a efflux-type boron transporter. Over-expression improved plant growth under B toxic conditions.
AT1G01060	-7.7714	5.18e-12	LHY encodes a myb-related putative transcription factor involved in circadian rhythm along with another myb transcription factor CCA1
AT4G18240	-7.70088	7.55e-44	Encodes a starch synthase. In Arabidopsis leaves, the catalytic C-terminal region of STARCH SYNTHASE 4 promotes starch granule initiation while its non-catalytic N-terminal region determines starch granules morphology.
AT5G65810	-7.64177	7.4e-12	Encodes CGR3 (cotton Golgi-related 3). CGR3 and a close homologue CGR2 have overlapping roles in pectin methylesterification and plant growth.
AT3G22490	-7.63259	5.88e-11	Atrab28 plays a role in the ion cell balance during late embryogenesis and germination.
AT5G64170	-7.56202	6.52e-11	LNK1 is a member of a small family (4 proteins) in Arabidopsis that have some overlap in function. LNK1 functions in the integration of light signaling and circadian clock. It is regulated by the clock TOC1 complex.Functions as a transcriptional coactivator.
AT1G29930	-7.51743	1.32e-36	Subunit of light-harvesting complex II (LHCII),which absorbs light and transfers energy to the photosynthetic reaction center. The mRNA is cell-to-cell mobile.
AT5G23200	-7.48424	2.35e-11	C5orf35;(source:Araport11)
AT5G47560	-7.37201	4.76e-18	Encodes a tonoplast malate/fumarate transporter.
AT3G50660	-7.34556	4.14e-10	Encodes a 22&#945; hydroxylase whose reaction is a rate-limiting step in brassinosteroid biosynthetic pathway. The protein is a member of CYP90B gene family. CLM is an epi-allele with small, compressed rosette, reduced internode length, and reduced fertility, appears in selfed ddm mutant plants possibly due to loss of cytosine methylation. Transcripts accumulate in actively growing tissues, and G…
AT3G48240	-7.2757	1.83e-09	Octicosapeptide/Phox/Bem1p family protein;(source:Araport11)
AT1G15820	-7.2298	8.27e-73	Lhcb6 protein (Lhcb6), light harvesting complex of photosystem II.
AT2G01670	-7.22742	1.13e-09	nudix hydrolase homolog 17;(source:Araport11)
AT1G54610	-7.18512	1.39e-09	Protein kinase superfamily protein;(source:Araport11)
AT1G75330	-7.1197	2.45e-09	ornithine carbamoyltransferase;(source:Araport11)
AT3G12320	-7.11281	2.74e-16	hypothetical protein;(source:Araport11)
AT4G37360	-7.0812	1.37e-09	member of CYP81D
AT5G17880	-7.06399	5.61e-26	Encodes a TIR-NBS-LRR protein CSA1 that functions in photomorphogenic development. csa1 mutants display a constitutive shade-avoidance (CSA) phenotype (long stem) under high red:far-red rations (i.e. in the absence of a shade signal). csa1 mutation can be complemented by RPS4, a TIR-NBS-LRR protein that confers resistance against bacterium Pseudomonas syringae.
AT1G74070	-7.00995	7.6e-13	Cyclophilin-like peptidyl-prolyl cis-trans isomerase family protein;(source:Araport11)
AT3G54890	-6.9562	5.63e-45	Encodes a component of the light harvesting complex associated with photosystem I.
AT4G09980	-6.88118	1.7e-08	Encodes a member of a core set of mRNA m6A writer proteins and is required for N6-adenosine methylation of mRNA.
AT3G60510	-6.85244	1.46e-08	ATP-dependent caseinolytic (Clp) protease/crotonase family protein;(source:Araport11)
AT5G17460	-6.82186	8.04e-08	glutamyl-tRNA (Gln) amidotransferase subunit C;(source:Araport11)
AT1G52150	-6.76179	1.04e-07	Member of the class III HD-ZIP protein family. Contains homeodomain and leucine zipper domain. Critical for vascular development and negatively regulates vascular cell differentiation.
AT4G35560	-6.75681	1.34e-08	Target promoter of the male germline-specific transcription factor DUO1. The mRNA is cell-to-cell mobile.
AT4G31940	-6.74282	8.23e-08	The gene encodes a cytochrome P450 enzyme, CYP82C. It is involved in the early Fe deficiency response.CYP82C4 hydroxylates fraxetin to generate sideretin (5-hydroxyfraxetin). Fraxetin and sideretin are catecholic coumarins secreted into the rhizosphere under conditions of low iron availability and help mobilize this nutrient from insoluble iron(III) pools in the soil.The mRNA is cell-to-cell mobi…
AT2G17270	-6.73181	3.68e-19	Encodes a mitochondrial phosphate transporter. Modulates plant responses to salt stress.
AT5G20220	-6.69438	2.59e-08	zinc knuckle (CCHC-type) family protein;(source:Araport11)
AT5G48485	-6.68115	1.05e-11	Encodes a putative apoplastic lipid transfer protein that is involved in systemic acquired resistance. Mutants in this gene exhibit wild-type local resistance to avirulent and virulent Pseudomonas syringae, but pathogenesis-related gene expression is abolished in uninoculated distant leaves and fail to develop SAR to virulent Pseudomonas or Peronospora parasitica. DIR1 protein is cell-to-cell mob…
AT3G27690	-6.66286	1.73e-29	Encodes Lhcb2.4. Belongs to the Lhc super-gene family encodes the light-harvesting chlorophyll a/b-binding (LHC) proteins that constitute the antenna system of the photosynthetic apparatus. The mRNA is cell-to-cell mobile.
AT2G20990	-6.59762	5.24e-08	Encodes a protein specifically localized to the ER-PM boundary with similarity to synaptotagmins, a class of membrane trafficking proteins. SYT1 is expressed in all tissues. Loss of function mutations show hypersensitivity to NaCl and electrolyte leakage from the plasma membrane. SYT1 also affects calcium dependent freezing tolerance and mechanical stress response. Regulates endocytosis endosome …
AT4G24490	-6.59237	1.48e-07	RAB geranylgeranyl transferase alpha subunit 1;(source:Araport11)
AT5G23230	-6.56643	1.45e-07	nicotinamidase 2;(source:Araport11)
AT3G12540	-6.52031	3.38e-07	ternary complex factor MIP1 leucine-zipper protein (Protein of unknown function, DUF547);(source:Araport11)
AT1G43850	-6.48315	1.41e-07	Encodes a transcriptional co-regulator of AGAMOUS, that functions with LEUNIG to repress AG in the outer floral whorls.
AT2G34430	-6.46254	2.92e-10	Photosystem II type I chlorophyll a/b-binding protein The mRNA is cell-to-cell mobile.
AT1G31190	-6.41719	1.24e-06	Encodes a myo-inositol monophosphatase IMPL1 (myo-Inositol monophosphatase like 1).
AT5G48490	-6.4077	5.76e-06	Encodes a protein with similarity to a lipid transfer protein that may contribute to systemic acquired resistance (SAR).
AT3G02650	-6.38339	1.04e-09	Tetratricopeptide repeat (TPR)-like superfamily protein;(source:Araport11)
AT5G19210	-6.37416	1.3e-06	P-loop containing nucleoside triphosphate hydrolases superfamily protein;(source:Araport11)
AT3G03740	-6.33436	1.9e-06	Encodes a member of the MATH-BTB domain proteins (BPMs) that directly interact with and target for proteasomal degradation the class I homeobox-leucine zipper (HD-ZIP) transcription factor ATHB6. Known members include AT5G19000 (BPM1), AT3G06190 (BPM2), AT2G39760 (BPM3), AT3G03740 (BPM4), AT5G21010 (BPM5) and AT3G43700 (BPM6).
AT5G10170	-6.32306	6.34e-26	myo-inositol-1-phosphate synthase isoform 3.Expressed in leaf, root and silique. Immunolocaliazation experiments with an antibody recognizing MIPS1, MIPS2, and MIPS3 showed endosperm localization.
AT3G59080	-6.31485	4.59e-33	Eukaryotic aspartyl protease family protein;(source:Araport11)
AT3G09060	-6.30848	4.23e-07	Pentatricopeptide repeat (PPR) superfamily protein;(source:Araport11)
AT4G03510	-6.25718	1.65e-06	RMA1 encodes a novel 28 kDa protein with a RING finger motif and a C-terminal membrane-anchoring domain that is involved in the secretory pathway. Has E3 ubiquitin ligase activity.
AT3G53830	-6.24557	3.46e-06	Regulator of chromosome condensation (RCC1) family protein;(source:Araport11)
AT3G14200	-6.23663	8.4e-07	Chaperone DnaJ-domain superfamily protein;(source:Araport11)
AT3G57930	-6.22381	3.52e-13	rho GTPase-activating gacO-like protein;(source:Araport11)
AT1G36310	-6.17506	1.1e-06	S-adenosyl-L-methionine-dependent methyltransferases superfamily protein;(source:Araport11)
AT5G18170	-6.17291	1.94e-06	Encodes the 43 kDa alpha-subunit of the glutamate dehydrogenase with a putative mitochondrial transit polypeptide and NAD(H)- and alpha-ketoglutarate-binding domains. Mitochondrial localization confirmed by subcellular fractionation. Combines in several ratios with GDH2 protein (GDH-beta) to form seven isoenzymes. Catalyzes the cleavage of glycine residues. May be involved in ammonia assimilation…
AT5G11170	-6.17084	1.56e-06	One of two genes encoding an ATP-dependent RNA helicase that localizes predominantly to euchromatic regions of Arabidopsis nuclei, and associates with genes transcribed by RNA polymerase II independently from the presence of introns. It is not detected at non-transcribed loci. It interacts with ssRNA, dsRNA and dsDNA, but not with ssDNA. Its ATPase activity is stimulated by RNA and dsDNA and its …
AT5G42740	-6.1474	2.77e-06	Sugar isomerase (SIS) family protein;(source:Araport11)
AT4G04800	-6.13999	1.28e-06	methionine sulfoxide reductase B3;(source:Araport11)
AT2G31820	-6.13164	2.35e-06	Ankyrin repeat family protein;(source:Araport11)
AT3G25900	-6.12993	9.79e-06	Homocysteine S-methyltransferase family protein;(source:Araport11)
AT4G29530	-6.09018	4.77e-06	Encodes a thiamin monophosphate phosphatase. Knockouts show no visible defects either in morphology or thiamin, ThMP and ThDP levels suggesting that Arabidopsis at least one other source of ThMPase activity.
AT1G31800	-6.08529	2.45e-06	Encodes a protein with &#946;-ring carotenoid hydroxylase activity. The mRNA is cell-to-cell mobile.
AT5G46560	-6.06887	5.61e-06	Man1-Src1p-carboxy-terminal domain protein;(source:Araport11)
AT2G31380	-6.06747	1.39e-65	a B-box zinc finger protein that interacts with COP1. contains a novel 11 amino acid motif at the C-terminus (also found at the N-terminus of HY5) that is involved in the COP1 interaction.
AT3G15620	-6.06691	1.25e-05	Required for photorepair of 6-4 photoproducts in Arabidopsis thaliana.
AT1G56310	-6.03264	8.47e-06	DEDDy-type 3&#8242; -> 5&#8242; exoribonuclease involved in miRNA degradation.
AT5G38360	-6.01259	1.86e-08	alpha/beta-Hydrolases superfamily protein;(source:Araport11)
AT2G26800	-6.00945	4.79e-09	Mutant has increased seed ile, leu and val as well as his and arg.
AT5G28910	-5.98689	3.58e-05	alpha-(1,6)-fucosyltransferase;(source:Araport11)
AT1G71050	-5.94869	8.8e-06	Heavy metal transport/detoxification superfamily protein;(source:Araport11)
AT3G02680	-5.94438	7.02e-06	DNA repair and meiotic recombination protein, component of MRE11 complex with RAD50 and MRE11
AT1G05680	-5.92156	2.25e-05	Encodes a UDP-glucosyltransferase, UGT74E2, that acts on IBA (indole-3-butyric acid) and affects auxin homeostasis. The transcript and protein levels of this enzyme are strongly induced by H2O2 and may allow integration of ROS (reactive oxygen species) and auxin signaling. This enzyme can also transfer glycosyl groups to several compounds related to the explosive TNT when this synthetic compound …
AT4G27220	-5.90395	8.13e-06	NB-ARC domain-containing disease resistance protein;(source:Araport11)
AT5G45110	-5.89061	1.5e-07	Encodes NPR3, a paralog of NPR1. Involved in negative regulation of defense responses against bacterial and oomycete pathogens. npr3 mutants has elevated level of PR1 expression. Interacts with TGA2, TGA3, TGA5 and TGA6 in yeast two hybrid assays. NPR3 and NPR4 are receptors for the immune signal salicylic acid. The mRNA is cell-to-cell mobile.
AT1G72030	-5.88731	1.94e-08	Acyl-CoA N-acyltransferases (NAT) superfamily protein;(source:Araport11)
AT2G26490	-5.88536	2.14e-05	JGB contains seven WD40 repeats and is highly conserved in flowering plants. Overexpression inhibits pollen germination. suggesting JGB is a negative regulator of pollen germination
AT2G03810	-5.87908	1.95e-05	18S pre-ribosomal assembly protein gar2-like protein;(source:Araport11)
AT3G13180	-5.86092	1.21e-05	NOL1/NOP2/sun family protein / antitermination NusB domain-containing protein;(source:Araport11)
AT1G61120	-5.85987	8.04e-08	Encodes a geranyllinalool synthase that produces a precursor to TMTT, a volatile plant defense C16-homoterpene. GES transcript levels rise in response to alamethicin, a fungal peptide mixture that damages membranes. This transcriptional response is blocked in JA biosynthetic and JA signaling mutants, but GES transcript levels still rise in response to alamethicin in mutants with salicylic acid an…
AT5G13630	-5.84749	1.05e-55	Encodes magnesium chelatase involved in plastid-to-nucleus signal transduction.
AT1G61520	-5.8323	7.88e-44	PSI type III chlorophyll a/b-binding protein (Lhca3*1) The mRNA is cell-to-cell mobile.
AT1G32070	-5.8179	1.12e-05	Encodes a acetyltransferase (NSI) that is localized in the nucleus and chloroplast. It interacts with the geminivirus movement protein NSP. This interaction is required for viral infection and systemic spread. Acetylates the viral coat protein (CP) in vitro, but not NSP. NSP inhibits NSI activity in vitro. In the chloroplast NSI functions in the dynamic reorganization thylakoid membrane complexes…
AT5G19370	-5.79842	2.48e-05	rhodanese-like domain-containing protein / PPIC-type PPIASE domain-containing protein;(source:Araport11)
AT3G28030	-5.77962	2.41e-05	Required for repair of pyrimidine-pyrimidinone (6-4) dimers. The mRNA is cell-to-cell mobile.
AT4G39220	-5.73812	4.3e-07	Key player of retrieval of ER membrane proteins
AT5G47928	-5.73157	5.53e-05	Unknown protein
AT3G52720	-5.71773	1.75e-53	Encodes an alpha carbonic anhydrase (CAH1) located in the chloroplast stroma. Most chloroplast proteins are encoded by the nuclear genome and imported with the help of sorting signals that are intrinsic parts of the polypeptides. CAH1 takes an alternative route through the secretory pathway, and becomes N-glycosylated before entering the chloroplast. Glycosylation and intra-molecular disulfide br…
AT4G11400	-5.70026	2.72e-05	ARID/BRIGHT DNA-binding , ELM2 domain and myb-like DNA-binding domain-containing protein;(source:Araport11)
AT1G69260	-5.69104	4.91e-05	ABI five binding protein;(source:Araport11)
AT5G54470	-5.68192	2.76e-18	B-box type zinc finger family protein;(source:Araport11)
AT1G67690	-5.66697	2.98e-05	Zincin-like metalloproteases family protein;(source:Araport11)
AT1G03100	-5.66518	4.18e-05	Pentatricopeptide repeat (PPR) superfamily protein;(source:Araport11)
AT2G39950	-5.66181	2.62e-05	flocculation protein;(source:Araport11)
AT5G63220	-5.64052	5.25e-05	golgi-to-ER traffic-like protein;(source:Araport11)
AT1G21640	-5.59238	7.36e-05	Encodes a protein with NAD kinase activity. The protein was also shown to bind calmodulin.
AT2G44290	-5.57851	1.32e-22	Bifunctional inhibitor/lipid-transfer protein/seed storage 2S albumin superfamily protein;(source:Araport11)
AT3G21320	-5.56642	9.97e-05	EARLY FLOWERING protein;(source:Araport11)
AT3G16920	-5.54892	6.75e-05	Encodes a chitinase-like protein expressed predominantly in stems. Mutants accumulate ligning in etiolated hypocotyls.
AT4G24750	-5.54796	5.83e-05	Rhodanese/Cell cycle control phosphatase superfamily protein;(source:Araport11)
AT1G24440	-5.50036	0.000139086	RING/U-box superfamily protein;(source:Araport11)
AT1G30550	-5.49756	9.41e-05	S-adenosyl-L-methionine-dependent methyltransferase superfamily protein;(source:Araport11)
AT2G41250	-5.49205	1.37e-23	Haloacid dehalogenase-like hydrolase (HAD) superfamily protein;(source:Araport11)
AT5G19390	-5.47561	8.48e-05	Encodes a protein with similarity to REN1, a Rho GTPase activating protein.It is cytoplasmic and plasma membrane associated in interphase, but during mitosis localizes to the CDZ/CDS in a POK-dependent manner.
AT5G22800	-5.46548	8.9e-05	A locus involved in embryogenesis. Mutations in this locus result in embryo lethality.
AT1G43770	-5.43487	0.000234111	RING/FYVE/PHD zinc finger superfamily protein;(source:Araport11)
AT1G11780	-5.43082	0.000151103	oxidoreductase, 2OG-Fe(II) oxygenase family protein;(source:Araport11)
AT5G03960	-5.41676	0.000151021	Member of IQ67 (CaM binding) domain containing family.
AT1G79580	-5.38405	0.000245418	NAC-domain protein. Involved in root cap development. Involved in a regulatory feedback loop with FEZ. FEZ activates SMB in hte root cap daughter cells soon after division, and SMB in turn represses FEZ expression in these cells, thereby preventing further stem cell divisions.
AT2G32040	-5.38061	0.000114478	The At2g32040 gene product has been demonstrated to mediate folate monoglutamate transport involved in tetrahydrofolate biosynthesis. It also mediates transport of antifolates, such as methotrexate and aminopterin. The gene is expressed in both chloroplast and non-green plastids.
AT3G03790	-5.36465	0.00013106	ankyrin repeat family protein / regulator of chromosome condensation (RCC1) family protein;(source:Araport11)
AT1G35420	-5.34492	0.000226001	alpha/beta-Hydrolases superfamily protein;(source:Araport11)
AT4G16110	-5.33031	0.000214876	Encodes a pollen-specific transcription factor involved in the expression of nuclear genes for components of mitochondrial complex I in Arabidopsis. Acts in concert with other type-B ARRs in the cytokinin signaling pathway. AHK3 mediates cytokinin-induced phosphorylation of ARR2 on the Asp-80 residue. This phosphorylation plays a positive role of ARR2 in cytokinin-mediated control of leaf longevi…
AT1G59780	-5.32001	0.000451006	NB-ARC domain-containing disease resistance protein;(source:Araport11)
AT1G63700	-5.30022	0.000167319	Member of MEKK subfamily, a component of the stomatal development regulatory pathway. Mutations in this locus result in embryo lethality.
AT2G37670	-5.29824	1.1e-05	Transducin/WD40 repeat-like superfamily protein;(source:Araport11)
AT2G44300	-5.29715	8.95e-06	Bifunctional inhibitor/lipid-transfer protein/seed storage 2S albumin superfamily protein;(source:Araport11)
AT5G02920	-5.28655	0.000239145	F-box/RNI-like superfamily protein;(source:Araport11)
AT4G37020	-5.27306	0.00027011	initiation factor 4A-like protein;(source:Araport11)
AT3G02380	-5.27133	7.08e-47	homologous to the flowering-time gene CONSTANS (CO) encoding zinc-finger proteins
AT5G23390	-5.26867	3.72e-07	polygalacturonase inhibitor (DUF639);(source:Araport11)
AT2G22650	-5.26826	0.000309348	FAD-dependent oxidoreductase family protein;(source:Araport11)
AT5G59550	-5.26337	0.0002886	Encodes an ABA- and drought-induced RING-DUF1117 gene whose mutation results in hyposensitive phenotypes toward ABA in terms of germination rate and stomatal closure and markedly reduced tolerance to drought stress relative to wild-type plants.
AT4G13630	-5.26223	0.000205272	zein-binding protein (Protein of unknown function, DUF593);(source:Araport11)
AT5G47435	-5.23387	0.000601677	encodes one of the two putative formyltetrahydrofolate deformylase. Located in the mitochondrion. Involved in photorespiratory tetrahydrofolate cycle.
AT5G13410	-5.22935	0.000298207	FKBP-like peptidyl-prolyl cis-trans isomerase family protein;(source:Araport11)
AT3G30380	-5.22114	0.000246945	alpha/beta-Hydrolases superfamily protein;(source:Araport11)
AT3G48410	-5.2117	0.000524293	alpha/beta-Hydrolases superfamily protein;(source:Araport11)
AT3G27250	-5.20544	2.25e-07	ABA&#8208;induced transcription repressor that acts as feedback regulator in ABA signalling.
AT5G57660	-5.19743	7.27e-24	CONSTANS-like 5;(source:Araport11)
AT3G15350	-5.17533	0.000384724	Core-2/I-branching beta-1,6-N-acetylglucosaminyltransferase family protein;(source:Araport11)
AT2G45300	-5.15525	0.000358763	encodes 3-phosphoshikimate 1-carboxyvinyltransferase / 5-enolpyruvylshikimate-3-phosphate / EPSP synthase involved in chorismate biosynthesis The mRNA is cell-to-cell mobile.
AT4G08300	-5.1475	1.67e-06	nodulin MtN21-like transporter family protein
AT1G48100	-5.13544	7.06e-19	Pectin lyase-like superfamily protein;(source:Araport11)
AT2G45630	-5.13116	0.000712768	Hydroxyphenylpyruvate reductase (HPPR) family member with low activity.
AT2G42620	-5.12428	0.000804128	The mutations at MAX2 cause increased hypocotyl and petiole elongation in light-grown seedlings. Positional cloning identifies MAX2 as a member of the F-box leucine-rich repeat family of proteins. MAX2 is identical to ORE9, a proposed regulator of leaf senescence. Involved in positive regulation of light responses. The mRNA is cell-to-cell mobile.
AT3G49500	-5.11311	0.000483736	Encodes RNA-dependent RNA polymerase. Involved in trans-acting siRNA and other siRNA biogenesis. Required for post-transcriptional gene silencing and natural virus resistance.Loss of function mutants produce ectopic megaspore mother cell and supernumary female gametophytes.
AT5G10160	-5.11186	1.23e-51	Thioesterase superfamily protein;(source:Araport11)
AT2G30780	-5.10729	0.000499099	Tetratricopeptide repeat (TPR)-like superfamily protein;(source:Araport11)
AT2G24100	-5.09622	0.000689877	ATP-dependent DNA helicase;(source:Araport11)
AT1G40087	-5.08861	0.000470404	Plant transposase (Ptta/En/Spm family);(source:Araport11)
AT2G27590	-5.06344	0.000213531	S-adenosyl-L-methionine-dependent methyltransferases superfamily protein;(source:Araport11)
AT5G64700	-5.06297	0.000523895	nodulin MtN21-like transporter family protein
AT1G79250	-5.05925	0.000845635	AGC kinase 1.7;(source:Araport11)
AT5G19010	-5.05755	0.000691791	member of MAP Kinase
AT1G61550	-5.04656	8.05e-12	S-locus lectin protein kinase family protein;(source:Araport11)
AT3G29180	-5.04037	0.000712768	DUF1336 family protein (DUF1336);(source:Araport11)
AT4G03110	-5.03942	0.000602623	Encodes a putative RNA-binding protein that is located in the cytoplasm and is involved in the hypersensitive response and positively regulates salicylic acid-mediated immunity.
AT2G42130	-5.02563	0.000796502	Plastid-lipid associated protein PAP / fibrillin family protein;(source:Araport11)
AT3G27200	-5.02343	3.17e-05	Cupredoxin superfamily protein;(source:Araport11)
AT2G16430	-4.99765	0.000483736	Encodes an acid phosphatase involved plant acclimation to Pi deprivation.
AT1G02020	-4.98826	0.00127077	nitroreductase family protein;(source:Araport11)
AT5G07740	-4.94318	0.0010043	actin binding protein;(source:Araport11)
AT5G37370	-4.94129	0.00100236	encodes a putative splicing factor. Over-expression in yeast and Arabidopsis result in increased tolerance to high salt.
AT5G33406	-4.93436	0.00139332	hAT dimerization domain-containing protein / transposase-like protein;(source:Araport11)
AT3G25440	-4.93131	6.69e-18	RNA-binding CRS1 / YhbY (CRM) domain protein;(source:Araport11)
AT1G74520	-4.93034	0.000894777	Part of the AtHVA22a family. Protein expression is ABA- and stress-inducible.
AT1G05900	-4.90398	0.00107631	endonuclease III 2;(source:Araport11)
AT3G01810	-4.90047	5.06e-05	EEIG1/EHBP1 protein amino-terminal domain protein;(source:Araport11)
AT4G18700	-4.89435	0.00160723	Encodes CBL-interacting protein kinase 12 (CIPK12).
AT3G53350	-4.89327	0.00167123	Encodes RIP3 (ROP interactive partner 3), a microtubule-binding protein that is anchored to the plasma membrane domains and promotes local microtubule disassembly, forming as specific pattern of secondary walls in xylem vessel cells. Localized at microtubules and interacts with the plant-specific kinesin AtKinesin-13A.
AT4G32060	-4.8922	0.00106893	Encodes an EF-hand protein with homology to constituents of the mitochondrial Ca2+ uniporter machinery in mammals. MICU binds Ca2+ and localizes to the mitochondria in Arabidopsis. It is a negative regulator of mitochondrial calcium uptake. Mutants display elevated matrix calcium at steady state and modified calcium transient kinetics in vivo.
AT5G67030	-4.88609	3.35e-27	Encodes a single copy zeaxanthin epoxidase gene that functions in first step of the biosynthesis of the abiotic stress hormone abscisic acid (ABA). Mutants in this gene are unable to express female sterility in response to beta-aminobutyric acid, as wild type plants do.
AT3G61610	-4.88483	0.00111984	Galactose mutarotase-like superfamily protein;(source:Araport11)
AT1G06040	-4.88152	1.28e-54	Encodes salt tolerance protein (STO) which confers salt tolerance to yeast cells. Fully complements calcineurin deficient yeast but does not encode a phosphoprotein phosphatase. Sequence has similarities to CONSTANS. STO co-localizes with COP1 and plays a role in light signaling.STO transcript levels are regulated by photoperiod and phtyohormones. STO competes with FLC in the regulation of floral…
AT5G10250	-4.87987	6.64e-08	Encodes a protein with an N-terminal BTB/POZ domain and a C-terminal NPH3 family domain. dot3 mutants have defects in shoot and primary root growth and produce an aberrant parallel venation pattern in juvenile leaves.
AT3G42640	-4.87742	0.00161891	H[+]-ATPase 8;(source:Araport11)
AT3G13960	-4.87737	0.0012579	Growth regulating factor encoding transcription activator. One of the nine members of a GRF gene family, containing nuclear targeting domain. Involved in leaf development and expressed in root, shoot and flower.
AT4G00050	-4.87385	2.4e-05	Encodes a phytochrome interacting factor that inhibits phytochrome A-mediated far-red light responses and binds to promoter regions of AT2G46970 and AT3G62090.
AT5G35320	-4.86753	1.64e-07	DBH-like monooxygenase;(source:Araport11)
AT2G41510	-4.85942	0.00025448	It encodes a protein whose sequence is similar to cytokinin oxidase/dehydrogenase, which catalyzes the degradation of cytokinins.
AT1G67080	-4.84506	2.82e-66	Encodes a protein involved in the photoprotection of PSII. An aba4-1 mutant completely lacks neoxanthin,a component of the chromophore of the peripheral antenna system in PSII. ABA4 is required for neoxanthin biosynthesis, an intermediary step in abscisic acid biosynthesis, but no catalytic activity has been detected for the ABA4 protein.
AT3G46450	-4.84303	0.00128725	SEC14 cytosolic factor family protein / phosphoglyceride transfer family protein;(source:Araport11)
AT2G04865	-4.83476	0.00227968	Encodes a nuclear localized aminotransferase-like protein containing a plant mobile domain. The mRNA is cell-to-cell mobile.
AT1G01360	-4.83214	4.33e-05	Encodes RCAR1 (regulatory components of ABA receptor). Interacts with and regulates the type 2C protein phosphatases (PP2Cs) ABI1 and ABI2. Functions as abscisic acid sensor. The mRNA is cell-to-cell mobile.
AT1G47270	-4.83129	0.00239369	Member of TLP family of tubby like proteins that also contain an F-Box. Localized to the plasma membrane.
AT1G75450	-4.81661	4.81e-10	This gene used to be called AtCKX6. It encodes a protein whose sequence is similar to cytokinin oxidase/dehydrogenase, which catalyzes the degradation of cytokinins.
AT3G05690	-4.81612	0.00151672	Encodes a subunit of CCAAT-binding complex, binds to CCAAT box motif present in some plant promoter sequences. One of three members of this class (HAP2A, HAP2B, HAP2C), it is expressed in vegetative and reproductive tissues.
AT5G42240	-4.79491	1.7e-25	serine carboxypeptidase-like 42;(source:Araport11)
AT4G00650	-4.79486	0.00257628	Encodes a major determinant of natural variation in Arabidopsis flowering time. Dominant alleles of FRI confer a vernalization requirement causing plants to overwinter vegetatively. Many early flowering accessions carry loss-of-function fri alleles .Twenty distinct haplotypes that contain non-functional FRI alleles have been identified and the distribution analyzed in over 190 accessions. The com…
AT2G28780	-4.7828	0.0029946	P-hydroxybenzoic acid efflux pump subunit;(source:Araport11)
AT2G22240	-4.77825	1.8e-14	** Referred to as MIPS1 in Mitsuhashi et al 2008. Myo-inositol-1-phosphate synthase isoform 2. Expressed in leaf, root and silique. Immunolocalization experiments with an antibody recognizing MIPS1, MIPS2, and MIPS3 showed endosperm localization.
AT3G15850	-4.76053	3.89e-18	Chloroplastic enzyme responsible for the synthesis of 16:1 fatty acids from galactolipids and sulpholipids. Uses ferredoxin as electron donor. The mRNA is cell-to-cell mobile.
AT5G16730	-4.75356	1.42e-05	Encodes a microtubule-associated protein. The mRNA is cell-to-cell mobile.
AT1G52080	-4.74703	0.00224581	actin binding protein family;(source:Araport11)
AT4G32970	-4.73794	0.00303337	BRISC/BRCA1-A complex protein;(source:Araport11)
AT5G53280	-4.70905	1.73e-09	An integral outer envelope membrane protein (as its homolog PDV2), component of the plastid division machinery. Similar to ARC5, PDV1 localized to a discontinuous ring at the division site in wild-type plants. PDV1 and PDV2 are required for localization of ARC5 at the chloroplast division site. Topological analysis showed that the large N-terminal region of PDV1 upstream of the transmembrane heli…
AT5G50790	-4.7061	4.54e-06	Encodes a member of the SWEET sucrose efflux transporter family proteins. Transcriptionally activated by long photoperiods; activation depends on FT and SOC1. The ectopic expression of SWEET10 causes early flowering and leads to higher levels of transcription of flowering-time related genes in the shoot apex.
AT3G48440	-4.7058	0.00329459	Zinc finger C-x8-C-x5-C-x3-H type family protein;(source:Araport11)
AT3G21330	-4.7016	2.98e-16	basic helix-loop-helix (bHLH) DNA-binding superfamily protein;(source:Araport11)
AT5G52640	-4.69789	8.26e-07	Encodes a cytosolic heat shock protein AtHSP90.1. AtHSP90.1 interacts with disease resistance signaling components SGT1b and RAR1 and is required for RPS2-mediated resistance. The mRNA is cell-to-cell mobile.
AT5G20380	-4.69042	4.45e-16	Encodes an inorganic phosphate transporter (PHT4;5).
AT5G39660	-4.66619	2.52e-13	Dof-type zinc finger domain-containing protein, identical to H-protein promoter binding factor-2a GI:3386546 from (Arabidopsis thaliana). Interacts with LKP2 and FKF1, but its overexpression does not change flowering time under short or long day conditions.
AT1G78790	-4.66471	0.00276	Encodes a protein with high similarity to mammalian MHF2 that acts in the same pathway as FANCM to restrain class II meiotic crossing over.
AT5G52110	-4.65812	0.000231916	chaperone (DUF2930);(source:Araport11)
AT1G13570	-4.65608	0.000240335	F-box/RNI-like superfamily protein;(source:Araport11)
AT1G74920	-4.64467	4.82e-17	ALDH10A8 encodes a protein that has not been functionally characterized, but it is similar to an Arabidopsis protein that has betaine aldehyde dehydrogenase and aminoaldehyde dehydrogenase activity. ALDH10A8 localizes to leucoplasts. aldh10a8 mutant plants are more susceptible to NaCl and dehydration stress.
AT3G21865	-4.63165	0.00304983	Interacts with PEX4 in a yeast two-hybrid. The PEX4 and PEX22 pair may be important during the remodeling of peroxisome matrix contents as glyoxysomes transition to leaf peroxisomes.
AT1G21280	-4.61563	0.00324923	Copia-like polyprotein/retrotransposon;(source:Araport11)
AT1G77320	-4.58368	0.00355476	Mutant is defective in meiosis and produces abnormal microspores. Encodes a BRCT-domain-containing protein that could be specific to the meiotic cell cycle and that plays a crucial role in some DNA repair events independent of SPO11 DSB recombination repair.
AT5G23960	-4.58246	0.00377214	Encodes a sesquiterpene synthase involved in generating all of the group A sesquiterpenes found in the Arabidopsis floral volatile blend. Strongly expressed in the stigma.
AT3G18080	-4.57944	0.00389648	B-S glucosidase 44;(source:Araport11)
AT3G48740	-4.57508	0.00131042	Encodes a member of the SWEET sucrose efflux transporter family proteins.
AT4G16650	-4.57267	0.00460239	O-fucosyltransferase family protein;(source:Araport11)
AT1G67710	-4.57189	0.00364439	Encodes an Arabidopsis response regulator (ARR) protein that acts in concert with other type-B ARRs in the cytokinin signaling pathway. Affects ABA-JA crosstalk.
AT5G51720	-4.5477	5.26e-11	Encodes a protein with biochemical, structural, and biophysical characteristics of a NEET protein. It plays a key role in plant development, senescence, reactive oxygen homeostasis, and Fe metabolism.
AT5G10630	-4.53936	0.00212767	Transcripts of this gene are alternatively spliced to encode either HBS1, a decoding factor translational GTPase, or SKI7, a component of the cytosolic RNA exosome.
AT3G04030	-4.53737	0.00515926	Homeodomain-like superfamily protein;(source:Araport11)
AT2G18710	-4.52233	0.00569815	Encodes a component of the thylakoid-localized Sec system involved in the translocation of cytoplasmic proteins into plastid.
AT4G21530	-4.51951	0.00466978	Transducin/WD40 repeat-like superfamily protein;(source:Araport11)
AT1G23870	-4.50846	0.00487379	Encodes an enzyme putatively involved in trehalose biosynthesis. The protein has a trehalose synthase (TPS)-like domain that may or may not be active as well as a trehalose phosphatase (TPP)-like domain. The mRNA is cell-to-cell mobile.
AT5G17230	-4.50505	4.48e-29	Encodes phytoene synthase that is the rate-limiting enzyme in the carotenoid biosynthetic pathway and that interacts with the ORANGE (OR) protein. PSY's expression is posttransciptionally regulated by OR.
AT5G24470	-4.49618	9.05e-19	Encodes a pseudo-response regulator whose mutation affects various circadian-associated biological events such as flowering time in the long-day photoperiod conditions, red light sensitivity of seedlings during early photomorphogenesis, and the period of free-running rhythms of certain clock-controlled genes including CCA1 and APRR1/TOC1 in constant white light. Acts as transcriptional repressor …
AT2G46690	-4.49389	3.43e-15	SAUR-like auxin-responsive protein family;(source:Araport11)
AT3G24750	-4.48591	0.00169865	Encodes a member of the LAZY gene family that is expressed in the hypocotyl and the root
AT1G20640	-4.48446	0.00075155	Plant regulator RWP-RK family protein;(source:Araport11)
AT1G14900	-4.46634	0.000804532	Encodes a protein belonging to the subgroup of HMGA (high mobility group A) proteins that interact with A/T-rich stretches of DNA.
AT1G74470	-4.46626	6.56e-27	Encodes for a multifunctional protein with geranylgeranyl reductase activity shown to catalyze the reduction of prenylated geranylgeranyl-chlorophyll a to phytyl-chlorophyll a (chlorophyll a) and free geranylgeranyl pyrophosphate to phytyl pyrophosphate. The mRNA is cell-to-cell mobile.
AT1G52590	-4.46612	0.000145428	Putative thiol-disulfide oxidoreductase DCC;(source:Araport11)
AT1G64230	-4.45613	0.00609688	ubiquitin-conjugating enzyme 28;(source:Araport11)
AT5G15270	-4.44494	0.00898731	RNA-binding KH domain-containing protein;(source:Araport11)
AT4G32480	-4.44364	0.00101031	sugar phosphate exchanger, putative (DUF506);(source:Araport11)
AT5G66600	-4.43996	2.34e-09	electron transporter, putative (Protein of unknown function, DUF547);(source:Araport11)
AT2G16730	-4.43843	0.00150947	putative beta-galactosidase (BGAL13 gene)
AT5G45200	-4.43225	0.0058073	Disease resistance protein (TIR-NBS-LRR class) family;(source:Araport11)
AT2G32990	-4.43161	0.00138592	glycosyl hydrolase 9B8;(source:Araport11)
AT3G50740	-4.42803	2.31e-32	UGT72E1 is an UDPG:coniferyl alcohol glucosyltransferase which specifically glucosylates sinapyl- and coniferyl aldehydes. The enzyme is thought to be involved in lignin metabolism.
AT3G56940	-4.42657	1.89e-35	Encodes a putative ZIP protein with varying mRNA accumulation in leaves, stems and roots. Has a consensus carboxylate-bridged di-iron binding site. The mRNA is cell-to-cell mobile.
AT5G63810	-4.42392	6.26e-05	member of Glycoside Hydrolase Family 35
AT2G39340	-4.4237	0.00624619	Putative mRNA export factor that is highly co-expressed with PRP4KA.
AT1G61800	-4.40587	0.000165776	glucose6-Phosphate/phosphate transporter 2. Expression is upregulated in the shoot of cax1/cax3 mutant. The mRNA is cell-to-cell mobile.
AT3G60340	-4.38626	0.000459422	alpha/beta-Hydrolases superfamily protein;(source:Araport11)
AT3G29770	-4.38486	0.00726975	Encodes a protein predicted to act as a carboxylesterase. It has similarity to the SABP2 methyl salicylate esterase from tobacco. This protein does not act on methyl IAA, methyl JA, MeSA, MeGA4, or MEGA9 in vitro.
AT4G27670	-4.38092	9.06e-05	Encodes Hsp21, a chloroplast located small heat shock protein. A structure model of Hsp21, obtained by homology modeling, single-particle electron microscopy, and lysine-specific chemical crosslinking, shows that the Hsp21 subunits are arranged in two hexameric discs, rotated by 25 degree in relation to each other.
AT3G18010	-4.38029	0.00390953	Encodes a WUSCHEL-related homeobox gene family member with 65 amino acids in its homeodomain. Proteins in this family contain a sequence of eight residues (TLPLFPMH) downstream of the homeodomain called the WUS box. Its mRNA is expressed in the initiating vascular primordium of the cotyledons during heart and torpedo stages.
AT3G23610	-4.37828	0.00704928	Encodes a dual specificity protein phosphatase whose activity is modulated by CaM binding.
AT2G26690	-4.37589	2.51e-12	Major facilitator superfamily protein;(source:Araport11)
AT4G11970	-4.37506	0.00840039	YTH family protein;(source:Araport11)
AT3G09600	-4.37498	6.71e-27	Encodes a MYB-like transcription factor similar to CIRCADIAN CLOCK-ASSOCIATED1 (CCA1) and ELONGATED HYPOCOTYL (LHY). Involved in the regulation of circadian clock by modulating the pattern of histone 3 (H3) acetylation. Functions as a transcriptional activator of evening element containing clock genes. Involved in heat shock response.
AT4G22860	-4.3724	0.0088153	TPX2-LIKE Group A family with aurora binding andTPX2 domains. Activator of aurora kinase activity
AT5G14210	-4.36923	0.000770954	Leucine-rich repeat protein kinase family protein;(source:Araport11)
AT5G55840	-4.36623	0.00722764	PPR superfamily protein;(source:Araport11)
AT5G15340	-4.36308	0.00877063	Pentatricopeptide repeat (PPR) superfamily protein;(source:Araport11)
AT1G58290	-4.36244	2.72e-37	Encodes a protein with glutamyl-tRNA reductase (GluTR) activity, catalyzing the NADPH-dependent reduction of Glu-tRNA(Glu) to glutamate 1-semialdehyde (GSA) with the release of free tRNA(Glu). It is involved in the early steps of chlorophyll biosynthesis.
AT2G25220	-4.35233	0.0112889	Protein kinase superfamily protein;(source:Araport11)
AT4G35780	-4.34713	0.00858658	ACT-like protein tyrosine kinase family protein;(source:Araport11)
AT3G56290	-4.3419	0.00136008	potassium transporter;(source:Araport11)
AT1G05690	-4.33059	0.00899541	BTB and TAZ domain protein. Acts redunantly with BT1 and BT2 during female gametophyte development. Acts with BT2 during male gametophyte development.
AT2G05620	-4.32837	2.07e-29	Involved in electron flow in Photosystem I. Essential for photoprotection.
AT5G18475	-4.3274	0.012038	Pentatricopeptide repeat (PPR) superfamily protein;(source:Araport11)
AT5G45360	-4.32658	0.00922792	Encodes a F-box subunit of the SCF E3 ubiquitin ligase complex that mediates the degradation of 14-3-3 proteins.
AT2G39730	-4.31979	2.85e-28	Rubisco activase, a nuclear-encoded chloroplast protein that consists of two isoforms arising from alternative splicing in most plants. Required for the light activation of rubisco. Involved in jasmonate-induced leaf senescence.
AT1G01920	-4.31734	0.00898731	SET domain-containing protein;(source:Araport11)
AT5G67240	-4.31727	0.00841294	small RNA degrading nuclease 3;(source:Araport11)
AT3G23760	-4.31696	0.0124208	transferring glycosyl group transferase;(source:Araport11)
AT1G76110	-4.31239	4.15e-07	HMG (high mobility group) box protein with ARID/BRIGHT DNA-binding domain-containing protein;(source:Araport11)
AT5G47430	-4.30102	0.00345022	DWNN domain, a CCHC-type zinc finger;(source:Araport11)
AT1G18810	-4.29785	0.00094569	phytochrome kinase substrate-like protein;(source:Araport11)
AT1G73750	-4.29716	0.0131369	alpha/beta hydrolase family protein;(source:Araport11)
AT2G18350	-4.29362	0.000259493	homeobox protein 24;(source:Araport11)
AT3G53170	-4.27116	0.0124849	LOW protein: PPR containing protein;(source:Araport11)
AT4G03430	-4.26363	1.58e-05	Encodes a nuclear protein similar to the human U5 small ribonucleoprotein-associated 102-kD protein and to the yeast pre-mRNA splicing factors Prp1p and Prp6p. STA1 expression is upregulated by cold stress, and the sta1-1 mutant is defective in the splicing of the cold-induced COR15A gene. Luciferase imaging was used to isolate a recessive mutant, sta1-1, with enhanced stability of the normally u…
AT3G18040	-4.2624	0.0115008	Encodes a protein with similarity to MAP kinases (MAPK9).Expressed preferentially in guard cells and appears to be involved in reactive oxygen species mediated ABA signaling.
AT3G26510	-4.24458	0.00188543	Octicosapeptide/Phox/Bem1p family protein;(source:Araport11)
AT5G04000	-4.23154	0.00488619	hypothetical protein;(source:Araport11)
AT1G08380	-4.21678	3e-17	Encodes subunit O of photosystem I.
AT3G43590	-4.21434	0.0114454	zinc knuckle (CCHC-type) family protein;(source:Araport11)
AT1G28320	-4.19866	0.0137203	Mutants in this gene are defective in the processing of pre-glyoxysomal malate dehydrogenase (pre-gMDH) to gMDH.
AT1G18070	-4.19605	0.0165571	Translation elongation factor EF1A/initiation factor IF2gamma family protein;(source:Araport11)
AT5G54585	-4.19397	9.09e-10	hypothetical protein;(source:Araport11)
AT4G33470	-4.19091	0.0169327	Encodes HDA14, a member of the histone deacetylase family proteins that can deacetylate a-tubulin, associates with a/b-tubulin and is retained on GTP/taxol-stabilized microtubules, at least in part, by direct association with the PP2A-A2 subunit. The association of a histone deacetylase with PP2A suggests a direct link between protein phosphorylation and acetylation. Class II RPD3-like family HDA…
AT4G00980	-4.18797	1.7e-05	zinc knuckle (CCHC-type) family protein;(source:Araport11)
AT2G28230	-4.18426	0.0120252	Encodes one of the subunits of the head domain of the MEDIATOR complex. The complex conveys transcriptional signals by acting as an intermediary between transcription factors and RNA polymerase II. Together with MED18, MED20 is proposed to control the balance of salicylic acid and jasmonate associated defense pathways. It is involved in miRNA biogenesis by recruiting Pol II to promoters of miRNA …
AT4G12100	-4.16472	0.0138651	Cullin family protein;(source:Araport11)
AT5G47820	-4.16245	0.00924661	Encodes a kinesin-like protein with an N-terminal microtubule binding motor domain. Protein is localized to the periphery of the cytoplasm and mutants in the gene exhibit altered orientation of cellulose microfibrils and reduced mechanical strength of fibers.
AT2G04160	-4.15984	0.00354055	isolated from differential screening of a cDNA library from auxin-treated root culture. encodes a protein similar to subtilisin-like serine protease which is believed to be active outside the plant cell.
AT1G60640	-4.15802	0.00463208	stress response protein;(source:Araport11)
AT3G61600	-4.15332	0.0182952	POZ/BTB containing-protein AtPOB1. Involvement in protein ubiquitylation is predicted based on physical interaction with CULLIN 3 proteins. The mRNA is cell-to-cell mobile.
AT2G36230	-4.14963	0.0138517	Encodes a BBMII isomerase involved in histidine biosynthesis.
AT3G18165	-4.14807	0.014101	Encodes MOS4 (Modifier of snc1, 4), a nuclear protein homologous to human Breast Cancer-Amplified Sequence (BCAS2). MOS4 interacts with AtCDC5 and PRL1. All three proteins are essential for plant innate immunity.
AT1G74310	-4.14648	0.00308388	Encodes ClpB1, which belongs to the Casein lytic proteinase/heat shock protein 100 (Clp/Hsp100) family. Involved in refolding of proteins which form aggregates under heat stress. Also known as AtHsp101. AtHsp101 is a cytosolic heat shock protein required for acclimation to high temperature.
AT4G35987	-4.14336	0.0137715	S-adenosyl-L-methionine-dependent methyltransferases superfamily protein;(source:Araport11)
AT1G03070	-4.141	0.00431719	Bax inhibitor-1 family protein;(source:Araport11)
AT5G47780	-4.12735	0.0194932	Encodes a protein with putative galacturonosyltransferase activity. The mRNA is cell-to-cell mobile.
AT1G16780	-4.12066	0.0198108	Encodes a type II H+-PPases that localizes to and function as a proton pump of the Golgi apparatus in most tissues except for mature leaves.
AT3G57680	-4.11826	8.22e-10	Peptidase S41 family protein;(source:Araport11)
AT1G17350	-4.11745	0.0199391	NADH:ubiquinone oxidoreductase intermediate-associated protein 30;(source:Araport11)
AT1G58230	-4.11737	0.0198376	binding protein;(source:Araport11)
AT3G15670	-4.11468	8.7e-05	Late embryogenesis abundant protein (LEA) family protein;(source:Araport11)
AT1G10280	-4.11343	0.00733642	Core-2/I-branching beta-1,6-N-acetylglucosaminyltransferase family protein;(source:Araport11)
AT4G36600	-4.09696	0.00027546	Late embryogenesis abundant (LEA) protein;(source:Araport11)
AT5G17300	-4.09524	0.0211786	Myb-like transcription factor that regulates hypocotyl growth by regulating free auxin levels in a time-of-day specific manner.
AT3G47890	-4.09416	0.0209051	Ubiquitin carboxyl-terminal hydrolase-related protein;(source:Araport11)
AT5G27870	-4.09195	0.0180148	Plant invertase/pectin methylesterase inhibitor superfamily;(source:Araport11)
AT5G54810	-4.08768	0.00101457	A.thaliana tryptophan synthase beta subunit (trpB)
AT3G51895	-4.08741	3.15e-30	Encodes a chloroplast-localized sulfate transporter.
AT4G31080	-4.07849	0.0185042	Encodes one of two LUNAPARK proteins in Arabidopsis. Both LNPA and LNPB are predominantly distributed throughout the ER, but not preferentially localized at the three-way junctions. Mutation of both LNPA and LNPB together caused the cortical ER to develop poor ER cisternae and a less dense tubular network. E3 ligase involved in degradation of RHD3 to maintain a tubular ER network.
AT2G23360	-4.0683	0.0024782	filament-like protein (DUF869);(source:Araport11)
AT3G59060	-4.06692	0.000725631	Encodes a novel Myc-related bHLH transcription factor, which physically associated with APRR1/TOC1 and is a member of PIF3 transcription factor family. Involved in shade avoidance. Functions as negative regulator of PhyB. Protein levels are modulated by phytochrome B.
AT5G17730	-4.06328	0.0169707	P-loop containing nucleoside triphosphate hydrolases superfamily protein;(source:Araport11)
AT5G35840	-4.05998	0.0226875	Encodes the apoprotein of phytochrome;one of a family of photoreceptors that modulate plant growth and development. The mRNA is cell-to-cell mobile.
AT4G16420	-4.0568	0.00257142	Transcriptional co-activator. Essential for the developmental switch from cell proliferation to cell differentiation in response to variations in auxin and cytokinin concentrations.
AT5G67100	-4.04037	6.53e-05	Encodes the putative catalytic subunit of the DNA polymerase alpha. Interacts with genes involved in chromatin-mediated cellular memory. ICU2 genetically interacts with TERMINAL FLOWER2, the ortholog of HETEROCHROMATIN PROTEIN1 of animals and yeasts, and with the Polycomb group (PcG) gene CURLY LEAF. A number of regulatory genes were derepressed in the icu2-1 mutant, including genes associated wi…
AT2G03350	-4.03897	0.0215233	DUF538 family protein (Protein of unknown function, DUF538);(source:Araport11)
AT1G43800	-4.03519	8.93e-10	Plant stearoyl-acyl-carrier-protein desaturase family protein;(source:Araport11)
AT1G49920	-4.03321	0.0239651	MuDR family transposase;(source:Araport11)
AT5G54280	-4.02163	0.0246453	Type VII myosin gene
AT5G17540	-4.02102	9.5e-05	HXXXD-type acyl-transferase family protein;(source:Araport11)
AT2G36885	-4.01343	2.08e-12	translation initiation factor;(source:Araport11)
AT4G31410	-4.01145	0.0210535	E3 ubiquitin-protein ligase, putative (DUF1644);(source:Araport11)
AT5G35560	-4.0103	0.000759644	DENN (AEX-3) domain-containing protein;(source:Araport11)
AT5G18590	-4.0091	0.0209978	Galactose oxidase/kelch repeat superfamily protein;(source:Araport11)
AT4G25200	-4.00678	9.54e-07	AtHSP23.6-mito mRNA, nuclear gene encoding mitochondrial
AT1G79860	-4.00325	1.72e-27	Encodes a member of KPP-like gene family, homolog of KPP (kinase partner protein) gene in tomato. Also a member of the RopGEF (guanine nucleotide exchange factor) family, containing the novel PRONE domain (plant-specific Rop nucleotide exchanger), which is exclusively active towards members of the Rop subfamily. Coexpression of AtPRK2a with AtRopGEF12 resulted in isotropic pollen tube growth Grow…
AT1G09380	-3.98289	0.0143126	nodulin MtN21-like transporter family protein
AT2G37570	-3.98142	0.00205182	encodes a protein that can complement the salt-sensitive phenotype of a calcineurin (CaN)-deficient yeast mutant. This gene occurs in a single-copy and is 75% identical to tobacco SLT1 gene.
AT1G06690	-3.98114	3.32e-27	NAD(P)-linked oxidoreductase superfamily protein;(source:Araport11)
AT3G16490	-3.98037	0.000150049	Member of IQ67 (CaM binding) domain containing family.
AT2G19600	-3.97833	0.00100858	member of Putative potassium proton antiporter family
AT1G64810	-3.97623	0.0272515	Encodes a chloroplast localized RNA binding protein that is involved in group II intron splicing. Splicing defects can account for the loss of photosynthetic complexes in apo1 mutants.
AT5G59310	-3.96814	4.05e-11	Encodes a member of the lipid transfer protein family. Proteins of this family are generally small (~9 kD), basic, expressed abundantly and contain eight Cys residues. The proteins can bind fatty acids and acylCoA esters and can transfer several different phospholipids. They are localized to the cell wall. The mRNA is present in flowers and siliques, and is strongly up-regulated by abscisic acid.…
AT3G04970	-3.96367	0.022919	DHHC-type zinc finger family protein;(source:Araport11)
AT4G23980	-3.96349	0.00440043	Encodes auxin response factor 9 (ARF9). The mRNA is cell-to-cell mobile.
AT5G17050	-3.96102	0.0147218	The At5g17050 encodes a anthocyanidin 3-O-glucosyltransferase which specifically glucosylates the 3-position of the flavonoid C-ring. Anthocyanidins such as cyanidin and pelargonidin as well as flavonols such as kaempferol and quercetin are accepted substrates.
AT4G38960	-3.95558	8.24e-25	BBX19 is a B-box containing transcriptional regulator involved in photomporphogenesis and flowering.
AT1G44110	-3.95485	0.0286261	Cyclin A1;(source:Araport11)
AT2G47940	-3.95376	0.0284647	Encodes DegP2 protease (DEGP2); nuclear gene for chloroplast product.
AT3G61740	-3.9533	0.0285378	Encodes SET domain containing protein that acts redundantly with ATX4/5 to regulate histone H3-K4 methylation.
AT5G47635	-3.9501	0.00210622	Pollen Ole e 1 allergen and extensin family protein;(source:Araport11)
AT4G22320	-3.9454	0.0106356	golgin family A protein;(source:Araport11)
AT2G47010	-3.93811	0.0128211	calcium/calcium/calmodulin-dependent Serine/Threonine-kinase;(source:Araport11)
AT5G23660	-3.92881	0.0133652	Encodes a member of the SWEET sucrose efflux transporter family proteins.
AT5G53790	-3.91956	0.0308143	F-box protein, putative (DUF295);(source:Araport11)
AT1G07870	-3.91823	0.0309344	Protein kinase superfamily protein;(source:Araport11)
AT1G07350	-3.91441	5.78e-08	Encodes a serine/arginine rich-like protein, SR45a. Involved in the regulation of stress-responsive alternative splicing.
AT5G02910	-3.9095	0.0273795	F-box/RNI-like superfamily protein;(source:Araport11)
AT5G27890	-3.90927	0.0276286	hypothetical protein;(source:Araport11)
AT1G14610	-3.90197	0.0318786	Required for proper proliferation of basal cells.
AT5G11960	-3.89533	0.0278947	magnesium transporter, putative (DUF803);(source:Araport11)
AT5G13890	-3.89255	0.0324935	plant viral-response family protein (DUF716);(source:Araport11)
AT4G08850	-3.89149	0.0289289	MIK1 encodes a receptor kinase that forms a complex with MDIS1/MIK2 and binds LURE1, the female pollen guidance chemi-attractant. MIK1 phosphorylates MDIS1 and is autophosphorylated.
AT1G65480	-3.89138	0.0176723	FT, together with LFY, promotes flowering and is antagonistic with its homologous gene, TERMINAL FLOWER1 (TFL1). Together with TSF, it plays an antagonistic role to TFL1 in the determination of inflorescence meristem identity. FT is expressed in leaves and is induced by long day treatment. Either the FT mRNA or protein is translocated to the shoot apex where it induces its own expression. Recent …
AT4G15920	-3.88584	1.95e-06	Encodes a vacuolar fructose transporter expressed in parenchyma and xylem that controls leaf fructose content. When its expression is reduced, fructose accumulates in leaves.
AT5G49900	-3.88517	0.0282119	Beta-glucosidase, GBA2 type family protein;(source:Araport11)
AT4G25700	-3.88454	3.54e-21	Converts beta-carotene to zeaxanthin via cryptoxanthin.
AT1G06330	-3.88411	0.00418578	Heavy metal transport/detoxification superfamily protein;(source:Araport11)
AT2G45220	-3.88097	0.0297184	Plant invertase/pectin methylesterase inhibitor superfamily;(source:Araport11)
AT5G46800	-3.87969	6.1e-14	Seedling lethal mutation; Mitochondrial Carnitine Acyl Carrier-Like Protein
AT2G46800	-3.86723	0.0346141	Encodes a member of the zinc transporter (ZAT) and cation diffusion facilitator (CDF) families. It is expressed throughout the plant, especially in dividing, differentiating and expanding cells. The protein is localized to the vacuolar membrane. Mediates Zn ion homeostasis.
AT1G55290	-3.86669	2.8e-39	encodes a protein whose sequence is similar to oxidoreductase, 2OG-Fe(II) oxygenase
AT5G51100	-3.86477	7.65e-10	Fe superoxide dismutase whose mRNA levels are increased in response to exposure to UV-B.
AT2G17200	-3.86456	0.0344243	Encodes a ubiquitin receptor protein that specifically associates with PEX2 and PEX12.
AT1G67190	-3.86201	0.012341	F-box/RNI-like superfamily protein;(source:Araport11)
AT1G63830	-3.86132	0.0346388	PLAC8 family protein;(source:Araport11)
AT3G19270	-3.85536	1.27e-05	Encodes a protein with ABA 8'-hydroxylase activity, involved in ABA catabolism. Member of the CYP707A gene family.
AT5G62890	-3.85125	0.0353035	Xanthine/uracil permease family protein;(source:Araport11)
AT5G13170	-3.84913	0.000189329	Encodes a member of the SWEET sucrose efflux transporter family proteins.
AT3G18000	-3.83812	1.7e-19	Encodes a N-methyltransferase-like protein. Double mutants of NMT1 and NMT3 are defective in leaf, root, flower, seed, and pollen development.
AT1G34550	-3.83592	0.000100948	transmembrane protein (DUF616);(source:Araport11)
AT2G39930	-3.83239	0.0366771	Encodes an isoamylase-type debranching enzyme. Mutations in this gene cause the loss of detectable isoamylase activity and the disruption of normal starch structure. Mutants have reduced starch content and abnormally structured amylopectins and phytoglycogens. It has been postulated that AtISA1 interacts with AtISA2 to form the Iso1 complex.
AT1G73720	-3.82987	0.0367695	Encodes SMU1, a protein involved in RNA splicing.
AT1G32450	-3.82387	0.0196272	Transmembrane nitrate transporter. Involved in xylem transport of nitrate from root to shoot. Induced in response to high and low concentrations of nitrate. Not involved in nitrate uptake. Expressed in root pericycle cells under the control of MYB59. Also functions as a proton-coupled H+/K+ antiporter for K+ loading into the xylem.
AT4G12570	-3.82317	0.0337907	Knock-out mutants showed accelerated senescence of leaves. The mRNA is cell-to-cell mobile.
AT4G22370	-3.82114	0.0128135	transmembrane protein;(source:Araport11)
AT2G21970	-3.81815	0.0342284	stress enhanced protein 2 (SEP2) chlorophyll a/b-binding protein
AT3G05680	-3.80909	0.000145115	Encodes a splicing/methylation factor that is a homologue to the mammalian VIRILIZER, is member of a core set of mRNA m6A writer proteins and is required for N6-adenosine methylation of mRNA. Analysis of transcriptional profiles of the vir-1 mutant suggests that VIR is likely involved in regulation of gene expression, but the function of VIR is rather general than specific and knock-down of VIR d…
AT5G65120	-3.79755	0.0392567	DNA-directed RNA polymerase subunit beta;(source:Araport11)
AT3G61470	-3.79739	1.2e-28	Encodes a component of the light harvesting antenna complex of photosystem I. The mRNA is cell-to-cell mobile.
AT5G13560	-3.79624	0.0395206	structural maintenance of chromosomes protein;(source:Araport11)
AT1G29140	-3.79414	0.0360816	Pollen Ole e 1 allergen and extensin family protein;(source:Araport11)
AT1G64500	-3.79388	5.99e-23	A member of a protein family found in plants and animals that contain conserved C-terminal glutaredoxin-like and putative zinc-binding cysteine-rich domains. It is involved in light stimulated actin bundling and chloroplast movement. The mRNA is cell-to-cell mobile.
AT4G15850	-3.7927	0.0143216	plant DEAD box-like RNA helicase.
AT2G35035	-3.79103	0.0356319	Encodes a urease accessory protein which is essential for the activation of plant urease.
AT1G30380	-3.79051	1.09e-13	Encodes subunit K of photosystem I reaction center. The mRNA is cell-to-cell mobile.
AT1G80760	-3.78951	0.0151266	Encodes a protein with boron transporter activity. It helps to preferentially direct boron to young developing tissues in the shoot, such as immature leaves, under low boron conditions. This boron channel appears to be impermeable to water, unlike the closely related NIP5;1 boron transporter. This protein also allows the transport of glycerol, urea, and formimide but not larger uncharged solutes …
AT1G32750	-3.78355	0.0402989	This gene is predicted to encode a histone acetyltransferase. Five lines with RNAi constructs directed against HAF1 grow normally and can produce root calli, but have defects in agrobacterium-mediated transformation.
AT1G49310	-3.78255	0.000379512	transmembrane protein;(source:Araport11)
AT1G08630	-3.77638	5.72e-07	Encodes a threonine aldolase, involved in threonine degradation to glycine. Primarily expressed in seeds and seedlings.
AT3G15550	-3.77331	0.000999068	trichohyalin;(source:Araport11)
AT3G47500	-3.76499	4.31e-11	Dof-type zinc finger domain-containing protein, identical to H-protein promoter binding factor-2a GI:3386546 from (Arabidopsis thaliana). Interacts with LKP2 and FKF1, but its overexpression does not change flowering time under short or long day conditions.
AT4G13970	-3.76291	0.0373607	zinc ion binding protein;(source:Araport11)
AT5G57270	-3.75926	0.00489758	Core-2/I-branching beta-1,6-N-acetylglucosaminyltransferase family protein;(source:Araport11)
AT1G17850	-3.75663	0.042517	Rhodanese/Cell cycle control phosphatase superfamily protein;(source:Araport11)
AT5G64970	-3.75654	0.0369428	Mitochondrial substrate carrier family protein;(source:Araport11)
AT3G58640	-3.75424	0.042793	Mitogen activated protein kinase kinase kinase-like protein;(source:Araport11)
AT3G57030	-3.74583	0.000528417	Calcium-dependent phosphotriesterase superfamily protein;(source:Araport11)
AT1G47960	-3.74337	0.00417514	Plant cell wall (CWI) and vacuolar invertases (VI) play important roles in carbohydrate metabolism, stress responses and sugar signaling. This protein may inhibit their activity.
AT4G36180	-3.73847	0.0384656	LRR-RLK which regulates lateral root development.
AT5G23060	-3.73744	1.21e-09	Encodes a chloroplast-localized protein that modulates cytoplasmic Ca2+ concentration and is crucial for proper stomatal regulation in response to elevations of external Ca2+. Phosphorylation of this protein is dependent on calcium.
AT2G42390	-3.73727	0.0422035	kinase C substrate, heavy chain-like protein;(source:Araport11)
AT5G13050	-3.73134	0.0447657	5-Formyltetrahydrofolate cycloligase (5-CHO-THF cycloligase - AT5G13050.1) regulates/influences under photorespiratory conditions the activity of another gene product, i.e. serine hydroxymethyltransferase (SHMT) due to accumulating amounts of 5-Formyltetrahydrofolate
AT3G25110	-3.72207	5.06e-07	Encodes a FatA acyl-ACP thioesterase
AT5G55470	-3.72115	0.0259071	member of Sodium proton exchanger family
AT1G63855	-3.72072	0.00149187	Putative methyltransferase family protein;(source:Araport11)
AT5G66450	-3.71396	2.51e-15	Encodes a phosphatidic acid phosphatase that can be detected in chloroplast membrane fractions. This gene (LPPepsilon2) and LPPepsilon1, appear to be less important for diacylglycerol formation in the plastids than LPPgamma.
AT1G79910	-3.71102	0.0151162	Regulator of Vps4 activity in the MVB pathway protein;(source:Araport11)
AT5G19900	-3.70892	0.0294441	PRLI-interacting factor;(source:Araport11)
AT1G66070	-3.70615	0.0412379	Translation initiation factor eIF3 subunit;(source:Araport11)
AT5G12020	-3.70575	0.00276	17.6 kDa class II heat shock protein;(source:Araport11)
AT1G66970	-3.70026	9.86e-05	Encodes a member of the glycerophosphodiester phosphodiesterase like (GDPD-like) family.
AT3G22750	-3.69939	0.047376	Protein kinase superfamily protein;(source:Araport11)
AT1G62250	-3.69838	0.0474014	orotidine 5-phosphate decarboxylase;(source:Araport11)
AT1G38065	-3.68982	0.0432924	O-fucosyltransferase family protein;(source:Araport11)
AT4G33800	-3.68615	0.000217618	hypothetical protein;(source:Araport11)
AT1G68520	-3.68357	2.83e-12	B-box type zinc finger protein with CCT domain-containing protein;(source:Araport11)
AT3G63270	-3.6804	0.00139668	A mutation in ANTAGONIST OF LHP1 1 (ALP1) suppresses the phenotype of lhp1 mutant plants. ALP1 interacts genetically with several PcG and trxG components and antagonizes PcG silencing. The interaction has a negative effect on polycomb-mediated gene repression since double mutant combinations of clf alp1 or lhp1 alp1 show supression of the clf and lhp1 single mutant phenotypes. ALP1 domestication …
AT2G20340	-3.67847	0.000855465	Encodes an aromatic aldehyde synthase (AtAAS), which catalyzes the in vitro conversion of phenylalanine and 3,4-dihydroxy-L-phenylalanine to phenylacetaldehyde and dopaldehyde, respectively. The mRNA is cell-to-cell mobile.
AT2G32530	-3.67765	0.00541513	encodes a gene similar to cellulose synthase
AT4G37480	-3.677	0.0459243	Chaperone DnaJ-domain superfamily protein;(source:Araport11)
AT1G60060	-3.67559	6.68e-08	Serine/threonine-protein kinase WNK (With No Lysine)-like protein;(source:Araport11)
AT5G65210	-3.67297	0.0450666	Encodes TGA1, a redox-controlled regulator of systemic acquired resistance. TGA1 targets the activation sequence-1 (as-1) element of the promoter region of defense proteins. TGA1 are S-nitrosylated.
AT3G09000	-3.67079	0.0450625	Encodes a microtubule-associated protein. Plays a minor role in cortical microtubule organization during leaf development.
AT3G20150	-3.66529	0.0280747	Kinesin motor family protein;(source:Araport11)
AT5G24120	-3.66249	1.01e-12	Encodes a specialized sigma factor that functions in regulation of plastid genes and is responsible for the light-dependent transcription at the psbD LRP. Activation of SIG5 is dependent upon blue light and mediated by cryptochromes.
AT2G05160	-3.66242	2.11e-11	CCCH-type zinc fingerfamily protein with RNA-binding domain-containing protein;(source:Araport11)
AT1G30070	-3.65809	0.0473685	SGS domain-containing protein;(source:Araport11)
AT5G64040	-3.65544	2.02e-20	Encodes the only subunit of photosystem I located entirely in the thylakoid lumen. May be involved in the interaction between plastocyanin and the photosystem I complex. Phosphorylation of this protein is dependent on calcium.
AT5G35410	-3.65129	0.0127	encodes a member of the CBL-interacting protein kinase family, is a regulatory component controlling plant potassium nutrition
AT3G48280	-3.64643	0.000230306	putative cytochrome P450
AT5G43290	-3.64463	0.00676314	member of WRKY Transcription Factor; Group II-c
AT1G50590	-3.64346	2.4e-05	RmlC-like cupins superfamily protein;(source:Araport11)
AT1G09890	-3.64241	0.0461504	Rhamnogalacturonate lyase family protein;(source:Araport11)
AT4G03560	-3.64193	0.0497322	Encodes a depolarization-activated Ca(2+) channel. Anti-sense experiments with this gene as well as Sucrose-H(+) symporters and complementation of yeast sucrose uptake mutant cch1 suggest that this protein mediates a voltage-activated Ca(2+ )influx. Mutants lack detectable SV channel activity suggesting TPC1 is essential component of the SV channel. Patch clamp analysis of loss of function mutati…
AT5G57560	-3.64185	0.048875	Encodes a cell wall-modifying enzyme, rapidly upregulated in response to environmental stimuli.
AT2G20900	-3.64029	0.0471952	diacylglycerol kinase 5;(source:Araport11)
AT3G16140	-3.63197	7.85e-15	Encodes subunit H of photosystem I reaction center subunit VI.
AT4G27730	-3.62565	0.00912375	oligopeptide transporter
AT3G02730	-3.62549	1.14e-13	Encodes a type-f thioredoxin. Has a role in the short-term activation of carbon metabolism. Loss affects growth under short-day conditions.
AT4G36690	-3.60728	0.0186608	Regulates flowering time and displays a redundant role in pollen tube growth together with AtU2AF65b.
AT3G11690	-3.60606	3.5e-05	hypothetical protein;(source:Araport11)
AT2G30570	-3.60227	6.53e-06	Encodes PsbW, a protein similar to photosystem II reaction center subunit W. Loss of PsbW destabilizes the supramolecular organization of PSII.
AT3G49290	-3.60121	2.67e-31	One of four ABI-like proteins.
AT3G24620	-3.59559	0.000959599	Encodes a member of KPP-like gene family, homolog of KPP (kinase partner protein) gene in tomato. Also a member of the RopGEF (guanine nucleotide exchange factor) family, containing the novel PRONE domain (plant-specific Rop nucleotide exchanger), which is exclusively active towards members of the Rop subfamily.
AT4G10340	-3.59431	2.07e-15	photosystem II encoding the light-harvesting chlorophyll a/b binding protein CP26 of the antenna system of the photosynthetic apparatus The mRNA is cell-to-cell mobile.
AT3G23430	-3.58714	0.0329577	Encodes a protein with the mainly hydrophilic N-terminal and the C-terminal containing 6 potential membrane-spanning domains. The mutant is deficient in the transfer of phosphate from root epidermal and cortical cells to the xylem. Its expression is repressed by phosphate (Pi) in shoots, and transiently induced by phosphite (Phi) in roots and shoots. PHO is expressed in developing ovules and play…
AT1G05840	-3.5836	1.51e-15	Eukaryotic aspartyl protease family protein;(source:Araport11)
AT4G02450	-3.57869	4.14e-24	Encodes one of two isoforms of a co-chaperone of HSP90 that is required for root growth, in particular in the maintenance of the root meristem.
AT5G16550	-3.57477	0.0252678	Lipid droplet protein associated with LDAP3.
AT5G57110	-3.5687	0.027424	Arabidopsis-autoinhibited Ca2+ -ATPase, isoform 8, contains all of the characteristic motifs of Ca2+ -transporting P-type Ca2+ -ATPases and is localized to the plasma membrane.
AT2G31750	-3.55598	1.47e-05	Encodes an auxin glycosyltransferase that is likely to be involved in regulation of auxin by glycosylation.
AT5G37660	-3.53751	0.0228516	Encodes a plasmodesmal protein that may be involved in the intercellular movement of molecules through the plasmodesmata. The protein has two DUF26 domains and a single transmembrane domain.
AT2G24270	-3.53198	3.7e-36	Encodes a protein with non-phosphorylating NADP-dependent glyceraldehyde-3-phosphate dehydrogenase activity. The activity of the enzyme was determined from leaf extracts; the enzyme has not been purified to confirm activity.
AT5G24910	-3.53157	0.0057152	Member of CYP714A. Encodes one of the two tandemly duplicated gene pair ELA1 (CYP714A1) and ELA2 (CYP714A2), homologs of the rice cytochrome P450 monooxygenase gene EUI1. Double mutation of ELA1 and ELA2 results in increased biomass and enlarged organs.
AT5G02500	-3.52398	2.61e-61	Encodes a member of heat shock protein 70 family. Hsc70-1 negatively regulates the expression of Hsp101 through HsfA1d, HsfA1e and HsfA2. During non-HS condition, Hsc70-1 attenuates the activity of HsfAs and finally affects the expression of HsfA2 and Hsp101 genes. hsc70-1 mutant showed thermotolerance phenotype due to higher expression of Hsp101 and other HS inducible genes.
AT4G24810	-3.51811	2e-10	similar to ABC1 family protein, contains InterPro domain ABC1 protein (InterPro:IPR004147)
AT2G18360	-3.50584	1.6e-05	alpha/beta-Hydrolases superfamily protein;(source:Araport11)
AT4G12790	-3.50421	0.018831	GPN GTPase involved in selective nuclear import of RNA polymerase II.
AT5G07990	-3.49878	1.09e-08	Required for flavonoid 3' hydroxylase activity. Enzyme abundance relative to CHS determines Quercetin/Kaempferol metabolite ratio. The mRNA is cell-to-cell mobile.
AT1G58280	-3.49488	0.0178702	Phosphoglycerate mutase family protein;(source:Araport11)
AT5G07050	-3.49254	0.00395596	nodulin MtN21-like transporter family protein
AT1G04880	-3.48553	0.027883	Encodes a ARID-HMG DNA-binding protein that functions in pollen tube growth through the regulation of gene expression by interacting with the transcription factors AGL66 and AGL104.
AT1G68570	-3.48268	3.1e-09	NPF3.1 is a membrane localized GA transporter that is expressed in the root endodermis.
AT4G38580	-3.47831	0.000122989	putative farnesylated protein (At4g38580) mRNA, complete
AT2G19770	-3.47731	1.59e-07	Encodes profilin 5, originally named profilin 4 (PRO4/PFN4). Low-molecular weight, actin monomer-binding protein that regulates the organization of actin cytoskeleton. Pollen-specific plant profilin present predominantly in mature pollen and growing pollen tubes.
AT5G53550	-3.47702	8.12e-05	YELLOW STRIPE like 3;(source:Araport11)
AT5G63850	-3.47507	0.00406056	Amino acid transporter whose expression is downregulated by dehydration.
AT1G71900	-3.47026	0.0173821	magnesium transporter, putative (DUF803);(source:Araport11)
AT4G30950	-3.46554	5.15e-27	Chloroplastic enzyme responsible for the synthesis of 16:2 and 18:2 fatty acids from galactolipids, sulpholipids and phosphatidylglycerol. Uses ferredoxin as electron donor. Gene mutation resulted in reduced level of unsaturated fatty acids leading to susceptibility to photoinhibition.
AT5G26230	-3.46175	4.76e-07	Encodes a member of the MAKR (MEMBRANE-ASSOCIATED KINASE REGULATOR) gene family. MAKRs have putative kinase interacting motifs and membrane localization signals. Known members include: AT5G26230 (MAKR1), AT1G64080 (MAKR2), AT2G37380 (MAKR3), AT2G39370 (MAKR4), AT5G52870 (MAKR5) and AT5G52900 (MAKR6).
AT1G04540	-3.45762	0.00924724	Calcium-dependent lipid-binding (CaLB domain) family protein;(source:Araport11)
AT4G02260	-3.45582	0.0399096	Displays guanosine-3',5'-bis(diphosphate) 3'-diphosphatase activity but not guanosine-3',5'-bis(diphosphate) 3'-diphosphate synthase activity.
AT2G46680	-3.44569	0.015848	encodes a putative transcription factor that contains a homeodomain closely linked to a leucine zipper motif. Transcript is detected in all tissues examined. Is transcriptionally regulated in an ABA-dependent manner and may act in a signal transduction pathway which mediates a drought response.
AT5G36110	-3.43961	0.0193655	Encodes a member of the CYP716A subfamily of cytochrome P450 monooxygenases with triterpene oxidizing activity catalyzing C-28 hydroxylation of alpha-amyrin, beta-amyrin, and lupeol, producing uvaol, erythrodiol, and betulin, respectively. Additionally, it shows carboxylation activity for the C-28 position of alpha- and beta-amyrin.
AT5G38510	-3.43808	0.000372748	Rhomboid-related intramembrane serine protease family protein;(source:Araport11)
AT5G45160	-3.43729	0.0244413	Root hair defective 3 GTP-binding protein (RHD3);(source:Araport11)
AT5G53490	-3.43291	6e-09	thylakoid lumenal 17.4 kDa protein, chloroplast, identical to SP:P81760 Thylakoid lumenal 17.4 kDa protein, chloroplast precursor (P17.4) {Arabidopsis thaliana}. Putative pentapeptide protein.
AT1G22770	-3.42959	2e-05	Together with CONSTANTS (CO) and FLOWERING LOCUS T (FT), GIGANTEA promotes flowering under long days in a circadian clock-controlled flowering pathway. GI acts earlier than CO and FT in the pathway by increasing CO and FT mRNA abundance. Located in the nucleus. Regulates several developmental processes, including photoperiod-mediated flowering, phytochrome B signaling, circadian clock, carbohydra…
AT2G36310	-3.42415	0.0218304	Encodes a cytoplasmic nucleoside hydrolase. It has the highest levels of activity with uridine followed by xanthosine. It shows little activity with inosine and none with cytidine. Mutant analyses indicate that it plays a role in purine and pyrimidine catabolism.
AT2G03440	-3.41692	0.00775773	Induced at the transcriptional level by Pseudomonas syringae pv. tomato infection.
AT4G26690	-3.41402	0.0281559	Glycerophosphoryl diester phosphodiesterase-like protein involved in cell wall cellulose accumulation and pectin linking. Impacts root hair, trichome and epidermal cell development.
AT5G39950	-3.41278	0.000327204	encodes a cytosolic thioredoxin that reduces disulfide bridges of target proteins by the reversible formation of a disulfide bridge between two neighboring Cys residues present in the active site. Thioredoxins have been found to regulate a variety of biological reactions in prokaryotic and eukaryotic cells.
AT2G22620	-3.40935	0.00258185	Rhamnogalacturonate lyase family protein;(source:Araport11)
AT2G46270	-3.40752	0.00165434	encodes a bZIP G-box binding protein whose expression is induced by ABA. It has been shown to bind to Adh that contains the G-box and is induced by cold and water deprivation. GBF3 has been shown to be expressed mostly in the root and dark-grown leaves. GBF3 can act as homodimers and as heterodimers with GFB1, GBF2 and GBF4. In addition, GBF3!?s DNA binding activity is enhanced by GIP1, GPRI1 and…
AT3G53420	-3.40395	3.1e-08	a member of the plasma membrane intrinsic protein subfamily PIP2. localizes to the plasma membrane and exhibits water transport activity in Xenopus oocyte. expressed specifically in the vascular bundles and protein level increases slightly during leaf dev. When expressed in yeast cells can conduct hydrogen peroxide into those cells.
AT5G16750	-3.39969	0.0249319	Encodes a nucleolar localized WD-40 repeat protein that is preferentially expressed in dividing cells and is required for regulated division planes and embryo development.
AT5G54160	-3.39446	0.0496791	A caffeic acid/5-hydroxyferulic acid O-methyltransferase. Interacts with 14-4-3 proteins in yeast 2 hybrid assay. AtOMT1 (At5g54160) encodes a flavonol 3?-O-methyltransferase that is highly active towards quercetin and myricetin. The substrate specificity identifies the enzyme as flavonol 3?-methyltransferase which replaces the former annotation of the gene to encode a caffeic acid/5-hydroxyferul…
AT1G73600	-3.38859	3.61e-11	Encodes a S-adenosyl-L-methionine-dependent phosphoethanolamine N-methyltransferase whose expression is responsive to both phosphate (Pi) and phosphite (Phi) in roots. It catalyzes the three sequential P-base methylation of phosphoethanolamine to phosphocholine. Homologous biochemical function to NMT1 (At3g18000). Double mutants of NMT1 and NMT3 are defective in leaf, root, flower, seed, and poll…
AT4G35270	-3.38847	1.76e-14	Plant regulator RWP-RK family protein;(source:Araport11)
AT4G18020	-3.38742	0.037401	Encodes pseudo-response regulator 2 (APRR2) that interacts with a calcium sensor (CML9).
AT2G16365	-3.37955	0.0240817	PCH1 binds and stabilizes the active (Pfr) form of phytochrome B and is involved in the formation of photobodies in the nucleus. PCH1 is expressed in evenings and is associated to the evening complex through binding to phyB, and represses hypocotyl elongation and growth. Using mass spec, the existence of the At2g16365.2 isoform has been verified, however here is no evidence that any of the other …
AT4G29670	-3.37511	0.0486204	Encodes a member of the thioredoxin family protein. Located in the chloroplast. Shows high activity towards the chloroplast 2-Cys peroxiredoxin A, and poor activity towards the chloroplast NADP-malate dehydrogenase.
AT5G37690	-3.37501	0.0462041	SGNH hydrolase-type esterase superfamily protein;(source:Araport11)
AT2G35760	-3.37432	0.000205736	Uncharacterized protein family (UPF0497);(source:Araport11)
AT1G21880	-3.37002	2.6e-05	Encodes a lysin-motif protein mediating bacterial peptidoglycan sensing and immunity to bacterial infection. Induction of chitin-responsive genes by chitin treatment is not blocked in the mutant. It contains a C-terminal GPI anchor signal and is an ortholog of OsLYP4 and OsLYP6. Phosphatidylinositol 4-phosphate 5-kinase (PIP5K) enzyme family member.
AT3G55550	-3.36864	0.0312545	Concanavalin A-like lectin protein kinase family protein;(source:Araport11)
AT1G10840	-3.36728	0.0368248	Encodes eukaryotic initiation factor 3H1 subunit (TIF3H1).
AT3G02280	-3.36007	1.19e-06	Flavoenzyme-encoding gene.
AT1G19180	-3.35327	0.0436071	JAZ1 is a nuclear-localized protein involved in jasmonate signaling. JAZ1 transcript levels rise in response to a jasmonate stimulus. JAZ1 can interact with the COI1 F-box subunit of an SCF E3 ubiquitin ligase in a yeast-two-hybrid assay only in the presence of jasmonate-isoleucine (JA-ILE) or coronatine. Application of jasmonate methyl ester to Arabidopsis roots reduces the levels of a JAZ1:GUS …
AT5G22390	-3.35129	3.39e-07	FANTASTIC four-like protein (DUF3049);(source:Araport11)
AT2G33280	-3.34827	0.0462041	Major facilitator superfamily protein;(source:Araport11)
AT5G08130	-3.34758	0.0299382	Encodes a basic helix-loop-helix (bHLH) family protein BIM1 (BES1-INTERACTING MYC-LIKE 1), involved in brassinosteroid signaling. It synergistically interacts with BES1 to bind to E box sequences (CANNTG). Positively modulates the shade avoidance syndrome in Arabidopsis seedlings.
AT1G52230	-3.34644	2.08e-25	Phosphorylation of this protein is dependent on calcium. The mRNA is cell-to-cell mobile.
AT1G77990	-3.34614	8.43e-05	Encodes a low-affinity sulfate transporter.
AT5G42765	-3.34171	4.44e-06	plasma membrane fusion protein;(source:Araport11)
AT4G38970	-3.32698	2e-10	Protein is tyrosine-phosphorylated and its phosphorylation state is modulated in response to ABA in Arabidopsis thaliana seeds.
AT4G18170	-3.31833	0.00440523	Member of WRKY Transcription Factor; Group II-c. Involved in the activation of salicylic acid biosynthesis genes ICS1 and PBS3. In the ovule, it is expressed in hypodermal somatic cells and appears to play a role in supression of megasporocyte cell fate. In the leaf if is upstream of FHY3 and regulates light-mediated leaf senescence.
AT5G45290	-3.31679	0.00220282	RING/U-box superfamily protein;(source:Araport11)
AT1G18670	-3.30503	0.0175141	Encodes a cyclin-dependent kinase-like protein with a ser/thr protein kinase domain and an N-terminal myristoylation sequence. Mutants in this gene are unable to express female sterility in response to beta-aminobutyric acid, as wild type plants do.
AT3G22600	-3.30502	0.00195751	Glycosylphosphatidylinositol (GPI)-anchored LTPg protein, downregulated in syncytia induced by the beet cyst nematode Heterodera schachtii and root knot nematode Meloidogyne incognita. Infection with bacteria (Pseudomonas syringae) and fungi (Botrytis cinerea) leads to the induction of the gene in leaves.
AT1G21150	-3.30458	0.00324742	Mitochondrial transcription termination factor family protein;(source:Araport11)
AT5G12470	-3.29669	0.0480322	UvrABC system C protein, putative (DUF3411);(source:Araport11)
AT4G13050	-3.29608	2.53e-10	Acyl-ACP thioesterase;(source:Araport11)
AT1G74300	-3.28804	0.000125007	alpha/beta-Hydrolases superfamily protein;(source:Araport11)
AT1G12700	-3.2872	0.0334663	Encodes RNA PROCESSING FACTOR 1 (RPF1), a pentatricopeptide repeat (PPR) protein of the P-class containing canonical PPR-repeats. RPF1 is required for the 5?-end processing of the nad4 mRNA in mitochondria. Ler and other accessions impaired in processing of the nad4 mRNA 5&#8242;-end, contain a single nucleotide polymorphism (SNP) 807 nucleotides downstream of the predicted translation start codo…
AT5G65470	-3.27236	0.0116616	O-fucosyltransferase family protein;(source:Araport11)
AT4G24520	-3.26791	0.0387627	Encodes a cyp450 reductase likely to be involved in phenylpropanoid metabolism.
AT5G35570	-3.2641	0.0297864	O-fucosyltransferase family protein;(source:Araport11)
AT5G24740	-3.26376	0.0449556	Encodes a vacuolar sorting protein that interacts with the plant-specific GRAS family transcription factor SHORT-ROOT and acts in a pathway that controls root growth and radial patterning. It provides a connections between gibberellic acid, SHR and PLT signaling in the root.
AT3G08940	-3.26182	5.26e-22	Lhcb4.2 protein (Lhcb4.2, protein involved in the light harvesting complex of photosystem II The mRNA is cell-to-cell mobile.
AT3G07700	-3.26112	7.21e-08	ABC1K7 is a member of an atypical protein kinase family that is induced by salt stress. Loss of function mutations affect the metabolic profile of chloroplast lipids. It appears to function along with ABC1K8 in mediating lipid membrane changes in response to stress.
AT1G54520	-3.26037	3.45e-15	FLAP1 is a chloroplast membrane protein of unknown function. When grown in variable light mutants have reduced chloroplast number and size. NPQ is increased relative to wild type under low light.
AT3G49160	-3.2572	0.00979194	Expression of the gene is downregulated in the presence of paraquat, an inducer of photoxidative stress.
AT3G14990	-3.25647	1.18e-07	Encodes a homolog of animal DJ-1 superfamily protein. In the A. thaliana genome, three genes encoding close homologs of human DJ-1 were identified AT3G14990 (DJ1A), AT1G53280 (DJ1B) and AT4G34020 (DJ1C). Among the three homologs, DJ1C is essential for chloroplast development and viability. It exhibits glyoxalase activity towards glyoxal and methylglyoxal. The mRNA is cell-to-cell mobile.
AT3G51140	-3.2512	4.86e-13	DnaJ (DUF3353);(source:Araport11)
AT5G22920	-3.24586	0.0356065	Encodes a protein with sequence similarity to RING, zinc finger proteins. Loss of function mutations show reduced (15%) stomatal aperture under non stress conditions.
AT2G15620	-3.24524	3.37e-17	Involved in the second step of nitrate assimilation. Its expression is induced by nitrate. The mRNA is cell-to-cell mobile.
AT1G73660	-3.24386	1.8e-05	Encodes a protein with similarity to MAPKKKs. May function as a negative regulator of salt tolerance.
AT2G46640	-3.24315	1.46e-11	Encodes TAC1 (Tiller Angle Control 1). Influences axillary branch growth angle. Inflorescence stems of TAC1 mutants are vertically oriented and have axillary shoots with narrow branch angles.
AT2G44230	-3.24176	7.26e-06	hypothetical protein (DUF946);(source:Araport11)
AT5G13800	-3.23545	4.31e-08	Encodes a pheophytinase that is involved in chlorophyll breakdown. Its transcript levels increase during senescence and pph-1 mutants have a stay-green phenotype.
AT1G53730	-3.23225	0.0306107	STRUBBELIG-receptor family 6;(source:Araport11)
AT2G06510	-3.22777	1.94e-06	Encodes a homolog of Replication Protein A that is involved in meiosis I in pollen mother cells. rpa1a mutants have a reduced number of class I crossovers. The protein is located in chromatin-associated foci in early leptotene and can be detected in these foci until late pachytene of meiosis I.
AT5G17310	-3.22192	7.38e-08	UDP-glucose pyrophosphorylase 2;(source:Araport11)
AT1G29700	-3.22019	8.37e-06	Metallo-hydrolase/oxidoreductase superfamily protein;(source:Araport11)
AT3G29575	-3.21459	0.0023405	ABI five binding protein 3;(source:Araport11)
AT5G01260	-3.21182	2.76e-05	Carbohydrate-binding-like fold;(source:Araport11)
AT2G36830	-3.20801	6.58e-11	Encodes a tonoplast intrinsic protein, which functions as water channel. It has also been shown to be able to facilitate the transport of urea and hydrogen peroxide. Highly expressed in vascular tissues of the root, stem, cauline leaves and flowers but not in the apical meristems. The mRNA is cell-to-cell mobile.
AT3G12120	-3.2071	2.93e-39	Major enzyme responsible for the synthesis of 18:2 fatty acids in the endoplasmic reticulum. Contains His-rich motifs, which contribute to the interaction with the electron donor cytochrome b5. Mutations in this gene suppress the low temperature-induced phenotype of Arabidopsis tocopherol-deficient mutant vte2.
AT1G04110	-3.20378	0.0460862	Initially identified as a mutation affecting stomatal development and distribution. Encodes a protein similar to serine proteases.
AT2G39130	-3.19802	2.05e-14	Transmembrane amino acid transporter family protein;(source:Araport11)
AT2G39740	-3.19312	0.00924724	Encodes HESO1 (HEN1 suppressor 1), a terminal nucleotidyl transferase that uridylates miRNAs and siRNAs at 3&#8242; end. HESO1-mediated 3&#8242; uridylation destabilizes small RNAs in hen1.
AT1G51110	-3.19023	2.32e-07	localized to chloroplasts
AT5G19650	-3.18313	0.00428122	ovate family protein 8;(source:Araport11)
AT4G04770	-3.17224	1.74e-07	Encodes an iron-stimulated ATPase. A member of the NAP subfamily of ABC transporters. Involved in Fe-S cluster assembly. Similar to SufB. Involved in the regulation of iron homeostasis. Able to form homodimers. Interacts with AtNAP7 inside the chloroplast.
AT1G58520	-3.16817	1.03e-06	GDSL-like lipase/acylhydrolase superfamily protein;(source:Araport11)
AT1G74670	-3.16577	0.000525417	Gibberellin-regulated family protein;(source:Araport11)
AT2G37070	-3.15883	0.0483348	Encodes a microtubule-associated protein track growing microtubule plus ends.
AT1G74890	-3.15868	0.0476666	Encodes a nuclear response regulator that acts as a negative regulator in cytokinin-mediated signal transduction. Transcript accumulates in leaves and roots in response to cytokinin treatment.
AT5G24314	-3.15806	0.0122143	plastid transcriptionally active7;(source:Araport11)
AT1G14700	-3.15779	1.22e-17	purple acid phosphatase 3;(source:Araport11)
AT1G64860	-3.15538	3.79e-12	Subunit of chloroplast RNA polymerase, confers the ability to recognize promoter sequences on the core enzyme
AT5G03230	-3.14601	1.74e-07	senescence regulator (Protein of unknown function, DUF584);(source:Araport11)
AT2G30890	-3.13995	0.000111892	Cytochrome b561/ferric reductase transmembrane protein family;(source:Araport11)
AT5G02230	-3.13631	1.93e-09	Haloacid dehalogenase-like hydrolase (HAD) superfamily protein;(source:Araport11)
AT1G52630	-3.1294	8.02e-13	O-fucosyltransferase family protein;(source:Araport11)
AT2G40460	-3.1243	0.000228438	Major facilitator superfamily protein;(source:Araport11)
AT4G25830	-3.12309	1.26e-07	Uncharacterized protein family (UPF0497);(source:Araport11)
AT3G06070	-3.12294	5.46e-06	hypothetical protein;(source:Araport11)
AT1G44446	-3.12204	8.04e-10	Encodes chlorophyllide <i>a</i> oxygenase which converts chlorophyllide <i>a</i> to chlorophyllide <i>b</i> by catalyzing two successive hydroxylations at the 7-methyl group of chlorophyllide <i>a</i> . Mutants are deficient in pigments that associate with thylakoid membrane proteins, lacking chlorophyll <i>b</i> and light-harvesting proteins of photosystem II. The protein was shown through cross…
AT5G19940	-3.12155	1.76e-14	Enables plants to cope with moderate light stress and affects cadmium tolerance.
AT1G64140	-3.11319	0.0155424	WRKY transcription factor;(source:Araport11)
AT3G22840	-3.10784	1.19e-38	Encodes an early light-inducible protein.
AT2G21330	-3.10228	2.69e-09	fructose-bisphosphate aldolase 1;(source:Araport11)
AT1G37130	-3.09818	2.12e-11	Identified as a mutant resistant to chlorate. Encodes nitrate reductase structural gene. Involved in nitrate assimilation. Has nitrate reductase activity. Up-regulated by the fungus P. indica. Binds transcription factor At2g35940. The mRNA is cell-to-cell mobile.
AT5G37600	-3.09734	9.26e-05	encodes a cytosolic glutamine synthetase, the enzyme has high affinity with substrate ammonium
AT4G04955	-3.09543	4.22e-07	Encodes an allantoinase which is involved in allantoin degradation and assimilation. Gene expression was induced when allantoin was added to the medium. The insertion mutant, ataln m2-1, did not grow well on the MS medium where allantoin, instead of ammonium nitrate, was supplied.
AT5G16180	-3.09441	0.00896558	Promotes the splicing of chloroplast group II introns. Splices atpF introns.
AT3G54320	-3.0842	0.000999793	WRINKLED1 encodes transcription factor of the AP2/ERWEBP class. Protein has two plant-specific (AP2/EREB) DNA-binding domains and is involved in the control of storage compound biosynthesis in Arabidopsis. Mutants have wrinkled seed phenotype, due to a defect in the incorporation of sucrose and glucose into triacylglycerols. Transgenic sGsL plants (21-day-old) grown on 6% sucrose for 24 hours had…
AT4G04850	-3.08251	2.55e-09	Encodes a potassium efflux antiporter; has three splice forms KEA3.1, KEA3.2, and KEA3.3, KEA3.2 is the most abundant splice form in all plant organs (silique, flower, leaf and root). KEA3.1 and KEA3.3 are minor variants that can be found in flowers and in leaves. KEA3 is localized to the thylakoid membrane and enriched in the stromal lamellae. It allows proton efflux from the thylakoid lumen by …
AT2G34050	-3.08062	0.0164498	ATP synthase F1 complex assembly factor;(source:Araport11)
AT4G17970	-3.07975	0.0222318	Anion transporter involved in stomatal closure. Gene has 3 splicing variants.
AT1G31330	-3.07863	2.02e-08	Encodes subunit F of photosystem I.
AT1G54050	-3.0771	0.000130725	HSP20-like chaperones superfamily protein;(source:Araport11)
AT3G14360	-3.06565	2.46e-21	alpha/beta-Hydrolases superfamily protein;(source:Araport11)
AT5G05960	-3.06535	0.0474876	Bifunctional inhibitor/lipid-transfer protein/seed storage 2S albumin superfamily protein;(source:Araport11)
AT3G12580	-3.05401	7.36e-07	heat shock protein 70;(source:Araport11)
AT5G57800	-3.05356	2.33e-14	encodes a transmembrane protein with similarity to the sterol desaturase family at the N-terminus and to the short-chain dehydrogenase/reductase family at the C-terminus. Mutant analyses indicate this protein is involved in cuticle membrane and wax biosynthesis. The mRNA is cell-to-cell mobile.
AT4G26555	-3.05289	0.0473929	FKBP-like peptidyl-prolyl cis-trans isomerase family protein;(source:Araport11)
AT1G44760	-3.04625	8.61e-06	Adenine nucleotide alpha hydrolases-like superfamily protein;(source:Araport11)
AT1G11600	-3.04306	0.0090752	member of CYP77B
AT1G21460	-3.04212	6.6e-11	Nodulin MtN3 family protein;(source:Araport11)
AT3G02360	-3.04015	0.00377977	6-phosphogluconate dehydrogenase family protein;(source:Araport11)
AT3G02470	-3.03041	6.15e-12	Encodes a S-adenosylmethionine decarboxylase involved in polyamine biosynthesis.
AT1G44000	-3.02845	1.21e-10	STAY-GREEN-like protein;(source:Araport11)
AT1G44920	-3.02533	1.53e-11	transmembrane protein;(source:Araport11)
AT1G67160	-3.02065	0.00243327	Member of a family of proteins containing an F-box domain at the N-terminal region and three kelch repeats at the C-terminal region. Involved in BR signaling. Co-suppressed KIB1,2,3,4 lines have a dwarf phenotype and resemble BR receptor mutants.
AT1G64780	-3.01919	0.00908058	encodes an ammonium transporter protein believed to act as a high affinity transporter. It is expressed in the root, primarily in endodermal and cortical cells, and contributes to ammonium uptake in the root.
AT4G37840	-3.01911	0.000205539	Encodes a putative hexokinase.
AT4G24660	-3.01276	0.00395948	homeobox protein 22;(source:Araport11)
AT3G06160	-3.01185	0.00108995	AP2/B3-like transcriptional factor family protein;(source:Araport11)
AT5G40500	-3.01171	0.0180524	hypothetical protein;(source:Araport11)
AT4G08910	-3.0059	0.00806855	homeobox protein;(source:Araport11)
AT2G45190	-2.99992	0.00395948	Encodes a member of the YABBY family of transcriptional regulators that is involved in abaxial cell type specification in leaves and fruits. YAB1 acts in a non-cell autonomous fashion within the meristem to affect phyllotactic patterning. The non-autonomous effect on the central region of the meristem is mediated through the activity if Lateral Suppressor (LAS).
AT1G71380	-2.99634	0.0499346	cellulase 3;(source:Araport11)
AT1G70000	-2.99232	7.76e-08	Encodes a MYB-like Domain transcription factor that plays a positive role in anthocyanin accumulation in response to light and cytokinin via repression of MYBL2.MYBD expression increased in response to light or cytokinin, and MYBD enhanced anthocyanin biosynthesis via the repression of MYBL2 encoding for a transcription factor that had a negative effect on this process. In addition, MYBD can bind…
AT5G62820	-2.9831	0.000407662	Uncharacterized protein family (UPF0497);(source:Araport11)
AT1G02460	-2.97828	4.85e-06	Pectin lyase-like superfamily protein;(source:Araport11)
AT4G29270	-2.96569	1.56e-10	HAD superfamily, subfamily IIIB acid phosphatase;(source:Araport11)
AT1G17870	-2.96462	0.000115343	S2P-like putative metalloprotease, also contain transmembrane helices near their C-termini and many of them, five of seven, contain a conserved zinc-binding motif HEXXH. Homolog of EGY1. Each of the EGY1 and EGY-like proteins share two additional highly conserved motifs, the previously reported NPDG motif (aa 442?454 in EGY1, Rudner et al., 1999) and a newly defined GNLR motif (aa 171?179 in EGY1…
ATMG00860	-2.96239	7.3e-06	DNA/RNA polymerases superfamily protein;(source:Araport11)
AT5G50100	-2.96132	2.7e-06	Encodes a putative thioredoxin DCC1 involved in determining shoot regeneration capacity. It interacts directly with CARBONIC ANHYDRASE 2 (CA2), an essential subunit of respiratory chain NADH dehydrogenase complex (Complex I) and regulates Complex I activity via redox modification of CA2.
AT2G45340	-2.9584	0.0116386	Leucine-rich repeat protein kinase family protein;(source:Araport11)
AT4G03210	-2.95517	1.46e-05	encodes a member of xyloglucan endotransglucosylase/hydrolases (XTHs) that catalyze the cleavage and molecular grafting of xyloglucan chains function in loosening and rearrangement of the cell wall. Gene is expressed in shoot apex region, flower buds, flower stalks and internodes bearing flowers.
AT5G19760	-2.95489	5.26e-12	Encodes a novel mitochondrial carrier capable of transporting both dicarboxylates (such as malate, oxaloacetate, oxoglutarate, and maleate) and tricarboxylates (such as citrate, isocitrate, cis-aconitate, and trans-aconitate).
AT4G31500	-2.95455	0.0242199	Encodes an oxime-metabolizing enzyme in the biosynthetic pathway of glucosinolates. Is required for phytochrome signal transduction in red light. Mutation confers auxin overproduction.
AT5G12860	-2.94926	5.31e-37	AtpOMT1 encodes dicarboxylate transporter functions both as as an oxaloacetate/malate transporter and as a 2-oxoglutarate/malate transporter.
AT4G15560	-2.9477	1.72e-17	Encodes a protein with 1-deoxyxylulose 5-phosphate synthase activity involved in the MEP pathway. It is essential for chloroplast development in Arabidopsis
AT1G53540	-2.94411	3.61e-14	Member of the class I small heat-shock protein (sHSP) family, which accounts for the majority of sHSPs in maturing seeds
AT5G57670	-2.94259	0.0179346	Protein kinase superfamily protein;(source:Araport11)
AT3G21250	-2.94028	1.59e-05	member of MRP subfamily
AT4G16490	-2.93965	0.00167992	ARM repeat superfamily protein;(source:Araport11)
AT1G32900	-2.93825	3.54e-10	UDP-Glycosyltransferase superfamily protein;(source:Araport11)
AT1G44180	-2.93146	0.0450116	Peptidase M20/M25/M40 family protein;(source:Araport11)
AT1G12430	-2.93138	0.0204578	Encodes the kinesin-like protein PAK has an Armadillo motif tail and is involved in guard cell development in Arabidopsis (from Genbank record AF159052).However, no defect in stomatal complexes has been observed in loss of function mutations. It accumulates at the preprophase band (PPB) in a cell-cycle and microtubule-dependent manner and is most highly expressed in cells where the placement of t…
AT1G09750	-2.93024	0.00892008	Eukaryotic aspartyl protease family protein;(source:Araport11)
AT3G48290	-2.92842	2.87e-17	putative cytochrome P450
AT3G55020	-2.92751	0.0381104	Ypt/Rab-GAP domain of gyp1p superfamily protein;(source:Araport11)
AT2G37210	-2.92729	2.87e-05	Encodes a protein of unknown function. It has been crystallized and shown to be structurally almost identical to the protein encoded by At5g11950.
AT5G10180	-2.92693	6.73e-06	Encodes a low-affinity sulfate transporter expressed in the root cap and central cylinder, where it is induced by sulfur starvation. Expression in the shoot vascular system is not induced by sulfur starvation.
AT1G73010	-2.92597	0.00441542	Encodes PPsPase1, a pyrophosphate-specific phosphatase catalyzing the specific cleavage of pyrophosphate (Km 38.8 uM) with an alkaline catalytic pH optimum. Expression is upregulated in the shoot of cax1/cax3 mutant.
AT1G62960	-2.9256	1.84e-08	Encodes an aminotransferase with broad specificity for aspartate and aromatic amino aids such as tyrosine and phenylalanine. It does not act on branched chain amino acids and does not have ACC synthase activity.
AT4G02300	-2.92559	0.0347018	Plant invertase/pectin methylesterase inhibitor superfamily;(source:Araport11)
AT5G26742	-2.92093	0.0211713	DEAD box RNA helicase (RH3);(source:Araport11)
AT5G02310	-2.91884	0.00080987	Encodes PROTEOLYSIS6 (PRT6), a component of the N-end rule pathway that targets protein degradation through the identity of the amino-terminal residue of specific protein substrates. Another component of the N-end rule pathway is arginyl-tRNA:protein arginyltransferase (ATE). Arabidopsis contains two ATE genes: At5g05700/ATE1, At3g11240/ATE2. PRT6 and ATE were shown to regulate seed after-ripenin…
AT5G45820	-2.91734	0.00117219	Encodes a CBL-interacting serine/threonine protein kinase comprised of an N-terminal kinase catalytic domain similar to SNF1/AMPK and a unique C-terminal regulatory domain.
AT1G52870	-2.91179	4.3e-07	Peroxisomal membrane 22 kDa (Mpv17/PMP22) family protein;(source:Araport11)
AT3G58420	-2.90946	0.0057011	TRAF-like superfamily protein;(source:Araport11)
AT5G67390	-2.90801	0.0166569	glycosyltransferase-like protein;(source:Araport11)
AT5G66120	-2.90525	5.93e-11	3-dehydroquinate synthase;(source:Araport11)
AT3G57300	-2.90365	0.00447871	Encodes the Arabidopsis INO80 ortholog of the SWI/SNF ATPase family that has been shown to interact with H2A.Z and facilitates the enrichment of H2A.Z at the ends of the flowering repressor genes FLC and MAF4/5. Functions as a positive regulator of DNA homologous recombination (HR) and plays a crucial role in genome stability maintenance. In INO80 mutants, the HR frequency is reduced to 15% of th…
AT1G79840	-2.89486	2.04e-07	Glabra 2, a homeodomain protein affects epidermal cell identity including trichomes, root hairs, and seed coat. It also down-regulates seed oil content. Expressed in atrichoblasts and required to suppress root hair development. Also expressed abundantly during early seed development. Directly regulated by WER.
AT2G41870	-2.89279	0.0277083	Remorin family protein;(source:Araport11)
AT2G20560	-2.89233	0.0136676	DNAJ heat shock family protein;(source:Araport11)
AT5G13750	-2.88925	6.5e-15	zinc induced facilitator-like 1;(source:Araport11)
AT2G47000	-2.88727	2.6e-12	Encodes an auxin efflux transmembrane transporter that is a member of the multidrug resistance P-glycoprotein (MDR/PGP) subfamily of ABC transporters. Functions in the basipetal redirection of auxin from the root tip. Exhibits apolar plasma membrane localization in the root cap and polar localization in tissues above and is involved in root hair elongation.
AT1G54385	-2.88345	0.00336957	At1G54385 encodes the plant KASH protein SINE1; SINE1 interacts with SUN1 and SUN2, is colocalized with F-actin, and is localized at the nuclear envelope.
AT4G10030	-2.88	2.13e-09	Alpha/beta hydrolase domain containing protein involved in lipid biosynthesis.
AT4G35090	-2.87701	1.5e-12	Encodes a peroxisomal catalase, highly expressed in bolts and leaves. mRNA expression patterns show circadian regulation with mRNA levels being high in the subjective early morning. Loss of function mutations have increased H2O2 levels and increased H2O2 sensitivity. Mutants accumulate more toxic ions yet show decreased sensitivity to Li+. This decreased sensitivity is most likely due to an insen…
AT1G72970	-2.87598	0.0450116	Originally identified as a mutation that causes floral organs to fuse together. About 10-20% of mutants also have defects in ovules. Mutants have reduced fertility most likely as because of fusions that pistil emergence. The protein has similarity to the mandelonitrile lyase family of FAD containing oxidoreductases and is predicted to be secreted (SignalP).It is expressed in all tissue layers of …
AT1G15220	-2.87594	3.24e-08	Encodes a protein with oxidoreductase activity present in the inner membrane of mitochondria. CCMH is postulated to play a central role in mitochondrial cytochrome c maturation, probably as part of a heme lyase complex that also holds activity of reducing apocytochrome c. CCMH interacts with apocytochrome AtCYTc-a and is shown to be present in a 500 kDa-complex along with CcmFN2.
AT5G23210	-2.87546	2.1e-06	serine carboxypeptidase-like 34;(source:Araport11)
AT5G35970	-2.87158	0.0459207	P-loop containing nucleoside triphosphate hydrolases superfamily protein;(source:Araport11)
AT2G43710	-2.87037	1.89e-05	Encodes a stearoyl-ACP desaturase, involved in fatty acid desaturation. The ssi2 mutants have increased 18:0 and reduced 18:1 fatty acids. Exogenous application of glycerol to wild type plants mimics the ssi2 mutant phenotype. The altered 18:1 fatty acid content in the ssi2 mutants has an impact on SA- and JA-mediated defense signaling. ssi2 mutants resulted in hyper-resistance to green peach aph…
AT1G06680	-2.86015	3.88e-11	Encodes a 23 kD extrinsic protein that is part of photosystem II and participates in the regulation of oxygen evolution. Phosphorylation of this protein is dependent on calcium. In plsp1-1 mutant plastids, the nonmature form of the protein localizes in the stroma. The mRNA is cell-to-cell mobile.
AT4G14240	-2.85268	0.0389212	CBS domain protein with a domain protein (DUF21);(source:Araport11)
AT1G33110	-2.85147	0.043279	MATE efflux family protein;(source:Araport11)
AT2G30300	-2.85141	1.74e-06	Major facilitator superfamily protein;(source:Araport11)
AT1G53310	-2.84277	4.67e-16	Encodes one of four Arabidopsis phosphoenolpyruvate carboxylase proteins.Plays an important role in carbon and nitrogen metabolism.
AT4G21320	-2.84183	4.53e-06	Encodes heat-stress-associated 32-kD protein. Up-regulated by heat shock. Thermotolerance in a knockout mutant was compromised following a long recovery period (> 24 h) after acclimation heat shock treatment.
AT5G36228	-2.83874	0.0238326	nucleic acid binding / zinc ion binding protein;(source:Araport11)
AT3G15990	-2.83625	0.0127148	Vascular cambium-localized sulfate transporter, mediates xylem-to-phloem transfer of phosphorus. 2 for its preferential distribution
AT1G60590	-2.83368	9.85e-06	Pectin lyase-like superfamily protein;(source:Araport11)
AT1G68300	-2.832	0.0129586	Adenine nucleotide alpha hydrolases-like superfamily protein;(source:Araport11)
AT5G62180	-2.83137	0.00544072	carboxyesterase 20;(source:Araport11)
AT3G49880	-2.83136	7.39e-05	glycosyl hydrolase family protein 43;(source:Araport11)
AT4G11120	-2.82179	1.13e-13	translation elongation factor Ts (EF-Ts);(source:Araport11)
AT2G32010	-2.81551	1e-06	Encodes an inositol polyphosphate 5?-phosphatase (5PTase). Mediating phosphoinositide signaling. Involved in establishment of foliar vein patterns.
AT1G48120	-2.81153	0.02242	Encodes a nuclear localized aminotransferase-like protein containing a plant mobile domain.
AT1G76350	-2.80756	0.0226135	Plant regulator RWP-RK family protein;(source:Araport11)
AT5G24280	-2.80573	0.0191134	Encodes GMI1, a structural-maintenance-of-chromosomes-hinge domain-containing protein. Involved in somatic homologous recombination.
AT2G34700	-2.80435	0.0242378	Pollen Ole e 1 allergen and extensin family protein;(source:Araport11)
AT5G53970	-2.80322	3.11e-06	Encodes a cytosolic tyrosine aminotransferase which is strongly induced upon aging and coronatine treatment. AtTAT1 prefers Tyr as an amino donor but can also use Phe, Trp, His, Met, and Leu. The mRNA is cell-to-cell mobile.
AT2G06520	-2.79423	7.96e-10	Encodes a protein with sequence similarity to the spinach photosystem II subunit PsbX.
AT3G12240	-2.78521	0.0126985	serine carboxypeptidase-like 15;(source:Araport11)
AT1G42430	-2.78069	1.12e-15	Novel plant specific, chloroplast localized protein that is involved in regulation of starch degradation.
AT3G46670	-2.77191	1.54e-06	UDP-glucosyl transferase 76E11;(source:Araport11)
AT5G64840	-2.76684	5.17e-09	member of GCN subfamily
AT4G36700	-2.76156	0.0381265	RmlC-like cupins superfamily protein;(source:Araport11)
AT1G05170	-2.76032	0.003571	Galactosyltransferase family protein;(source:Araport11)
AT1G67360	-2.75152	1.27e-12	Encodes a small rubber particle protein homolog. Plays dual roles as positive factors for tissue growth and development and in drought stress responses.
AT2G27510	-2.7506	0.000584488	ferredoxin 3;(source:Araport11)
AT5G23810	-2.74574	0.000552627	Encodes nonfunctional amino acid transporter. AAP7 is the most distantly related member of the AAP family, a group of well characterized amino acid transporters within the ATF1 superfamily. Expression of this gene has not been detected with RNA gel blots or promoter GUS studies.
AT2G20570	-2.73859	4.88e-10	Encodes GLK1, Golden2-like 1, one of a pair of partially redundant nuclear transcription factors that regulate chloroplast development in a cell-autonomous manner. GLK2, Golden2-like 2, is encoded by At5g44190. GLK1 and GLK2 regulate the expression of the photosynthetic apparatus.
AT4G22790	-2.73534	0.0222156	Encodes a plasma membrane localized MATE type transporter that is involved in CO2 signaling during stomatal aperture regulation. RHC1 regulates HT1 which phosphorylates OST1, a kinase that regulates the SLAC1 anion channel and thus stomatal closing.
AT1G30500	-2.73521	6.8e-34	nuclear factor Y, subunit A7;(source:Araport11)
AT2G18540	-2.73468	0.0110791	RmlC-like cupins superfamily protein;(source:Araport11)
AT1G27400	-2.73289	1.3e-09	Ribosomal protein L22p/L17e family protein;(source:Araport11)
AT1G18560	-2.73262	0.00214414	BED zinc finger and hAT dimerization domain-containing protein;(source:Araport11)
AT5G61930	-2.73223	4.15e-05	ACCUMULATION OF PHOTOSYSTEM ONE 3
AT5G62570	-2.72934	0.000192508	Calmodulin binding protein-like protein;(source:Araport11)
AT5G51060	-2.71875	0.0133721	RHD2 (along with RHD3 and RHD4) is required for normal root hair elongation. Has NADPH oxidase activity. Gene is expressed in the elongation and differention zone in trichoblasts and elongating root hairs. RDH2 is localized to the growing tips of root hair cells. It is required for the production of reactive oxygen species in response to extracellular ATP stimulus. The increase in ROS production …
AT3G02850	-2.71801	3.4e-08	Encodes SKOR, a member of Shaker family potassium ion (K+) channel. This family includes five groups based on phylogenetic analysis (FEBS Letters (2007) 581: 2357): I (inward rectifying channel): AKT1 (AT2G26650), AKT5 (AT4G32500) and SPIK (also known as AKT6, AT2G25600); II (inward rectifying channel): KAT1 (AT5G46240) and KAT2 (AT4G18290); III (weakly inward rectifying channel): AKT2 (AT4G22200…
AT3G61770	-2.71604	9.73e-05	Acid phosphatase/vanadium-dependent haloperoxidase-related protein;(source:Araport11)
AT2G13610	-2.71492	0.00376431	ABC-2 type transporter family protein;(source:Araport11)
AT4G12110	-2.71362	2.34e-23	Encodes a member of the SMO1 family of sterol 4alpha-methyl oxidases. More specifically functions as a 4,4-dimethyl-9beta,19-cyclopropylsterol-4alpha-methyl oxidase. Works together with SMO1-2 to maintain correct sterol composition and balance auxin and cytokinin activities during embryogenesis.
AT1G66200	-2.70907	3.04e-06	encodes a cytosolic glutamate synthetase, this enzyme has low affinity with substrate ammonium
AT2G30700	-2.70779	0.0443368	GPI-anchored protein;(source:Araport11)
AT4G02920	-2.70681	8.3e-10	hypothetical protein;(source:Araport11)
AT3G28170	-2.70602	0.00134328	hypothetical protein;(source:Araport11)
AT1G30220	-2.69625	0.0416844	Inositol transporter presenting conserved extracellular loop domains homologs of plexins/semaphorin/integrin (PSI) domains from animal type I receptors.
AT1G59740	-2.69338	0.00297552	Major facilitator superfamily protein;(source:Araport11)
AT3G47420	-2.69209	0.0009197	Encodes a Pi starvation-responsive protein AtPS3. A member of the phosphate starvation-induced glycerol-3-phosphate permease gene family: AT3G47420(G3Pp1), AT4G25220(G3Pp2), AT1G30560(G3Pp3), AT4G17550(G3Pp4) and AT2G13100(G3Pp5). Its expression is responsive to phosphate (Pi) and not phosphite (Phi) in roots and shoots.
AT2G29980	-2.68892	1.31e-09	Endoplasmic reticulum enzyme responsible for the synthesis of 18:3 fatty acids from phospholipids. Uses cytochrome b5 as electron donor.
AT5G20790	-2.68757	0.00152745	transmembrane protein;(source:Araport11)
AT3G25620	-2.68338	0.0016665	ABC-2 type transporter family protein;(source:Araport11)
AT4G02280	-2.68156	0.0057152	Encodes a protein with sucrose synthase activity (SUS3). It appears to be important for sucrose metabolism in developing seeds, especially during the late maturation phase, about 18 days after flowering.
AT1G53670	-2.67933	1.99e-07	methionine sulfoxide reductase B 1;(source:Araport11)
AT3G20650	-2.67879	0.0490727	mRNA capping enzyme family protein;(source:Araport11)
AT2G22420	-2.67643	0.0209751	Encodes a cell wall-localized class III peroxidase that is directly regulated by the MADS-box transcription factor AGL15 and is involved in lignified tissue formation.
AT3G15390	-2.6762	0.0458297	Encodes a novel protein that is similar to PRL1 interacting factor and is involved in virus induced silencing.
AT5G55570	-2.67568	0.000134312	transmembrane protein;(source:Araport11)
AT1G76130	-2.67494	0.00684013	alpha-amylase, putative / 1,4-alpha-D-glucan glucanohydrolase, putative, strong similarity to alpha-amylase GI:7532799 from (Malus x domestica);contains Pfam profile PF00128: Alpha amylase, catalytic domain. Predicted to be secreted based on SignalP analysis.
AT4G21745	-2.66675	3.26e-07	PAK-box/P21-Rho-binding family protein;(source:Araport11)
AT1G25530	-2.6665	0.000502522	Transmembrane amino acid transporter family protein;(source:Araport11)
AT2G33510	-2.66614	2.9e-07	CFL1 is a negative regulator of cuticle development. Overexpression of CFL1 causes defects in cuticle formation. Interacts with FBH1, FBH3 and HDG1 to regulate cuticle formation. The physical interaction requires the C terminal 50 amino acids.
AT3G42170	-2.66565	0.00582098	transposase-like gene with conserved domains from the family of hAT transposases that includes hobo from Drosophila melanogaster, Activator (Ac) from maize, and Tam3 from snapdragon but lacks several amino acids known to be essential for Ac transposition5. The DAYSLEEPER gene lacks 8 bp duplications and TIRs (a common feature of transcriptionally silent hAT transposases), however, DAYSLEEPER expr…
AT1G52700	-2.66493	0.049655	alpha/beta-Hydrolases superfamily protein;(source:Araport11)
AT4G21310	-2.66287	0.00158119	DUF1218 family member.
AT2G07505	-2.65856	3.38e-05	zinc ion binding protein;(source:Araport11)
AT4G25030	-2.65807	2.2e-05	Plastid localized protein of unknown function. Mutants are more susceptible to P. syringae and produce less callose upon infection.
AT2G44910	-2.65437	0.00116333	Encodes a homeodomain protein whose expression displays a dependence on phyB for both red and far-red light response. Also involved in the shade avoidance syndrome.
AT4G17460	-2.65097	0.0318954	Encodes a class II HD-ZIP protein that regulates meristematic activity in different tissues, and that it is necessary for the correct formation of the gynoecium.
AT5G24270	-2.64781	0.0389875	encodes a calcium sensor that is essential for K+ nutrition, K+/Na+ selectivity, and salt tolerance. The protein is similar to calcineurin B. Lines carrying recessive mutations are hypersensitive to Na+ and Li+ stresses and is unable to grow in low K+. The growth defect is rescued by extracellular calcium.
AT4G32590	-2.64614	1.67e-10	2Fe-2S ferredoxin-like superfamily protein;(source:Araport11)
AT4G39010	-2.63265	0.00462653	Cellulase involved in cell wall modification during valve dehiscence.
AT3G02710	-2.63208	3.74e-09	Encodes a protein with a putative role in mRNA splicing.
AT5G66570	-2.62789	1.97e-08	Encodes a protein which is an extrinsic subunit of photosystem II and which has been proposed to play a central role in stabilization of the catalytic manganese cluster. In <i>Arabidopsis thaliana</i> the PsbO proteins are encoded by two genes: <i>psbO1</i> and <i>psbO2</i>. PsbO1 is the major isoform in the wild-type. In plsp1-1 mutant plastids, the nonmature form of the protein localizes in the…
AT1G65060	-2.62565	7.53e-07	encodes an isoform of 4-coumarate:CoA ligase (4CL), which is involved in the last step of the general phenylpropanoid pathway. mRNA levels are not induced in response to wounding or to fungal infection by P. parasitica. mRNA is expressed in flowers, to a lesser degree in mature leaves and siliques and marginally in seedling roots and bolting stems of mature plants. The catalytic efficiency was in…
AT5G52570	-2.62408	7.47e-24	Converts &#946;-carotene to zeaxanthin via cryptoxanthin.
AT4G15530	-2.62291	0.0288387	Encodes a dual-targeted protein believed to act as a pyruvate, orthophosphate dikinase. These enzymes are normally associated with C4 photosynthesis which does not occur in Arabidopsis. However, PPDK may play a role in remobilizing nitrogen during leaf senescence in Arabidopsis. The product of the long transcript (.1 gene model) was shown to be targeted to the chloroplast, whereas the shorter tra…
AT5G28010	-2.62262	4.48e-13	Polyketide cyclase/dehydrase and lipid transport superfamily protein;(source:Araport11)
AT5G22060	-2.62114	0.0345419	Co-chaperonin similar to E. coli DnaJ
AT2G25810	-2.61989	1e-12	tonoplast intrinsic protein 4;(source:Araport11)
AT2G37870	-2.61904	0.00890498	Bifunctional inhibitor/lipid-transfer protein/seed storage 2S albumin superfamily protein;(source:Araport11)
AT3G25530	-2.61797	1.26e-18	Encodes gamma-hydroxybutyrate dehydrogenase (AtGHBDH). Contains a NADP-binding domain. GHBDH is proposed to function in oxidative stress tolerance.
AT1G49320	-2.6153	9.8e-05	Encodes USPL1, a BURP domain protein targeted to the protein storage vacuoles. Overexpression of USPL1 affects seed development, protein storage vacuoles and lipid vesicles morphology and function.
AT5G14040	-2.6121	0.0107941	Encodes a mitochondrial phosphate transporter. Modulates plant responses to salt stress.
AT3G45810	-2.6087	8.97e-06	ferric reductase-like transmembrane component family protein;(source:Araport11)
AT3G53260	-2.60602	0.000298631	Encodes phenylalanine lyase. Arabidopsis has four PALs: AT2G37040 (PAL1), AT3G53260 (PAL2), AT5G04230 (PAL3) and AT3G10340 (PAL4).
AT5G18830	-2.6052	0.0279092	Encodes a member of the Squamosa Binding Protein family of transcriptional regulators. SPL7 is expressed highly in roots and appears to play a role in copper homeostasis. Mutants are hypersensitive to copper deficient conditions and display a retarded growth phenotype. SPL7 binds to the promoter of the copper responsive miRNAs miR398b and miR389c.
AT1G72220	-2.60346	0.00887403	RING/U-box superfamily protein;(source:Araport11)
AT5G03530	-2.6026	0.0128611	Encodes a member of the Rab GTPase family of proteins. This protein interacts with the tail region of a myosin XI protein (AT5G43900) in a GTP-dependent manner. CFP:RabC2a appears to co-localize with peroxisomes.
AT5G01340	-2.6023	0.00455617	Transports citrate, isocitrate and aconitate, succinate and fumarate. Catalyzes a fast counter-exchange transport as well as a low uniport of substrates, exhibits a higher transport affinity for tricarboxylates than dicarboxylates. Might be involved in storage oil mobilization 78 at early stages of seedling growth and in nitrogen assimilation in root tissue by 79 catalyzing citrate/isocitrate or …
AT5G11550	-2.60082	0.0110804	ARM repeat superfamily protein;(source:Araport11)
AT4G00900	-2.59485	0.0376643	Type IIA (SERCA-type) Ca2+ ATPase, catalyzes the efflux of calcium from the cytoplasm.
AT3G60390	-2.59431	0.000477574	Encodes homeobox protein HAT3.
AT4G37750	-2.59294	0.039543	ANT is required for control of cell proliferation and encodes a putative transcriptional regulator similar to AP2. Loss of function alleles have reduced fertility, abnormal ovules and abnormal lateral organs. Expressed in the chalaza, floral organ primordia, and lateral shoot organ primordia. Regulates growth and cell numbers during organogenesis.
AT5G53020	-2.59216	0.0186626	Ribonuclease P protein subunit P38-like protein;(source:Araport11)
AT4G12800	-2.59142	4.7e-09	Encodes subunit L of photosystem I reaction center.
AT1G09530	-2.59126	0.00721236	Transcription factor interacting with photoreceptors phyA and phyB. Forms a ternary complex in vitro with G-box element of the promoters of LHY, CCA1. Acts as a negative regulator of phyB signalling. It degrades rapidly after irradiation of dark grown seedlings in a process controlled by phytochromes. Does not play a significant role in controlling light input and function of the circadian clockw…
AT1G32200	-2.58841	4.56e-12	Encodes a chloroplast glycerol-3-phosphate acyltransferase.Involved in the biosynthesis of chloroplast phosphatidylglycerol.
AT2G06025	-2.58806	0.000571918	Acyl-CoA N-acyltransferases (NAT) superfamily protein;(source:Araport11)
AT3G26040	-2.58701	7.21e-06	HXXXD-type acyl-transferase family protein;(source:Araport11)
AT1G20140	-2.58049	0.0264821	SKP1-like 4;(source:Araport11)
AT1G79900	-2.57695	0.0490299	encodes a mitochondrial ornithine transporter that exports ornithine from the mitochondria to the cytosol
AT2G26710	-2.57461	0.000836432	Encodes a member of the cytochrome p450 family that serves as a control point between multiple photoreceptor systems and brassinosteroid signal transduction. Involved in brassinolide metabolism. Mediates response to a variety of light signals including hypocotyl elongation and cotyledon expansion.
AT5G05580	-2.57452	4.65e-11	Encodes a temperature sensitive plastidic fatty acid desaturase.
AT3G04870	-2.57141	0.00778876	Involved in the biosynthesis of carotenes and xanthophylls, reduces zeta-carotene to lycopene.
AT2G32640	-2.57068	4.36e-06	Encodes a lycopene beta cyclase that catalyzes the addition of beta-ionone end groups to the end of lycopene molecules.
AT5G28490	-2.57035	0.00514407	Encodes a nuclear protein that mediates light regulation of seedling development in a phytochrome-dependent manner.
AT3G01910	-2.56476	4.38e-35	Encodes a homodimeric Mo-enzyme with molybdopterin as organic component of the molybdenum cofactor. It lacks the heme domain that other eukaryotic Mo-enzymes possess and has no redox-active centers other than the molybdenum. SO protein has been found in all parts of the plant. The plant SO combines its enzymatic sulfite oxidation with a subsequent nonenzymatic step using its reaction product H2O2…
AT4G25290	-2.56194	1.22e-20	DNA photolyase;(source:Araport11)
AT3G12345	-2.55825	8.62e-07	FKBP-type peptidyl-prolyl cis-trans isomerase;(source:Araport11)
AT2G30970	-2.55763	0.000111515	ASPARTATE AMINOTRANSFERASE 1
AT5G39530	-2.55149	0.0220797	hypothetical protein (DUF1997);(source:Araport11)
AT1G60600	-2.55022	7.89e-10	Encodes a protein similar to 1,4-dihydroxy-2-naphthoic acid phytyltransferase involved in phylloquinone and plastoquinone biosynthesis. Mutants are pale green and heterotrophic with defects in photosynthetic electron transport.
AT4G18640	-2.54858	0.0177042	Required for root hair elongation during tip growth. The mRNA is cell-to-cell mobile.
AT1G44575	-2.54725	2.88e-09	Encoding PSII-S (CP22), a ubiquitous pigment-binding protein associated with photosystem II (PSII) of higher plants. Involved in nonphotochemical quenching rather than in photosynthesis. Mutant has a normal violaxanthin cycle but has a limited capacity of quenching singlet excited chlorophylls and is tolerant to lipid peroxidation.
AT4G25050	-2.54602	6.72e-06	encodes an acyl carrier protein predominantly expressed in leaves. Gene expression is upregulated by light.
AT1G11580	-2.54585	3.93e-07	methylesterase PCR A;(source:Araport11)
AT5G47920	-2.54309	0.0347469	transcription elongation factor;(source:Araport11)
AT5G50720	-2.53833	1.46e-06	Encodes one of five HVA22 homologs in Arabidopsis. HVA22 is an ABA- and stress-inducible gene first isolated from barley. Members of this gene family have only been found in eukaryotes. AtHVA22e mRNA is upregulated to varying degrees in response to cold stress, salt stress, ABA treatment or dehydration.
AT1G74960	-2.53512	3.84e-12	Encodes a plastidic beta-ketoacyl-ACP synthase II, involved in fatty acid elongation from 16:0-ACP to 18:0-ACP. Homozygous knock-out mutants are embryo lethal, indicating early embryo development is sensitive to elevated 16:0.
AT2G40490	-2.53474	2.48e-25	Uroporphyrinogen decarboxylase;(source:Araport11)
AT1G51080	-2.53294	3.72e-09	golgin family A protein;(source:Araport11)
AT1G75180	-2.5299	8.61e-09	Erythronate-4-phosphate dehydrogenase family protein;(source:Araport11)
AT5G07020	-2.52879	2.72e-09	Encodes an integral thylakoid membrane protein that interacts with PSII core complexes and contributes to the maintenance of PSII homeostasis upon exposure to photoinhibitory light conditions by participating in the protection and stabilization of PSII under photoinhibitory stress.
AT1G16810	-2.52643	0.0110582	7-dehydrocholesterol reductase-like protein;(source:Araport11)
AT2G30360	-2.5234	0.00134925	Encodes a SOS2-like protein kinase that is a member of the CBL-interacting protein kinase family.Loss of function mutants show a decrease in sensitivity to high pH.Phosphorylates AHA2, a plasma membrane H+ ATPase.This phosphorylation appears to regulate the activity of the proton transporter.
AT5G61250	-2.52272	3.76e-05	Belongs to the plant glycoside hydrolase family 79. Encodes a protein with several posttranslational modification sites including O-&#946;-GlcNAc attachment sites and serine-, threonine- and tyrosine-phosphorylation sites, suggesting that this protein is extensively modified posttranslationally. The protein is predicted (WoLF PSORT program) to be secreted.
AT3G11210	-2.52038	0.0108094	SGNH hydrolase-type esterase superfamily protein;(source:Araport11)
AT4G37810	-2.5192	0.0193655	Memmber of the EPF/EPFL (epidermal patterning factor/EPF-like) gene family, which genes encode plant-specific secretory peptides, several of which play a role in controlling stomatal density and patterning in the plant epidermis.
AT5G15780	-2.51401	5.04e-10	Pollen Ole e 1 allergen and extensin family protein;(source:Araport11)
AT4G36220	-2.51383	0.00029494	encodes ferulate 5-hydroxylase (F5H). Involved in lignin biosynthesis.
AT1G11840	-2.50831	5.57e-06	Encodes Ni+ dependent glyoxalase I homolog ATGLX1.
AT4G31580	-2.50184	1.49e-09	Encodes a Serine/arginine-rich (SR) protein RSZp22. SR proteins are splicing regulators that share a modular structure consisting of one or two N-terminal RNA recognition motif domains and a C-terminal RS-rich domain. RSZp22 is located in the nucleolus. It is a nucleocytoplasmic shuttling protein and an interacting partner to the Arabidopsis U1-70K. Barta et al (2010) have proposed a nomenclature…
AT5G64940	-2.49835	3.61e-12	ABC1K8 is a member of an atypical protein kinase family that is induced by heavy metals. Loss of function mutations affect the metabolic profile of chloroplast lipids. It appears to function along with ABC1K7 in mediating lipid membrane changes in response to stress. The mRNA is cell-to-cell mobile.
AT5G59050	-2.49404	2.27e-05	G patch domain protein;(source:Araport11)
AT2G37260	-2.49046	7.31e-08	Encodes a protein similar to WRKY transcription factors that is expressed in the seed integument and endosperm. Mutants are defective in proanthocyanidin synthesis and seed mucilate deposition. Seeds are yellow colored. Seed size is also affected; seeds are reduced in size but only when the mutant allele is transmitted through the female parent.Loss of function alleles are associated with a reduc…
AT1G07010	-2.48743	4.02e-11	Calcineurin-like metallo-phosphoesterase superfamily protein;(source:Araport11)
AT3G54050	-2.48612	0.000570439	Encodes a chloroplastic fructose 1,6-bisphosphate phosphatase. also known as HCEF1 (High Cyclic Electron Flow 1). hcef1 mutants have constitutively elevated electron flow (CEFI) and plants with antisense suppression of this enzyme have higher levels of net leaf photosynthesis and increased sucrose biosynthesis. The mRNA is cell-to-cell mobile.
AT4G18740	-2.48275	2.16e-06	Rho termination factor;(source:Araport11)
AT5G16970	-2.48189	0.0240462	encodes a 2-alkenal reductase (EC 1.3.1.74), plays a key role in the detoxification of reactive carbonyls
AT3G01180	-2.48075	0.00495903	starch synthase 2;(source:Araport11)
AT5G15740	-2.48046	2.7e-09	RRT1 is a member of a novel glycosyltransferase famly in plants. It functions as a rhamnosyltransferase, elongating the RG-1 backbone. It functions during seed coat mucilage development.
AT2G20830	-2.47998	0.00203364	folic acid binding / transferase;(source:Araport11)
AT5G49630	-2.47949	3.16e-06	Is a high affinity amino acid transporter capable of transporting aspartate and tryptophan. May be involved in the amino acid uptake from xylem.
AT1G22360	-2.47834	0.0108251	UDP-glucosyl transferase 85A2;(source:Araport11)
AT5G53940	-2.47747	0.00120955	Yippee family putative zinc-binding protein;(source:Araport11)
AT3G52500	-2.47253	0.00583063	Eukaryotic aspartyl protease family protein;(source:Araport11)
AT4G35730	-2.46812	0.0210535	Regulator of Vps4 activity in the MVB pathway protein;(source:Araport11)
AT4G18260	-2.46481	0.000367193	Cytochrome b561/ferric reductase transmembrane protein family;(source:Araport11)
AT1G68400	-2.45676	8.92e-08	leucine-rich repeat transmembrane protein kinase family protein;(source:Araport11)
AT5G48830	-2.4531	0.000468458	phosphoglycolate phosphatase;(source:Araport11)
AT5G53300	-2.44724	0.0141566	Encodes a ubiquitin conjugating enzyme.
AT4G36530	-2.44418	6.31e-08	alpha/beta-Hydrolases superfamily protein;(source:Araport11)
AT1G56720	-2.44416	0.00272292	Protein kinase superfamily protein;(source:Araport11)
AT1G47510	-2.44054	1.18e-07	Encodes a phosphatidylinositol polyphosphate 5-phosphatase. It can dephosphorylate PI(4,5)P2, PI(3,5)P2, and PI(3,4,5)P3, but, it is not active against PI(5)P or the water soluble inositol(1,4,5)P3 or inositol(1,3,4,5)P4. The transcript levels for this gene rise in response to auxin, ABA, and JA.
AT5G25340	-2.43794	0.0402617	Ubiquitin-like superfamily protein;(source:Araport11)
AT1G67740	-2.43674	3.79e-10	PsbY precursor (psbY) mRNA. This single nuclear gene is imported into the chloroplasts where it is processed into two integral membrane proteins with identical topology (PsbY-1 and PsbY-2). The protein appears to bind manganese. Important for the redox control of cytochrome b559.
AT3G56240	-2.43617	0.00632013	CCH protein belongs to a family of eukaryotic proteins that participate in intracellular copper homeostasis by delivering this metal to the secretory pathway; mainly located along the vascular bundles of senescing leaves and petioles as well as in stem sieve elements; hypothesized to have a role in copper mobilization from decaying organs towards reproductive structures, as a result of metallopro…
AT4G34740	-2.43286	2.8e-11	Encodes glutamine 5-phosphoribosylpyrophosphate amidotransferase. Mutants are deficient in leaf, but not cotyledon, plastid and palisade cell development. Mutants exhibit defective chloroplast development under non-low light, suggesting that the defect in chloroplast development is caused by photo-oxidative damage. Plays role in differential development of vascular-associated cells. Demonstrates …
AT3G11945	-2.42854	2.93e-12	Encodes a protein involved in plastoquinone-9 biosynthesis. The enzyme possesses homogentisate prenyltransferase activity and was shown to use solanesyl diphosphate, farnesyl diphosphate and geranylgeranyldiphosphate as prenyl donors, but not phytyldiphosphate. This gene At3g11945 derives from a split of At3g11950, publications Tian et al (2007) and Sadre et al (2006) refer to this gene as At3g11…
AT2G16760	-2.42703	0.000148909	Calcium-dependent phosphotriesterase superfamily protein;(source:Araport11)
AT1G12420	-2.42429	0.000332808	ACT domain repeat 8;(source:Araport11)
AT1G32610	-2.41794	0.00493557	hydroxyproline-rich glycoprotein family protein;(source:Araport11)
AT5G65010	-2.41571	3.47e-07	Encodes asparagine synthetase (ASN2).
AT3G24430	-2.41141	0.0373014	Encodes chloroplast protein HCF101 (high chlorophyll fluorescence 101). Serves as a chloroplast scaffold protein that specifically assembles [4Fe-4S] clusters and transfers them to the chloroplast membrane and soluble target proteins.
AT2G24395	-2.40915	0.00134584	chaperone protein dnaJ-like protein;(source:Araport11)
AT3G11050	-2.40898	0.000693008	ferritin 2;(source:Araport11)
AT5G22740	-2.40731	2.56e-07	Encodes a beta-mannan synthase based on in vitro enzyme assays from heterologously expressed protein. CSLA2 synthesizes the backbone of galactoglucomannan in seed coat epidermal cells. Both CSLA2 and MUCI10, which may be part of a protein complex, are critical for mucilage architecture.
AT4G17600	-2.40593	3.86e-12	Encodes Lil3:1 (light-harvesting-like) protein. Belongs to the Lhc super-gene family encodes the light-harvesting chlorophyll a/b-binding (LHC) proteins that constitute the antenna system of the photosynthetic apparatus. A generic LHC motif is present in Lil3:1. The mRNA is cell-to-cell mobile.
AT1G01140	-2.40374	0.000886928	Encodes a CBL-interacting protein kinase with similarity to SOS2
AT4G16780	-2.39486	0.00213445	Encodes a homeodomain-leucine zipper protein that is rapidly and strongly induced by changes in the ratio of red to far-red light. It is also involved in cell expansion and cell proliferation and in the response to auxin. The mRNA is cell-to-cell mobile.
AT5G24840	-2.39314	0.00014844	tRNA (guanine-N-7) methyltransferase;(source:Araport11)
AT1G64660	-2.39087	0.00014013	Encodes a functional methionine gamma-lyase, a cytosolic enzyme catalyzes the degradation of methionine into methanethiol, alpha-ketobutyrate and ammonia. The catabolism of excess methionine is important to methionine homeostasis. The mRNA is cell-to-cell mobile.
AT4G24530	-2.39041	0.00525977	O-fucosyltransferase family protein;(source:Araport11)
AT3G21670	-2.38895	9.55e-09	Major facilitator superfamily protein;(source:Araport11)
AT4G23890	-2.38879	3.28e-07	NAD(P)H-quinone oxidoreductase subunit S;(source:Araport11)
AT5G50330	-2.38722	2.18e-05	Protein kinase superfamily protein;(source:Araport11)
AT2G14820	-2.38508	3.96e-09	A member of the NPY gene family (NPY1/AT4G31820, NPY2/AT2G14820, NPY3/AT5G67440, NPY4/AT2G23050, NPY5/AT4G37590). Involved in auxin-mediated organogenesis.
AT2G43330	-2.3844	0.0432027	Encodes a tonoplast-localized myo-inositol exporter, involved in efflux of myo-inositol from the vacuole to the cytosol. The gene is ubiquitously expressed. Reduced root growth in knock-out mutants grown on low inositol agar medium.
AT2G46100	-2.37812	6.07e-06	Nuclear transport factor 2 (NTF2) family protein;(source:Araport11)
AT5G08280	-2.37761	2.21e-11	Encodes a protein with porphobilinogen deaminase activity. This protein is targeted to the chloroplast. Mutants spontaneously develop chlorotic leaf lesions in the absence of pathogen attack, resembling the phenotype of lesion-mimic mutants. It has been shown to interact with the PPR protein AtECB2 for chloroplast RNA editing.
AT2G16230	-2.37618	0.00232615	O-Glycosyl hydrolases family 17 protein;(source:Araport11)
AT2G37460	-2.37605	0.00192467	nodulin MtN21-like transporter family protein
AT2G40400	-2.37245	2.31e-07	Encodes a chloroplast localized protein of unknown function that is involved in regulation of chloroplast development.
AT2G30520	-2.3716	3.25e-19	light inducible root phototropism 2 encoding a signal transducer of the phototropic response in Arabidopsis
AT2G26080	-2.37012	8.31e-15	glycine decarboxylase P-protein 2;(source:Araport11)
AT5G19350	-2.36508	1.7e-11	RNA-binding (RRM/RBD/RNP motifs) family protein;(source:Araport11)
AT4G01050	-2.36116	8.76e-14	hydroxyproline-rich glycoprotein family protein, contains a rhodanese homology domain. Required for anchoring the FNR flavoenzyme to the thylakoid membranes and sustaining high efficiency photosynthetic linear electron flow. The mRNA is cell-to-cell mobile.
AT3G24840	-2.35515	0.0222233	Sec14p-like phosphatidylinositol transfer family protein;(source:Araport11)
AT2G36970	-2.35139	2.46e-06	UDP-Glycosyltransferase superfamily protein;(source:Araport11)
AT4G12970	-2.35111	0.0207585	Encodes a cysteine-rich peptide, a secretory factor that is produced in the mesophyll cells and acts on the epidermis to increase stomatal formation. Its mature form is a 45-aa peptide with three intramolecular disulfide bonds. It is proposed that STOMAGEN increases stomatal number by competing with two negative regulators of stomatal density, EPF1 and EPF2. STOMAGEN has been shown to compete wit…
AT1G23360	-2.3507	8.37e-10	Encodes a 2-phytyl-1,4-naphthoquinone methyltransferase that catalyzes the final step in phylloquinone (vitamin K1) biosynthesis.
AT2G42220	-2.34808	3.04e-09	Rhodanese/Cell cycle control phosphatase superfamily protein;(source:Araport11)
AT1G69780	-2.34515	2.7e-05	Encodes a homeodomain leucine zipper class I (HD-Zip I) protein which is expressed during the seed-to-seedling transition, regulates some of the network nodes, and affects late seedling establishment. Knock-out mutants for athb13 showed increased primary root length as compared with wild type (Col-0) seedlings, suggesting that this transcription factor is a negative regulator of early root growth…
AT5G56000	-2.33883	1.38e-21	HEAT SHOCK PROTEIN 81.4;(source:Araport11)
AT5G66550	-2.33795	8.35e-06	Maf-like protein;(source:Araport11)
AT5G44050	-2.33219	0.0298457	MATE efflux family protein;(source:Araport11)
AT2G36290	-2.33054	0.0241653	alpha/beta-Hydrolases superfamily protein;(source:Araport11)
AT4G22570	-2.32896	0.000404654	Encodes an adenine phosphoribosyltransferase (APT; EC 2.4.2.7), which is a constitutively expressed enzyme involved in the one-step salvage of adenine to AMP. APT3 has higher affinity for zeatin, isopentenyladenine and benzyladenine than APT1 but lower Vmax than APT1.
AT3G12600	-2.32869	0.0365617	nudix hydrolase homolog 16;(source:Araport11)
AT5G63150	-2.32593	0.0392065	hypothetical protein;(source:Araport11)
AT3G01550	-2.32569	2.27e-05	phosphoenolpyruvate (pep)/phosphate translocator 2;(source:Araport11)
AT5G03760	-2.32454	9.2e-06	encodes a beta-mannan synthase that is required for agrobacterium-mediated plant genetic transformation involves a complex interaction between the bacterium and the host plant. 3' UTR is involved in transcriptional regulation and the gene is expressed in the elongation zone of the root.
AT5G43850	-2.31792	9.71e-05	RmlC-like cupins superfamily protein;(source:Araport11)
AT1G23740	-2.31696	2.64e-09	AOR is an alkenal/one oxidoreductase that acts on compounds with unsaturated alpha,beta-carbonyls. The activity of this enzyme with a number of substrates, including acrolein and 3-buten-2-one, was demonstrated in vitro using a truncated form of the protein that lacked approximately 80 of the first amino acids. This protein appears to localize to the chloroplast where it likely helps to maintain …
AT1G69580	-2.31465	0.0407001	Homeodomain-like superfamily protein;(source:Araport11)
AT4G27310	-2.31384	0.00371093	Encodes a B-box domain protein that negatively regulates photomorphogenic development by interfering with the binding of the transcription factor HY5 to target gene promoters. Degradation of BBX28 in darkness is dependent on COP1 and occurs via the 26S proteasome pathway. BBX28 acts as a key factor in the COP1-HY5 regulatory hub by maintaining proper HY5 activity to ensure normal photomorphogenic…
AT3G51870	-2.31332	0.0126136	Mitochondrial substrate carrier family protein;(source:Araport11)
AT5G26820	-2.31294	5.47e-17	Mutations in MAR1 confer resistance, while MAR1 overexpression causes hypersensitivity to multiple aminoglycoside antibiotics. Localizes to the chloroplast envelope. MAR1 may act as a plastid transporter involved in cellular iron homeostasis. The mRNA is cell-to-cell mobile.
AT3G19450	-2.3127	4.84e-08	Encodes a catalytically active cinnamyl alcohol dehydrogenase which uses p-coumaryl aldehyde as a preferred substrate. It can also use caffeyl, coniferyl and d-hydroxyconiferyl aldehydes as substrates. The mRNA is cell-to-cell mobile.
AT4G39980	-2.30952	2.55e-09	Encodes a 2-deoxy-D-arabino-heptulosonate 7-phosphate (DAHP) synthase, which catalyzes the first committed step in aromatic amino acid biosynthesis. Gene expression is induced by wounding and pathogenic bacteria Pseudomonas syringae. The mRNA is cell-to-cell mobile.
AT1G17140	-2.30835	0.00166656	Encodes a ROP/RAC effector, designated interactor of constitutive active ROPs 1 (ICR1), that interacts with GTP-bound ROPs. ICR1 is a scaffold mediating formation of protein complexes that are required for cell polarity. ICR1 is comprised of coiled-coil domains and forms complexes with itself and the exocyst vesicle-tethering complex subunit SEC3.
AT3G01500	-2.30628	1.74e-05	Encodes a putative beta-carbonic anhydrase betaCA1. Together with betaCA4 (At1g70410) regulates CO2-controlled stomatal movements in guard cells, as well as attenuates immunity. Differential CA gene expression in response to changing atmospheric CO2 conditions contribute to altered disease resistance levels. Activated by OXS2 under the treatment of salt.
AT5G23870	-2.30518	0.0043339	Encodes a pectin acetylesterase that removes cell wall acetate associated with pectin formation in Arabidopsis leaves.
AT1G12480	-2.30465	0.00333479	Encodes a membrane protein with 10 predicted transmembrane helices. SLAC1 is a multispanning membrane protein expressed predominantly in guard cells that plays a role in regulating cellular ion homeostasis and S-type anion currents. SLAC1 is important for normal stomatal closure in response to a variety of signals including elevated CO2, ozone, ABA, darkness, and humidity. SLAC1:GFP localizes to …
AT1G55670	-2.30417	0.0156678	Encodes subunit G of photosystem I, an 11-kDa membrane protein that plays an important role in electron transport between plastocyanin and PSI and is involved in the stability of the PSI complex. PSI-G subunit is bound to PSI-B and is in contact with Lhca1. The protein inserts into thylakoids by a direct or "spontaneous" pathway that does not involve the activities of any known chloroplast protei…
AT5G24870	-2.29926	0.0455576	RING/U-box superfamily protein;(source:Araport11)
AT4G03400	-2.29799	0.000850987	Encodes a GH3-related gene involved in red light-specific hypocotyl elongation. Analysis of sense and antisense transgenic plants suggests that DFL2 is located downstream of red light signal transduction and determines the degree of hypocotyl elongation.
AT2G28510	-2.29396	0.0258214	DOF transcription factor with a conserved zinc finger (ZF) DNA-binding domain.
AT3G01820	-2.29325	1.7e-08	P-loop containing nucleoside triphosphate hydrolases superfamily protein;(source:Araport11)
AT4G01470	-2.29215	0.00814188	Encodes AtTIP1;3, functions as water and urea channels in pollen.
AT5G05270	-2.28922	0.000406197	Chalcone-flavanone isomerase family protein;(source:Araport11)
AT3G58170	-2.28702	0.0301658	Encodes a Bet1/Sft1-like SNARE protein which fully suppresses the temperature-sensitive growth defect in <i>sft1-1</i> yeast cells; however, it cannot support the deletion of the yeast BET1 gene (<i>bet1&#916;</i>).
AT1G10657	-2.28407	0.000849926	transmembrane protein;(source:Araport11)
AT1G22160	-2.27955	0.000128138	senescence-associated family protein (DUF581);(source:Araport11)
AT1G79750	-2.27019	2.15e-25	The malic enzyme (EC 1.1.1.40) encoded by AtNADP-ME4 is localized to chloroplasts. The gene is expressed throughout the whole plant and during embryogenesis and germination. A possible involvement in the fatty acid biosynthesis has been proposed.
AT4G31590	-2.2686	2.13e-05	encodes a XyG glucan synthase; gene similar to cellulose synthase
AT5G12890	-2.26768	0.00107277	UDP-Glycosyltransferase superfamily protein;(source:Araport11)
AT5G66460	-2.26646	0.000668568	Encodes a endo-beta-mannanase involved in seed germination and silique dehiscence.
AT3G17860	-2.26557	0.00285022	JAZs are direct targets of the SCFCOI1 E3 ubiquitin-ligase and JA treatment induces their proteasome-mediated degradation. Furthermore, JAI3 negatively regulates the key transcriptional activator of JA responses, AtMYC2. The C-terminal portion of JAZ3, including the Jas domain, appears to be important for JAZ3-COI1 binding in the presence of coronatine.
AT1G21400	-2.26505	0.0398018	Thiamin diphosphate-binding fold (THDP-binding) superfamily protein;(source:Araport11)
AT4G31990	-2.26298	0.0026529	Encodes a plastid-localized aspartate aminotransferase. Does not display any PAT (glutamate/aspartate-prephenate aminotransferase) activity even in the presence of a high concentration of prephenate.
AT5G57790	-2.26184	0.0341216	Encodes a nuclear localized protein of unknown function that is involved in pollen and embryo sac development.
AT3G13540	-2.2605	0.00137686	Encodes a member of the MYB family of transcriptional regulators. MYB5 act as a negative regulator of trichome branching and play a role in the correct formation of the seed coat and possibly the formation the underlying endosperm layers. Loss of function mutations have defects in seed coat mucilage and columella cells as well as trichome defects (smaller and reduced number of branches).
AT5G48930	-2.25869	0.000920473	At5g48930 has been shown to encode for the hydroxycinnamoyl-Coenzyme A shikimate/quinate hydroxycinnamoyltransferase (HCT) both synthesizing and catabolizing the hydroxycinnamoylesters (coumaroyl/caffeoyl shikimate and quinate) involved in the phenylpropanoid pathway. Influence on the accumulation of flavonoids which in turn inhibit auxin transport and reduce plant growth. The mRNA is cell-to-cel…
AT4G03100	-2.25623	0.0111912	Rho GTPase activating protein with PAK-box/P21-Rho-binding domain-containing protein;(source:Araport11)
AT1G10740	-2.25209	1.2e-13	alpha/beta-Hydrolases superfamily protein;(source:Araport11)
AT5G14180	-2.25012	0.00358865	Myzus persicae-induced lipase 1;(source:Araport11)
AT5G37670	-2.24875	0.000142852	HSP20-like chaperones superfamily protein;(source:Araport11)
AT3G61130	-2.24851	0.040175	Encodes a protein with putative galacturonosyltransferase activity. The mRNA is cell-to-cell mobile.
AT2G46210	-2.24718	7.07e-08	Fatty acid/sphingolipid desaturase;(source:Araport11)
AT3G50820	-2.2461	1.67e-05	Encodes a protein which is an extrinsic subunit of photosystem II and which has been proposed to play a central role in stabilization of the catalytic manganese cluster. In <i>Arabidopsis thaliana</i> the PsbO proteins are encoded by two genes: <i>psbO1</i> and <i>psbO2</i>. PsbO2 is the minor isoform in the wild-type. Mutants defective in this gene have been shown to be affected in the dephospho…
AT3G11590	-2.24566	5.87e-06	golgin family A protein;(source:Araport11)
AT1G70410	-2.2419	8.8e-09	Encodes a putative beta-carbonic anhydrase betaCA4. Together with betaCA1 (At3g01500) regulates CO2-controlled stomatal movements in guard cells, as well as attenuates immunity. Differential CA gene expression in response to changing atmospheric CO2 conditions contribute to altered disease resistance levels.
AT1G05850	-2.24135	3.58e-12	Encodes an endo chitinase-like protein AtCTL1. Essential for tolerance to heat, salt and drought stresses. Also involved in root hair development, cell expansion and response to cytokinin. Allelic to erh2. 11 alleles described in Hauser (1995). Mutant is defective in acquired thermotolerance, appears semidwarf throughout its life cycle and has extra lateral branches. There are two EMS alleles. Ex…
AT3G24190	-2.23869	3.27e-07	Protein kinase superfamily protein;(source:Araport11)
AT3G18670	-2.23742	0.000661547	Ankyrin repeat family protein;(source:Araport11)
AT5G65380	-2.2334	0.00102247	MATE efflux family protein;(source:Araport11)
AT3G62270	-2.23124	0.0121563	BOR2 is involved in efficient borate crosslinking of rhamnogalacturonan II in cell walls under boron limitation.
AT3G06240	-2.23079	0.000154489	F-box family protein;(source:Araport11)
AT2G03390	-2.23051	5.86e-18	uvrB/uvrC motif-containing protein;(source:Araport11)
AT5G54850	-2.22803	0.00622265	hexon;(source:Araport11)
AT5G46690	-2.22276	0.000360163	beta HLH protein 71;(source:Araport11)
AT5G16030	-2.22196	0.00153173	mental retardation GTPase activating protein;(source:Araport11)
AT1G78510	-2.22161	0.000457173	Encodes one of the two paralogous solanesyl diphosphate synthases - SPS1 (At1g78510) and SPS2 (At1g17050) - that assemble the side-chain of plastoquinone-9 in plastids.
AT3G43540	-2.22147	1.37e-06	initiation factor 4F subunit (DUF1350);(source:Araport11)
AT1G25540	-2.21945	0.0222865	Encodes a nuclear protein that acts in a phyB pathway (but downstream of phyB) and induces flowering in response to suboptimal light conditions. PFT1 promotes flowering in CO dependent and independent pathways and integrates several environmental stimuli, such as light quality and JA-dependent defenses. Mutants are hypo-responsive to far-red and hyper-responsive to red light and flower late under…
AT1G12520	-2.21818	5.75e-05	Copper-zinc superoxide dismutase copper chaperone (delivers copper to the Cu-Zn superoxide dismutase). Localized to the chloroplast. Expressed in roots and shoots. Up-regulated in response to copper and senescence. The AtACC activates all three CuZnSOD activities located in three different subcellular compartments. Contains three domains, central, ATX-1 like and C-terminal. ATX-1 like domain esse…
AT1G06620	-2.21459	9.3e-05	encodes a protein whose sequence is similar to a 2-oxoglutarate-dependent dioxygenase The mRNA is cell-to-cell mobile.
AT2G32090	-2.21266	0.00233365	Lactoylglutathione lyase / glyoxalase I family protein;(source:Araport11)
AT1G11390	-2.20838	0.000131758	Atypical kinase which functions in plant salt stress tolerance by regulating reactive oxygen species (ROS).
AT5G50740	-2.20768	0.00443157	Heavy metal transport/detoxification superfamily protein;(source:Araport11)
AT5G26310	-2.20577	6.02e-05	UGT72E3 is an UDPG:coniferyl alcohol glucosyltransferase which glucosylates sinapyl- and coniferyl alcohol as well as sinapic acid. The enzyme is thought to be involved in lignin- and phenylpropanoid metabolism. A knockdown mutant line (72E3KD) was obtained using RNAi silencing. No reduction in coniferyl alcohol 4-<i>O</i>-glucoside and sinapyl alcohol 4-<i>O</i>-glucoside was detected in this li…
AT5G60450	-2.20384	0.00478856	Encodes a member of the ARF family of transcription factors which mediate auxin responses. ARF4 appears to have redundant function with ETT(ARF3) in specifying abaxial cell identity.
AT5G08530	-2.20347	0.00140566	51 kDa subunit of complex I;(source:Araport11)
AT2G21280	-2.20258	0.00620987	A nuclear-encoded, plastid-targeted protein (AtSulA) whose overexpression causes severe yet stochastic plastid (shown in chloroplasts and leucoplasts) division defects. The protein does not appear to interact with either AtFtsZ proteins when studied in a yeast two-hybrid system.
AT5G03980	-2.20179	0.00104604	SGNH hydrolase-type esterase superfamily protein;(source:Araport11)
AT2G36870	-2.20031	1.45e-07	Encodes a xyloglucan endotransglycosylase/hydrolase. Protein sequence and phylogenetic analysis indicates that this enzyme resides in Group III-A of the XTH family, with high similarity to Tropaeolum majus (nasturtium) xyloglucanase 1 (TmNXG1). By sequence similarity to XTH31 (At3g44990) and in vivo analysis, likely to exhibit predominant xyloglucan endo-hydrolase activity (EC 3.2.1.151) with onl…
AT2G40435	-2.1993	0.010862	transcription factor SCREAM-like protein;(source:Araport11)
AT5G43270	-2.1974	2.55e-09	Member of the SPL (squamosa-promoter binding protein-like) gene family, a novel gene family encoding DNA binding proteins and putative transcription factors. In conjunction with SPL10 and SPL11, SPL2 redundantly controls proper development of lateral organs in association with shoot maturation in the reproductive phase. SPL2, SPL10, and SPL11, suppress root regeneration with age by inhibiting wou…
AT5G42800	-2.19537	3.54e-05	dihydroflavonol reductase. Catalyzes the conversion of dihydroquercetin to leucocyanidin in the biosynthesis of anthocyanins. Not expressed in roots (qRT-PCR). The mRNA is cell-to-cell mobile.
AT1G08650	-2.19499	0.000974137	Encodes a phosphoenolpyruvate carboxylase kinase that is expressed at highest levels in leaves. Expression is induced by light. The mRNA is cell-to-cell mobile.
AT1G54570	-2.18864	0.00161911	Encodes a protein with phytyl ester synthesis and diacylglycerol acyltransferase activities that is involved in the deposition of free phytol and free fatty acids in the form of phytyl esters in chloroplasts, a process involved in maintaining the integrity of the photosynthetic membrane during abiotic stress and senescence.
AT4G22140	-2.18377	4.83e-07	Encoding a chromatin remodeling factor that regulates flowering time.
AT1G23090	-2.18369	0.000839872	Encodes AST91 mRNA for sulfate transporter.
AT1G67310	-2.18289	0.00112521	Calmodulin-binding transcription activator protein with CG-1 and Ankyrin domain;(source:Araport11)
AT1G79820	-2.18153	0.0154017	Major facilitator superfamily protein;(source:Araport11)
AT4G25420	-2.18144	0.0301285	Encodes gibberellin 20-oxidase that is involved in the later steps of the gibberellin biosynthetic pathway. Regulated by a circadian clock. Weak expression response to far red light.
AT1G66840	-2.18018	0.0012892	Encodes a coiled-coil protein WEB2 (weak chloroplast movement under blue light 2, also named PMI2/plastid movement impaired 2). Involved in chloroplast avoidance movement under intermediate and high light intensities. WEB2, together with another coiled-coil protein WEB1 (AT2G26570), maintains the chloroplast photorelocation movement velocity.
AT1G31650	-2.17989	2.28e-05	Encodes a member of KPP-like gene family, homolog of KPP (kinase partner protein) gene in tomato. Also a member of the RopGEF (guanine nucleotide exchange factor) family, containing the novel PRONE domain (plant-specific Rop nucleotide exchanger), which is exclusively active towards members of the Rop subfamily.
AT5G58870	-2.17971	0.00340861	encodes an FtsH protease that is localized to the chloroplast
AT5G64830	-2.17686	0.0409664	programmed cell death 2 C-terminal domain-containing protein;(source:Araport11)
AT3G24120	-2.17164	0.00906905	MYB-CC protein involved in regulation of response to phosphate starvation.
AT1G64390	-2.16982	9.56e-14	glycosyl hydrolase 9C2;(source:Araport11)
AT3G55960	-2.16669	0.0103373	Haloacid dehalogenase-like hydrolase (HAD) superfamily protein;(source:Araport11)
AT5G17170	-2.16111	3.28e-06	rubredoxin family protein;(source:Araport11)
AT5G14970	-2.15927	4.07e-06	seed maturation-like protein;(source:Araport11)
AT1G75210	-2.15737	0.000298631	HAD-superfamily hydrolase, subfamily IG, 5-nucleotidase;(source:Araport11)
AT1G11340	-2.15727	1.3e-09	G-type lectin S-receptor-like Serine/Threonine-kinase;(source:Araport11)
AT3G27350	-2.15424	0.00155466	transcriptional regulator ATRX-like protein;(source:Araport11)
AT4G35250	-2.15363	8.26e-05	HCF244 is a member of the atypical short-chain dehydrogenase/reductase superfamily, a modified group, which has lost enzyme activity.HCF244 interacts with unknown partners in a 200-400 kD membrane associated complex.
AT5G51010	-2.15245	2.09e-14	Rubredoxin-like superfamily protein;(source:Araport11)
AT5G43600	-2.14928	5.7e-11	Encodes a protein with ureidoglycolate amidohydrolase activity in vitro. It is 27% identical and 43% similar to the E. coli allantoate amidohydrolase (AAH), but, in vitro assays with purified protein and allantoate as a substrate do not show any increase in ammonium concentration, indicating that there this enzyme has no AAH activity. The mRNA is cell-to-cell mobile.
AT1G55610	-2.14896	0.000760733	mutant has Altered vascular cell differentiation; LRR Receptor Kinase
AT1G03250	-2.14771	0.00888636	R3H domain protein;(source:Araport11)
AT2G36080	-2.13852	3.28e-07	Encodes a plant-specific B3 DNA-binding domain transcription factor. Has transcription repressor activity.
AT3G06350	-2.13823	0.0357711	Encodes a bi-functional dehydroquinate-shikimate dehydrogenase enzyme that catalyzes two steps in the chorismate biosynthesis pathway.
AT4G39900	-2.13804	3.13e-05	adenine deaminase;(source:Araport11)
AT2G45960	-2.13753	3.11e-06	a member of the plasma membrane intrinsic protein subfamily PIP1. localizes to the plasma membrane and exhibits water transport activity in Xenopus oocyte. expressed ubiquitously and protein level decreases slightly during leaf development.
AT3G21000	-2.13671	0.0354477	Gag-Pol-related retrotransposon family protein;(source:Araport11)
AT1G22220	-2.13599	0.0134975	F-box family protein;(source:Araport11)
AT1G01520	-2.13573	0.00205876	RVE3 is one of eleven homologous MYB-like transcription factors in Arabidopsis and a member of the RVE8 clade. Plays a minor role in clock regulation.
AT1G07890	-2.13476	0.00408941	Encodes a cytosolic ascorbate peroxidase APX1. Ascorbate peroxidases are enzymes that scavenge hydrogen peroxide in plant cells. Eight types of APX have been described for Arabidopsis: three cytosolic (APX1, APX2, APX6), two chloroplastic types (stromal sAPX, thylakoid tAPX), and three microsomal (APX3, APX4, APX5) isoforms. At least part of the induction of heat shock proteins during light stres…
AT5G07610	-2.13409	0.0216389	F-box family protein;(source:Araport11)
AT1G12663	-2.13119	0.0239796	Predicted to encode a PR (pathogenesis-related) protein. Belongs to the plant thionin (PR-13) family with the following members: At1g66100, At5g36910, At1g72260, At2g15010, At1g12663, At1g12660.
AT5G42250	-2.13076	0.0161767	Zinc-binding alcohol dehydrogenase family protein;(source:Araport11)
AT3G02830	-2.13039	0.00127824	Encodes a zinc finger protein that binds to PORA mRNA in vivo and recruits the Pfr form of phytochrome to the 5&#8242;-UTR of PORA mRNA to regulate translation of the mRNA.
AT2G32950	-2.12705	0.015843	Represses photomorphogenesis and induces skotomorphogenesis in the dark. Contains a ring finger zinc-binding motif, a coiled-coil domain, and several WD-40 repeats, similar to G-beta proteins. The C-terminus has homology to TAFII80, a subunit of the TFIID component of the RNA polymerase II of Drosophila. Nuclear localization in the dark and cytoplasmic in the light. The mRNA is cell-to-cell mobil…
AT3G51430	-2.12505	1.42e-07	Although this enzyme is predicted to encode a strictosidine synthase (SS), it lacks a conserved catalytic glutamate residue found in active SS enzymes and it is not expected to have SS activity.
AT4G17360	-2.12497	0.000929634	encodes one of the two putative formyltetrahydrofolate deformylase. Located in the mitochondrion. Involved in photorespiratory tetrahydrofolate cycle.
AT3G13920	-2.12429	0.00992618	eukaryotic translation initiation factor 4A-1
AT4G14210	-2.12308	6.52e-08	Encodes phytoene desaturase (phytoene dehydrogenase), an enzyme that catalyzes the desaturation of phytoene to zeta-carotene during carotenoid biosynthesis. Processed protein is localized to the plastid.
AT2G41050	-2.12037	0.00112776	PQ-loop repeat family protein / transmembrane family protein;(source:Araport11)
AT4G26860	-2.1145	4.56e-06	Putative pyridoxal phosphate-dependent enzyme, YBL036C type;(source:Araport11)
AT3G54340	-2.11153	0.00420777	Floral homeotic gene encoding a MADS domain protein homologous to SRF transcription factors. Specifies petal and stamen identities. Associates with PISTILLATA.
AT5G02540	-2.11087	0.0297635	NAD(P)-binding Rossmann-fold superfamily protein;(source:Araport11)
AT2G04039	-2.10954	0.000231548	NdhV is loosely associated with the NDH complex and is required for stabilizing NDH subcomplexes A and E.
AT5G37360	-2.10926	0.0136806	LOW protein: ammonium transporter 1-like protein;(source:Araport11)
AT5G51970	-2.10626	2.28e-06	Encodes a putative sorbitol dehydrogenase that can be thiolated in vitro.
AT1G79950	-2.10614	0.0162704	Encodes a homologue of human Regulator of Telomere Elongation Helicase1 (RTEL1). Plays a central role in the preservation of genome stability.
AT3G25400	-2.10561	4.81e-05	dCTP pyrophosphatase-like protein;(source:Araport11)
AT1G15520	-2.10295	0.0259911	ABC transporter family involved in ABA transport and resistance to lead. Localizes to plasma membrane. Upregulated by lead. Expressed in leaves, flowers, stomata and roots.
AT5G17990	-2.10228	0.00168082	Encodes the tryptophan biosynthetic enzyme phosphoribosylanthranilate transferase (PAT1, called trpD in bacteria). Converts anthranilate and phosphoribosylpyrophosphate into phosphoribosylanthranilate and inorganic pyrophosphate. The mRNA is cell-to-cell mobile.
AT2G21385	-2.10098	0.00576462	Encodes a chloroplast stroma localized protein that is found only in the green plant lineage. It is involved in assembly of the chloroplast ATP synthase complex.
AT5G54980	-2.09947	0.0187832	Uncharacterized protein family (UPF0497);(source:Araport11)
AT4G29590	-2.09881	4.56e-08	S-adenosyl-L-methionine-dependent methyltransferases superfamily protein;(source:Araport11)
AT3G26935	-2.09881	0.0293205	DHHC-type zinc finger family protein;(source:Araport11)
AT4G29310	-2.09793	5.88e-05	DUF1005 family protein (DUF1005);(source:Araport11)
AT1G75500	-2.09786	0.000499099	An Arabidopsis thaliana homolog of Medicago truncatula NODULIN21 (MtN21). The gene encodes a plant-specific, predicted integral membrane protein and is a member of the Plant-Drug/Metabolite Exporter (P-DME) family (Transporter Classification number: TC 2.A.7.3) and the nodulin MtN21-like transporter family.
AT4G34880	-2.09771	4.95e-05	Amidase family protein;(source:Araport11)
AT3G29360	-2.09551	0.000499974	Encodes one of four UDP-glucose dehydrogenase UGD) genes. Mutation of this gene in combination with UGD3 leads to swollen plant cell walls and severe developmental defects associated with changes in pectic polysaccharides.
AT5G23370	-2.08933	0.0283992	GRAM domain-containing protein / ABA-responsive protein-like protein;(source:Araport11)
AT1G79040	-2.08903	2.68e-07	Encodes for the 10 kDa PsbR subunit of photosystem II (PSII). This subunit appears to be involved in the stable assembly of PSII, particularly that of the oxygen-evolving complex subunit PsbP. Mutants defective in this gene have reduced amounts of subunits PsbP and PsbQ in PSII. In turn, assembly of PsbR is dependent on the presence of PsbJ.
AT1G16290	-2.08872	0.00872509	transglycosylase;(source:Araport11)
AT4G15620	-2.08669	4.99e-05	Uncharacterized protein family (UPF0497);(source:Araport11)
AT1G56070	-2.08213	0.00509794	encodes a translation elongation factor 2-like protein that is involved in cold-induced translation. Mutations in this gene specifically blocks low temperature-induced transcription of cold-responsive genes but induces the expression of CBF genes and mutants carrying the recessive mutations fail to acclimate to cold and is freezing sensitive.
AT1G15030	-2.08204	1.39e-06	Encodes a Cysteine-rich peptide (CRP) family protein
AT2G37700	-2.08126	0.008963	Fatty acid hydroxylase superfamily;(source:Araport11)
AT2G41190	-2.08002	4.33e-08	Transmembrane amino acid transporter family protein;(source:Araport11)
AT1G22400	-2.07889	0.0192957	UDP-Glycosyltransferase superfamily protein;(source:Araport11)
AT1G10120	-2.07879	1.3e-05	basic helix-loop-helix (bHLH) DNA-binding superfamily protein;(source:Araport11)
AT1G08010	-2.06598	0.00362037	Encodes a member of the GATA factor family of zinc finger transcription factors.
AT3G63520	-2.06291	2.12e-05	Encodes a protein with 9-<i>cis</i>-epoxycarotenoid dioxygenase activity. The enzyme was shown to act on a variety of carotenoid including &#946;-carotene, lutein, zeaxanthin, and all-<i>trans</i>-violaxanthin. When those compounds are used as substrates, the major reaction product detected is a C14 dialdehyde: 4,9-dimethyldodeca-2,4,6,8,10-pentaene-1,12-dial. The enzyme did not cleave as efficie…
AT5G46730	-2.06264	0.0233706	glycine-rich protein;(source:Araport11)
AT1G10950	-2.06056	0.00729945	Encodes an Arabidopsis Transmembrane nine (TMN) protein. Transmembrane nine (TM9) proteins are localized in the secretory pathway of eukaryotic cells and are involved in cell adhesion and phagocytosis.
AT1G08490	-2.05759	0.0109274	Chloroplastic NifS-like protein that can catalyze the conversion of cysteine into alanine and elemental sulfur (S(0)) and of selenocysteine into alanine and elemental Se (Se(0)). Overexpression enhances selenium tolerance and accumulation.
AT2G45400	-2.05629	1.15e-05	involved in the regulation of brassinosteroid metabolic pathway
AT2G37130	-2.05586	0.000886687	Peroxidase superfamily protein;(source:Araport11)
AT3G03250	-2.05523	0.00125547	Is thought to encode a cytosolic UDP-glucose pyrophosphorylase with strong similarity to potato UTP--glucose-1-phosphate uridylyltransferase. Downregulated by flooding.
AT5G54190	-2.05458	0.000195452	light-dependent NADPH:protochlorophyllide oxidoreductase A
AT3G10230	-2.05437	3.83e-09	Encodes a protein with lycopene &#946;-cyclase activity. This enzyme uses the linear, symmetrical lycopene as substrate. However, unlike the &#949;-cyclase which adds only one ring, the &#946;-cyclase introduces a ring at both ends of lycopene to form the bicyclic &#946;-carotene.
AT2G43820	-2.05289	0.000155344	Encodes a nicotinate-O-glycosyltransferase. Induced by Salicylic acid, virus, fungus and bacteria. Also involved in the tryptophan synthesis pathway. Independent of NPR1 for their induction by salicylic acid. UGT74F1 transfers UDP:glucose to salicylic acid (forming a glucoside (SAG) and a glucose ester (SGE)), benzoic acid, and anthranilate in vitro. UGT74F2 shows a weak ability to catalyze the f…
AT5G22090	-2.05167	0.0121761	EAR1 is a negative regulator of ABA signaling that enhances the activity of all six clade A PP2Cs (ABI1, ABI2, HAB1, HAB2, AHG1, AHG3) by interacting with and releasing the N-terminal autoinhibition of these proteins. EAR1 indirectly affects OST1 activity through enhancing ABI1 activity. The EAR1 141-287 fragment is sufficient for the functioning of EAR1 in ABA responses; the 131-248 region harbo…
AT4G02600	-2.05155	0.0465398	A member of a large family of seven-transmembrane domain proteins specific to plants, homologs of the barley mildew resistance locus o (MLO) protein. The Arabidopsis genome contains 15 genes encoding MLO proteins, with localization in plasma membrane. Phylogenetic analysis revealed four clades of closely-related AtMLO genes. ATMLO1 belongs to the clade II, with ATMLO13 and ATMLO15. The gene is ex…
AT1G01630	-2.05052	2.67e-08	Sec14p-like phosphatidylinositol transfer family protein;(source:Araport11)
AT1G57770	-2.04862	0.000158975	FAD/NAD(P)-binding oxidoreductase family protein;(source:Araport11)
AT3G02660	-2.04803	0.0440791	Tyrosyl-tRNA synthetase, class Ib, bacterial/mitochondrial;(source:Araport11)
AT1G05470	-2.04695	0.00554211	Encodes an inositol polyphosphate 5' phosphatase (5PTase) that is required for the proper recruitment of cells into developing vascular tissue in leaves and cotyledons. It is most similar to Type I 5PTases that are known to cleave a phosphate from IP3 or IP4. cvp2 mutants have elevated levels of IP3 and are hypersensitive to ABA in seed germination assays.
AT5G19730	-2.04223	0.0166553	Pectin lyase-like superfamily protein;(source:Araport11)
AT3G17700	-2.04057	0.0487578	cyclic nucleotide-binding transporter 1, member of a family of cyclic nucleotide gated channels. The mRNA is cell-to-cell mobile.
AT5G02790	-2.038	2.2e-06	Glutathione S-transferase family protein;(source:Araport11)
AT4G04630	-2.03687	0.0242378	senescence regulator (Protein of unknown function, DUF584);(source:Araport11)
AT1G71350	-2.03441	0.00259616	eukaryotic translation initiation factor SUI1 family protein;(source:Araport11)
AT3G11760	-2.03404	0.0436714	structural maintenance of chromosomes flexible hinge domain protein;(source:Araport11)
AT1G07360	-2.03395	1.02e-05	Encodes MAC5A, a component of the MOS4-associated complex (MAC) that contributes to snc1- mediated autoimmunity. MAC is a highly conserved nuclear protein complex associated with the spliceosome. Homologues include AT1G07360 (MAC5A), AT2G29580 (MAC5B) and AT5G07060 (MAC5C).
AT1G55310	-2.03386	0.00312588	Encodes a SR spliceosome protein that is localized to nuclear specks, interacts with SR45 and the U1-70K protein of the U1 snRNP, has sequence similar to human SC35 protein. Barta et al (2010) have proposed a nomenclature for Serine/Arginine-Rich Protein Splicing Factors (SR proteins): Plant Cell. 2010, 22:2926.
AT4G18360	-2.03285	6.41e-07	Encodes a glycolate oxidase that modulates reactive oxygen species-mediated signal transduction during nonhost resistance.
AT2G13360	-2.03256	3.1e-07	Encodes a peroxisomal photorespiratory enzyme that catalyzes transamination reactions with multiple substrates. It is involved in photorespiration.
AT2G39770	-2.03131	0.0124728	Encodes a GDP-mannose pyrophosphorylase/ mannose-1-pyrophosphatase. This enzyme provides GDP-mannose, which is used for cell wall carbohydrate biosynthesis and protein glycosylation as well as for ascorbate (vitamin C) biosynthesis. Mutations in this gene confer hypersensitivity to NH4+.
AT5G67200	-2.03081	0.0125704	Leucine-rich repeat protein kinase family protein;(source:Araport11)
AT4G17030	-2.02962	0.0343338	Encodes EXLB1 (expansin-like B1), a member of the expansin family.
AT3G63120	-2.02835	0.0199054	cyclin p1;(source:Araport11)
AT1G05160	-2.02696	0.0228736	Encodes an ent-kaurenoic acid hydroxylase, a member of the CYP88A cytochrome p450 family.
AT5G03905	-2.02566	0.00416636	Iron-sulfur cluster biosynthesis family protein;(source:Araport11)
AT5G42420	-2.02354	0.00219468	Nucleotide-sugar transporter family protein;(source:Araport11)
AT1G08070	-2.02215	0.000120309	Encodes a chloroplast RNA editing factor.
AT1G69935	-2.02069	1.28e-05	Encodes a nuclear localized serine-arginine-aspartate-rich protein that acts as a negative regulator of photomorphogenesis.
AT2G30900	-2.02007	0.0265154	Encodes a member of the TBL (TRICHOME BIREFRINGENCE-LIKE) gene family containing a plant-specific DUF231 (domain of unknown function) domain. TBL gene family has 46 members, two of which (TBR/AT5G06700 and TBL3/AT5G01360) have been shown to be involved in the synthesis and deposition of secondary wall cellulose, presumably by influencing the esterification state of pectic polymers. A nomenclature…
AT2G20260	-2.01877	2.23e-06	Encodes subunit E of photosystem I. The mRNA is cell-to-cell mobile.
AT2G10940	-2.01758	0.0308424	Bifunctional inhibitor/lipid-transfer protein/seed storage 2S albumin superfamily protein;(source:Araport11)
AT5G49730	-2.0173	0.0110516	Encodes a plasma membrane-located ferric chelate reductase. Its mRNA is expressed in green aerial tissues (shoot, flower and cotyledon) in a light- and cell differentiation-specific manner.
AT4G01400	-2.01653	0.00069316	Pentatricopeptide Repeat Protein involved in splicing of nad4, nad 5, nad 1 and nad2 introns which affects biogenesis of the respiratory complex I.
AT1G56190	-2.0146	1.12e-05	One of a pair of plastid localized phosphoglycerate kinases involved in galactolipid biosynthesis. Functions redundantly with AT3g12780 (PGK1) in the chloroplast in the biosynthesis of thylakoid membrane galactolipids. Double mutants are photosynthetically incompetent, plants are albino and seedling lethal.
AT4G30960	-2.01444	0.00314076	Encodes CBL-interacting protein kinase 6 (CIPK6). Required for development and salt tolerance. The mRNA is cell-to-cell mobile.
AT4G10040	-2.01443	0.00219147	Encodes cytochrome c. Promoter directs preferential expression in vascular tissues of cotyledons, leaves, roots, and hypocotyls, and in anthers. Double mutants with CYTC-1 accumulate starch during the day, have delayed growth and development and reduced GA and DELLA proteins linking cellular metabolism and GA homeostasis.
AT3G27580	-2.01299	0.000997707	D6PK family kinase involved in pulse-induced phototropism but also for time-dependent second positive phototropism, and continuous light-induced hypocotyl phototropism.D6PKL3 is polarly localized within the plasma membrane. It is involved in pollen aperture formation. The protein is localized within distinct regions of the pollen plasma membrane and mutants are also defective in pollen aperture f…
AT3G16670	-2.01284	0.0114842	Pollen Ole e 1 allergen and extensin family protein;(source:Araport11)
AT5G10730	-2.00999	0.0271346	NAD(P)-binding Rossmann-fold superfamily protein;(source:Araport11)
AT2G40890	-2.00978	4.66e-07	encodes coumarate 3-hydroxylase (C3H), a P450-dependent monooxygenase. Involved in lignin biosynthesis and flavonoid biosynthesis. Also affects the biosynthesis of coumarins such as scopoletin and scopolin as a branching-out-pathway from the phenylpropanoid acid level.
AT4G24930	-2.00694	1.39e-06	thylakoid lumenal 17.9 kDa protein, chloroplast;(source:Araport11)
AT5G10290	-2.00583	0.00108889	leucine-rich repeat transmembrane protein kinase family protein;(source:Araport11)
AT1G11720	-2.00475	0.00220506	Encodes a starch synthase that in addition to its role in starch biosynthesis also has a negative regulatory function in the biosynthesis of transient starch. The protein apparently contains a starch-binding domain (SBD).
AT5G11950	-2.00177	1.03e-10	Encodes a protein of unknown function. It has been crystallized and shown to be structurally almost identical to the protein encoded by At2G37210.
AT1G79650	-2.00132	0.0244253	Encodes a member of the RADIATION SENSITIVE23 (RAD23) family: AT1G16190(RAD23A), AT1G79650(RAD23B), AT3G02540(RAD23C), AT5G38470(RAD23D). RAD23 proteins play an essential role in the cell cycle, morphology, and fertility of plants through their delivery of UPS (ubiquitin/26S proteasome system) substrates to the 26S proteasome.
AT3G16910	-2.00132	0.00130287	Encodes a peroxisomal protein with acetyl-CoA synthetase activity that is responsible for the activation of acetate for entry into the glyoxylate cycle.
AT2G44880	-2.00104	0.0269038	Pentatricopeptide repeat (PPR-like) superfamily protein;(source:Araport11)
AT2G05920	-2.00013	0.0137073	Subtilase family protein;(source:Araport11)
AT2G27385	-1.99866	0.0261669	Pollen Ole e 1 allergen and extensin family protein;(source:Araport11)
AT3G16190	-1.99597	0.000993597	Isochorismatase family protein;(source:Araport11)
AT1G23010	-1.99276	0.00934277	Encodes a protein with multicopper oxidase activity. Located in ER. Function together with LPR2 (AT1G71040) and a P5-type ATPase (At5g23630/PDR2) in a common pathway that adjusts root meristem activity to Pi (inorganic phosphate) availability.
AT3G57040	-1.99177	0.00377126	response regulator ARR9, A two-component response regulator-like protein with a receiver domain with a conserved aspartate residue and a possible phosphorylation site and at the N-terminal half. Appears to interact with histidine kinase like genes ATHP3 and ATHP2
AT1G68200	-1.9914	0.0445817	Zinc finger C-x8-C-x5-C-x3-H type family protein;(source:Araport11)
AT1G74850	-1.9913	0.0229038	Present in transcriptionally active plastid chromosomes. Involved in plastid gene expression.
AT3G60550	-1.99128	0.0148277	cyclin p3;(source:Araport11)
AT2G06255	-1.99076	0.0138676	DUF1313 domain containing protein.
AT2G39710	-1.99046	0.000719057	Encodes a Cysteine-rich peptide (CRP) family protein
AT4G10840	-1.98997	0.0145514	Tetratricopeptide repeat (TPR)-like superfamily protein;(source:Araport11)
AT1G05010	-1.98812	0.0327058	Encodes 1-aminocyclopropane-1-carboxylate oxidase
AT2G30140	-1.9863	0.00522273	Encodes a putative glycosyltransferase. Regulates flowering time via FLOWERING LOCUS C.
AT5G55730	-1.98534	0.000459352	Encodes fasciclin-like arabinogalactan-protein 1 (Fla1). fla1 mutants show defects in shoot regeneration. Possibly involved in embryogenesis and seed development.
AT1G54820	-1.98354	0.00159326	Protein kinase superfamily protein;(source:Araport11)
AT1G09540	-1.98099	0.00370248	Encodes putative transcription factor. Mutants lack of mucilage extrusion from the seeds during imbibition. Reduced quantities of mucilage are deposited during the development of the seed coat epidermis in myb61 mutants. Expressed in guard cells,loss of function mutations show an increase in stomatal pore opening suggesting a role in ABA independent regulation of stomatal pore size.
AT4G23160	-1.98092	0.00621898	Encodes a cysteine-rich receptor-like protein kinase.
AT4G05180	-1.9795	1.98e-06	Encodes the PsbQ subunit of the oxygen evolving complex of photosystem II.
AT4G30845	-1.97802	0.00308738	DNA-directed RNA polymerase subunit beta;(source:Araport11)
AT4G27810	-1.97456	0.0204095	hypothetical protein;(source:Araport11)
AT3G23750	-1.97336	1.5e-07	Leucine-rich repeat protein kinase family protein;(source:Araport11)
AT3G02800	-1.96924	0.00031686	Encodes an atypical dual-speci&#64257;city phosphatase.
AT3G14420	-1.96613	7.56e-05	Encodes a glycolate oxidase that modulates reactive oxygen species-mediated signal transduction during nonhost resistance. The mRNA is cell-to-cell mobile.
AT1G22850	-1.96513	0.000237333	SNARE associated Golgi protein family;(source:Araport11)
AT1G45207	-1.96511	0.000269112	Remorin family protein;(source:Araport11)
AT3G26570	-1.96378	4.77e-06	low affinity phosphate transporter
AT5G52450	-1.96332	1.08e-06	MATE efflux family protein;(source:Araport11)
AT4G24700	-1.96155	0.0301944	hypothetical protein;(source:Araport11)
AT5G58090	-1.96086	0.00674168	O-Glycosyl hydrolases family 17 protein;(source:Araport11)
AT1G77090	-1.96079	4.94e-05	thylakoid lumenal protein (Mog1/PsbP/DUF1795-like photosystem II reaction center PsbP family protein);(source:Araport11)
AT2G39450	-1.96039	0.0026357	Encodes a Golgi-localized manganese transporter that is involved in Mn tolerance. When expressed into yeast cells, this gene confer Mn<sup>2+</sup> and Cu<sup>2+</sup> tolerance.
AT3G23600	-1.95871	1.76e-21	alpha/beta-Hydrolases superfamily protein;(source:Araport11)
AT2G38060	-1.95585	2.04e-13	Encodes an inorganic phosphate transporter (PHT4;2).
AT4G20070	-1.95565	2.5e-06	The gene encoding Arabidopsis thaliana Allantoate Amidohydrolase (AtAAH)which catalyzes the allantoate deiminase reaction (EC 3.5.3.9)is expressed in all parts of the plant being consistent with a function in purine turnover in Arabidopsis. The mRNA is cell-to-cell mobile.
AT5G52660	-1.95345	7.8e-06	Encodes RVE6, a homolog of the circadian rhythm regulator RVE8. rve4 rve6 rve8 triple mutants display an extremely long circadian period, with delayed and reduced expression of evening-phased clock genes.
AT3G04500	-1.95297	0.0286319	RNA-binding (RRM/RBD/RNP motifs) family protein;(source:Araport11)
AT5G56590	-1.95189	0.00150989	O-Glycosyl hydrolases family 17 protein;(source:Araport11)
AT2G16770	-1.95084	0.000697458	Basic-region leucine zipper (bZIP23) transcription factor involved in the adaptation to zinc deficiency. Binds ZDRE motifs.
AT4G01150	-1.94872	4.89e-05	Integral thylakoid membrane protein required for proper grana stack curvature.
AT1G10090	-1.94818	0.00354479	Early-responsive to dehydration stress protein (ERD4);(source:Araport11)
AT3G22200	-1.94789	0.000368873	Genetically redundant with POP3;mediates pollen tube guidance. Double mutants are self sterile; gamma-aminobutyrate transaminase subunit precursor; nuclear gene for mitochondrial product. Encodes gamma-aminobutyrate transaminase that uses pyruvate instead of alpha-ketoglutarate as cosubstrate. Mutations in POP2/HER1 render roots resistant to the inhibitory growth effects of the volatile organic c…
AT1G44350	-1.94648	0.0366644	encodes a protein similar to IAA amino acid conjugate hydrolase.
AT1G70610	-1.94618	7.32e-06	member of TAP subfamily
AT3G05910	-1.94499	0.0181072	Pectinacetylesterase family protein;(source:Araport11)
AT5G50950	-1.94451	7.98e-05	Encodes a fumarase enzyme initially shown to be in the mitochondria through proteomic studies but later shown to be present in the cytosol using an RFP fluorescent protein tag. It appears to be important for the accumulation of fumarate from malate in leaves in the light, and helps to promote nitrogen assimilation under high nitrogen conditions. It does not appear to be necessary for lipid metabo…
AT1G61215	-1.94339	4.2e-07	Bromodomain protein with a DNA binding motif
AT5G24930	-1.94325	8.34e-32	Flowering repressor in long days (LD) and short days (SD) and acts on the expression of FT and FT-like genes as well as on SUPPRESSOR OF OVEREXPRESSION OF CONSTANS 1 (SOC1).
AT5G58140	-1.94319	1.81e-05	Membrane-bound protein serine/threonine kinase that functions as blue light photoreceptor in redundancy with PHO1. Involved in stomatal opening, chloroplast movement and phototropism. Mediates blue light-induced growth enhancements. PHOT1 and PHOT2 mediate blue light-dependent activation of the plasma membrane H+-ATPase in guard cell protoplasts. PHOT2 possesses two LOV (LOV1 and LOV2, for light-…
AT3G60890	-1.94291	0.0364541	binding protein;(source:Araport11)
AT3G47520	-1.94043	0.00216149	Encodes a protein with NAD-dependent malate dehydrogenase activity, located in chloroplasts. The mRNA is cell-to-cell mobile.
AT5G65140	-1.93962	0.0190669	Haloacid dehalogenase-like hydrolase (HAD) superfamily protein;(source:Araport11)
AT5G09760	-1.93946	0.00788218	Plant invertase/pectin methylesterase inhibitor superfamily;(source:Araport11)
AT5G63380	-1.93921	2.28e-11	Encodes a peroxisomal protein involved in the activation of fatty acids through esterification with CoA. At5g63380 preferentially activates fatty acids with increased chain length (C9:0 to C8:0) and thus shares characteristics with long-chain fatty acyl-CoA synthases. Also able to catalyze the conversion of OPDA to its CoA ester and is therefore thought to be involved in the peroxisomal &#946;-ox…
AT2G23910	-1.93768	0.000466232	NAD(P)-binding Rossmann-fold superfamily protein;(source:Araport11)
AT5G22580	-1.93556	0.0142733	Stress responsive A/B Barrel Domain-containing protein;(source:Araport11)
AT5G12900	-1.93548	0.00233507	DNA double-strand break repair RAD50 ATPase;(source:Araport11)
AT1G78780	-1.93115	0.00947303	pathogenesis-related family protein;(source:Araport11)
AT4G20360	-1.93089	3.43e-08	Nuclear transcribed, plastid localized EF-Tu translation elongation factor. Referred to as AtRabE1b in DOI:10.1104/pp.013052. However, wider community usage and more publications assign the symbol RabE1b to At5g59840.
AT5G57040	-1.92853	0.000666669	Vicinal oxygen chelate (VOC) superfamily member. Responds to NaCl,drought and high light stress.
AT1G65560	-1.92463	0.0132706	Zinc-binding dehydrogenase family protein;(source:Araport11)
AT5G06760	-1.92359	0.0211946	Encodes LEA4-5, a member of the Late Embryogenesis Abundant (LEA) proteins which typically accumulate in response to low water availability conditions imposed during development or by the environment. Most of the diverse set of LEA proteins can be grouped according to properties such as high hydrophilicity and high content of glycine or other small amino acids in what has been termed hydrophilins…
AT1G02205	-1.92185	6.59e-09	Expression of the CER1 gene associated with production of stem epicuticular wax and pollen fertility. Biochemical studies showed that cer1 mutants are blocked in the conversion of stem wax C30 aldehydes to C29 alkanes, and they also lack the secondary alcohols and ketones. These suggested the CER1 protein is an aldehyde decarbonylase, but the exact molecular function of this protein remains to be…
AT5G48570	-1.91663	1.73e-29	Encodes one of the 36 carboxylate clamp (CC)-tetratricopeptide repeat (TPR) proteins (Prasad 2010, Pubmed ID: 20856808) with potential to interact with Hsp90/Hsp70 as co-chaperones.
AT5G02010	-1.91529	9.16e-12	Encodes a member of KPP-like gene family, homolog of KPP (kinase partner protein) gene in tomato. Also a member of the RopGEF (guanine nucleotide exchange factor) family, containing the novel PRONE domain (plant-specific Rop nucleotide exchanger), which is exclusively active towards members of the Rop subfamily. Involved in cell wall patterning. Encodes ROP activator, regulates the formation of R…
AT5G50160	-1.9147	0.0171678	Encodes a ferric chelate reductase that is expressed in shoots and flowers.
AT4G24140	-1.91288	0.00422778	alpha/beta-Hydrolases superfamily protein;(source:Araport11)
AT4G28250	-1.91257	0.000777181	putative beta-expansin/allergen protein. Naming convention from the Expansin Working Group (Kende et al, 2004. Plant Mol Bio). Involved in the formation of nematode-induced syncytia in roots of Arabidopsis thaliana.
AT5G14760	-1.9113	2.31e-05	At5g14760 encodes for L-aspartate oxidase involved in the early steps of NAD biosynthesis. In contrary to the EC 1.4.3.16 (l-aspartate oxidase - deaminating) the enzyme catalyzes the reaction L-aspartate + O2 = iminoaspartate (alpha-iminosuccinate) + H2O2. Flavoenzyme-encoding gene.
AT2G01970	-1.91123	0.00913048	Endomembrane protein 70 protein family;(source:Araport11)
AT1G16790	-1.91123	0.028779	ribosomal protein-like protein;(source:Araport11)
AT2G30720	-1.90783	0.0036481	Thioesterase/thiol ester dehydrase-isomerase superfamily protein;(source:Araport11)
AT5G61410	-1.90757	7.18e-06	Arabidopsis thaliana ribulose-5-phosphate-3-epimerase mRNA
ATMG00710	-1.90719	0.0106356	Polynucleotidyl transferase, ribonuclease H-like superfamily protein;(source:Araport11)
AT4G04020	-1.90686	0.00155466	Fibrillin precursor protein. The fibrillin preprotein, but not the mature protein interacts with ABI2. Regulated by abscisic acid response regulators. Involved in abscisic acid-mediated photoprotection. The mRNA is cell-to-cell mobile.
AT4G16442	-1.90626	0.0392445	Uncharacterized protein family (UPF0497);(source:Araport11)
AT2G20680	-1.90579	0.0438711	Encodes a mannanase belonging to clade 1 of the GH5 7 phylogenetic tree that exhibits high substrate affinity and catalytic efficiency on mannan substrates with main chains containing both glucose and mannose units such as konjac glucomannan and spruce galactoglucomannan. It is likely a glycoprotein.
AT1G01580	-1.90534	1.31e-05	Encodes the low-iron-inducible ferric chelate reductase responsible for reduction of iron at the root surface. It is likely to be the major Fe(III) chelate reductase in Arabidopsis iron metabolism. Coordinately regulated with IRT1, the major transporter responsible for high-affinity iron uptake from the soil, at both transcriptional and posttranscriptional levels. Steady state mRNA levels are reg…
AT1G78380	-1.90516	2.01e-13	Encodes a glutathione transferase that is a member of Tau GST gene family. Expression is induced by drought stress, oxidative stress, and high doses of auxin and cytokinin. naming convention according to Wagner et al. (2002) The expression of this gene is upregulated by herbicide safeners such as benoxacor and fenclorim.
AT4G18810	-1.90322	4.79e-07	NAD(P)-binding Rossmann-fold superfamily protein;(source:Araport11)
AT4G08170	-1.90283	0.0210996	Inositol 1,3,4-trisphosphate 5/6-kinase family protein;(source:Araport11)
AT1G16860	-1.90262	0.00163738	Plasma membrane-localized proteins that negatively regulate cellulose synthesis by inhibiting the exocytosis of CESAs.
AT5G24320	-1.90033	0.0381468	Transducin/WD40 repeat-like superfamily protein;(source:Araport11)
AT4G01100	-1.90008	1.24e-06	Adenine nucleotide transporter. Located in mitochondrion. Expressed in a broad range of tissues, but predominantly in root tips. Loss of function mutants exhibit reduced root growth and respiration.
AT1G61240	-1.898	0.0240232	lysine ketoglutarate reductase trans-splicing-like protein (DUF707);(source:Araport11)
AT1G16690	-1.89611	0.0300354	Enhancer of polycomb-like transcription factor protein;(source:Araport11)
AT4G34160	-1.89545	2.15e-06	encodes a cyclin D-type protein involved in the switch from cell proliferation to the final stages of differentiation. The gene is transcriptionally regulated by cytokinin and brassinosteroid. Protein interacts with cyclin-dependent kinase inhibitor ICK1.
AT4G27950	-1.89469	0.00798637	Encodes a member of the ERF (ethylene response factor) subfamily B-5 of ERF/AP2 transcription factor family. The protein contains one AP2 domain. There are 7 members in this subfamily. CRF proteins relocalize to the nucleus in response to cytokinin.
AT2G21860	-1.89452	0.00141398	violaxanthin de-epoxidase-like protein;(source:Araport11)
AT3G14690	-1.89325	0.000134433	putative cytochrome P450 The mRNA is cell-to-cell mobile.
AT5G06530	-1.89316	0.00215092	Encodes ABCG22, an ABC transporter gene. Mutation results in increased water transpiration and drought susceptibility.
AT1G11860	-1.89181	3.28e-24	Glycine cleavage T-protein family;(source:Araport11)
AT2G26580	-1.88756	0.020803	plant-specific transcription factor YABBY family protein;(source:Araport11)
AT3G12520	-1.88586	0.00123623	Encodes a sulfate transporter that in induced under sulfate limitation.
AT5G21482	-1.88543	1.98e-10	This gene used to be called AtCKX5. It encodes a protein whose sequence is similar to cytokinin oxidase/dehydrogenase, which catalyzes the degradation of cytokinins.
AT4G17840	-1.88537	9.2e-05	CAAX protease self-immunity protein;(source:Araport11)
AT4G02425	-1.88471	2.35e-07	LYR motif protein;(source:Araport11)
AT5G13770	-1.88263	1.7e-05	Pentatricopeptide repeat (PPR-like) superfamily protein;(source:Araport11)
AT3G14415	-1.88259	5.96e-06	Encodes a glycolate oxidase that modulates reactive oxygen species-mediated signal transduction during nonhost resistance. The mRNA is cell-to-cell mobile.
AT1G76520	-1.88077	0.0240609	Auxin efflux carrier family protein;(source:Araport11)
AT1G80160	-1.87947	1.61e-05	Vicinal oxygen chelate (VOC) superfamily member.
AT4G22240	-1.87872	0.0106246	Involved in photoprotection of photosystem II. The RVSI and twin-positive motifs in the transit peptide are necessary for efficient leucoplast import of prFB.
AT1G78580	-1.87863	0.00358144	Encodes an enzyme putatively involved in trehalose biosynthesis. The protein has a trehalose synthase (TPS)-like domain but no trehalose phosphatase (TPP)-like domain. ATTPS1 is able to complement yeast tps1 mutants in vivo. The gene product modulates cell growth but not cell differentiation by determining cell wall deposition and cell division.
AT1G67300	-1.87793	0.00170969	Major facilitator superfamily protein;(source:Araport11)
AT4G28940	-1.87765	0.000416825	Phosphorylase superfamily protein;(source:Araport11)
AT2G21720	-1.87606	0.0342788	ArgH (DUF639);(source:Araport11)
AT2G25490	-1.87542	0.00172777	Encodes an F-box protein involved in the ubiquitin/proteasome-dependent proteolysis of EIN3. The mRNA is cell-to-cell mobile.
AT3G57830	-1.87531	0.0496859	Leucine-rich repeat protein kinase family protein;(source:Araport11)
AT5G10490	-1.87472	4.46e-05	A member of MscS-like gene family, structurally very similar to MSL3, comprising of an N-terminal chloroplast transit peptide, five trans-membrane helices and a C-terminal cytoplasmic domain. Mutant plants showed abnormalities in the size and shape of plastids. MSL2-GFP was localized to discrete foci on the plastid envelope and co-localize with the plastid division protein AtMinE.
AT5G06290	-1.87467	3.75e-06	Encodes a 2-Cys peroxiredoxin (2-Cys PrxB) that contains two catalytic Cys residues. The mRNA is cell-to-cell mobile.
AT5G56040	-1.87277	0.005204	Leucine-rich receptor-like protein kinase family protein;(source:Araport11)
AT4G24670	-1.87251	0.00564879	Encodes a protein with similarity to the TAA1 trytophan aminotransferase involved in IAA biosynthesis. Double mutant analyses suggest that this protein is involved in regulating many aspects of plant growth and development from embryogenesis to flower formation and plays a role in ethylene-mediated signaling.TAR2 is required for reprogramming root architecture in response to low nitrogen conditio…
AT3G48420	-1.87213	0.00227871	Haloacid dehalogenase-like hydrolase (HAD) superfamily protein;(source:Araport11)
AT5G13710	-1.87067	3.71e-05	SMT1 controls the level of cholesterol in plants
AT2G01350	-1.86871	0.0099953	At2g01350 encodes quinolinate phosphoribosyl transferase involved in NAD biosynthesis as shown by heterologous expression in E. coli.
AT3G61800	-1.86854	0.0228381	ENTH/VHS protein;(source:Araport11)
AT5G12080	-1.86814	0.0090341	Encodes a mechanosensitive (or stretch-activated) ion channel in the plasma membrane with a moderate preference for anions.Cell death activity is negatively regulated by phosphorylation while mechanosensitive properties are unaffected.
AT4G32320	-1.86666	0.00134584	Encodes a cytosolic ascorbate peroxidase APX6. Ascorbate peroxidases are enzymes that scavenge hydrogen peroxide in plant cells. Eight types of APX have been described for Arabidopsis: three cytosolic (APX1, APX2, APX6), two chloroplastic types (stromal sAPX, thylakoid tAPX), and three microsomal (APX3, APX4, APX5) isoforms.
AT4G24730	-1.86643	0.0246685	manganese-dependent ADP-ribose/CDP-alcohol diphosphatase-like protein;(source:Araport11)
AT1G19920	-1.8656	3.41e-09	encodes a chloroplast form of ATP sulfurylase.
AT3G55400	-1.864	0.00175957	methionyl-tRNA synthetase / methionine-tRNA ligase / MetRS (cpMetRS);(source:Araport11)
AT4G23500	-1.86394	0.000207423	Pectin lyase-like superfamily protein;(source:Araport11)
AT1G12640	-1.86378	6.16e-13	Encodes a lysophosphatidylcholine acyltransferase (LPCAT). Participates in the Lands cycle in developing seeds.
AT4G23430	-1.86136	0.000137005	NAD(P)-binding Rossmann-fold superfamily protein;(source:Araport11)
AT3G01660	-1.85874	6.06e-07	S-adenosyl-L-methionine-dependent methyltransferases superfamily protein;(source:Araport11)
AT1G03130	-1.85729	3.16e-06	Encodes a protein predicted by sequence similarity with spinach PsaD to be photosystem I reaction center subunit II (PsaD2)
AT1G32220	-1.85636	0.00024846	NAD(P)-binding Rossmann-fold superfamily protein;(source:Araport11)
AT1G13440	-1.85426	0.0374414	The expression level of GAPC-2 is upregulated in Arabidopsis seedlings exposed to cadmium.
AT5G23940	-1.84924	0.00324923	Encodes PERMEABLE LEAVES3 (PEL3), a putative acyl-transferase. Mutation in this locus results in altered trichome phenotype (trcichomes become tangled during leaf expansion). Additional phenotype includes altered cuticle layer.
AT3G15115	-1.84889	0.000993943	serine/arginine repetitive matrix protein;(source:Araport11)
AT4G05150	-1.84819	8.6e-06	Octicosapeptide/Phox/Bem1p family protein;(source:Araport11)
AT1G67280	-1.84275	0.00112663	Encodes a Ni+ dependent glyoxylase.
AT3G22370	-1.83906	0.0077675	Encodes AOX1a, an isoform of alternative oxidase that is expressed in rosettes, flowers, and root. The alternative oxidase of plant mitochondria transfers electrons from the ubiquinone pool to oxygen without energy conservations. It is regulated through transcriptional control and by pyruvate. Plays a role in shoot acclimation to low temperature. Also is capable of ameliorating reactive oxygen sp…
AT1G78020	-1.83767	0.000456084	FCS like zinc finger 6 is induced during energy starvation through SnRK1 signaling. Mutants accumulate more SnRK1alpha1 which results in the inhibition of seedling growth under favorable growth conditions. Increased SnRK1 activity in the mutant also results in the downregulation of TOR signaling (DOI:10.1111/tpj.13854).
AT5G52840	-1.83743	0.0087484	NADH-ubiquinone oxidoreductase-like protein;(source:Araport11)
AT4G29330	-1.83611	0.0158048	DERLIN-1;(source:Araport11)
AT3G61490	-1.83596	0.0237262	Pectin lyase-like superfamily protein;(source:Araport11)
AT4G38160	-1.83525	0.00333907	Encodes a member of the mitochondrial transcription termination factor family. MTERF6 is localized to both the mitochondria and chloroplast. It is required for ILE tRNA maturation during chloroplast development. Loss of function of MTERF6 results in plants with defective chloroplasts or reduced rate of photosynthesis when MTERF6 expression is low.
AT1G15950	-1.83512	0.043577	Encodes a cinnamoyl CoA reductase. Involved in lignin biosynthesis. The mRNA is cell-to-cell mobile.
AT5G28840	-1.83476	8.09e-07	Encodes a protein with GDP-D-mannose 3',5'-epimerase activity. The enzyme is involved in ascorbate biosynthesis. It catalyzes the conversion of GDP-D-mannose to GDP-L-galactose.
AT4G38380	-1.83432	9.43e-05	MATE efflux family protein;(source:Araport11)
AT1G07440	-1.83342	0.0423968	NAD(P)-binding Rossmann-fold superfamily protein;(source:Araport11)
AT5G63570	-1.83091	0.0144581	Encodes a protein with homology to glutamate-1-semialdehyde 2,1-aminomutase catalyzing the conversion of glutamate-1-semialdehyde (GSA) into 5-amino levulinate. The expression of this gene was demonstrated to be light-induced. The mRNA is cell-to-cell mobile.
AT5G30510	-1.82987	9.44e-14	ribosomal protein S1;(source:Araport11)
AT1G79220	-1.82771	0.0015923	Mitochondrial transcription termination factor family protein;(source:Araport11)
AT1G15690	-1.82545	3.08e-11	Encodes a H(+)-translocating (pyrophosphate-energized) inorganic pyrophosphatase (H(+)-PPase; EC 3.6.1.1) located in the vacuolar membrane. Expression is found in all tissues examined, including meristems and floral organ primordium. Expression is particularly enhanced in pollen, and is repressed by light. Over expression and loss of function phenotypes suggest AVP1 is involved in regulation of a…
AT5G13930	-1.82523	0.00589116	Encodes chalcone synthase (CHS), a key enzyme involved in the biosynthesis of flavonoids. Required for the accumulation of purple anthocyanins in leaves and stems. Also involved in the regulation of auxin transport and the modulation of root gravitropism. The mRNA is cell-to-cell mobile.
AT2G39700	-1.82498	0.0245183	putative expansin. Naming convention from the Expansin Working Group (Kende et al, 2004. Plant Mol Bio). Involved in the formation of nematode-induced syncytia in roots of Arabidopsis thaliana.
AT2G23540	-1.82468	0.00206327	GDSL-motif esterase/acyltransferase/lipase. Enzyme group with broad substrate specificity that may catalyze acyltransfer or hydrolase reactions with lipid and non-lipid substrates.
AT2G30370	-1.82418	0.0228849	Encodes a small, potentially secreted protein that acts as an inhibitor of stomatal production though likely not through direct interaction with the TMM receptor. It is homologous to known stomatal regulators EPF1 and EPF2. Memmber of the EPF/EPFL (epidermal patterning factor/EPF-like) gene family, which genes encode plant-specific secretory peptides, several of which play a role in controlling s…
AT1G07420	-1.82271	0.00645141	Arabidopsis thaliana sterol 4-alpha-methyl-oxidase mRNA. The sterol 4alpha-methyl oxidase2 family proteins SMO2-1 and SMO2-2 function partially through effects on auxin accumulation, auxin response and PIN1 expression to regulate embryogenesis in Arabidopsis.
AT3G01930	-1.82223	0.0278658	Major facilitator superfamily protein;(source:Araport11)
AT3G01480	-1.81927	5.07e-07	Encodes a chloroplast cyclophilin functioning in the assembly and maintenance of photosystem II (PSII) supercomplexes. The mRNA is cell-to-cell mobile.
AT5G06700	-1.81876	2.57e-06	Encodes a member of the TBL (TRICHOME BIREFRINGENCE-LIKE) gene family containing a plant-specific DUF231 (domain of unknown function) domain. TBL gene family has 46 members, two of which (TBR/AT5G06700 and TBL3/AT5G01360) have been shown to be involved in the synthesis and deposition of secondary wall cellulose, presumably by influencing the esterification state of pectic polymers. A nomenclature…
AT2G37660	-1.81858	5.8e-10	NAD(P)-binding Rossmann-fold superfamily protein;(source:Araport11)
AT2G48070	-1.81642	8.53e-05	Encodes a chloroplast protein RPH1 (resistance to Phytophthora 1). Involved in immune response to Phytophthora brassicae. rph1 mutant plants (in Ws background) are susceptible to P. brassicae.
AT4G33420	-1.81618	0.00518016	Peroxidase superfamily protein;(source:Araport11)
AT4G35160	-1.81492	0.0140389	Encodes a cytosolic N-acetylserotonin O-methyltransferase that can convert N-acetylserotonin to melatonin and serotonin to 5-methoxytryptamine in the process of melatonin synthesis. It does not have caffeic acid O- methyltransferase activity.
AT4G00870	-1.81339	0.00103592	bHLH14 interacts with JAZ proteins, and functions redundantly with bHLH3, bHLH13 and bHLH17 to negatively regulate jasmonate responses.
AT5G36170	-1.81298	0.00818178	Required for normal processing of polycistronic plastidial transcripts
AT1G14650	-1.81238	0.0245081	SWAP (Suppressor-of-White-APricot)/surp domain-containing protein / ubiquitin family protein;(source:Araport11)
AT3G42630	-1.81238	0.045798	Pentatricopeptide repeat (PPR) superfamily protein;(source:Araport11)
AT4G34260	-1.80403	0.00787441	1,2-alpha-L-fucosidase;(source:Araport11)
AT2G42975	-1.80256	0.000162118	myosin-G heavy chain-like protein;(source:Araport11)
AT3G15520	-1.80232	0.033161	Cyclophilin-like peptidyl-prolyl cis-trans isomerase family protein;(source:Araport11)
AT3G51590	-1.8009	4.86e-15	Encodes a member of the lipid transfer protein family. Proteins of this family are generally small (~9 kD), basic, expressed abundantly and contain eight Cys residues. The proteins can bind fatty acids and acylCoA esters and can transfer several different phospholipids. They are localized to the cell wall. The LTP12 promoter is active exclusively in the tapetum during the uninucleate microspore a…
AT3G14300	-1.7997	0.0030251	pectinesterase family protein;(source:Araport11)
AT4G18465	-1.7974	9.67e-05	RNA helicase family protein;(source:Araport11)
AT2G34560	-1.79582	7.63e-05	P-loop containing nucleoside triphosphate hydrolases superfamily protein;(source:Araport11)
AT1G14720	-1.79533	7.97e-06	member of Glycoside Hydrolase Family 16
AT4G13310	-1.79441	0.00825353	putative cytochrome P450
AT1G12570	-1.79357	0.000248882	Ortholog of maize IPE1 gene which is involved in pollen exine development.
AT5G60590	-1.79014	9.96e-05	DHBP synthase RibB-like alpha/beta domain-containing protein;(source:Araport11)
AT5G49910	-1.78844	3.14e-16	Stromal heat shock protein involved in protein import into chloroplast. The mRNA is cell-to-cell mobile.
AT1G32060	-1.78719	6.21e-05	phosphoribulokinase;(source:Araport11)
AT5G10510	-1.78668	0.0292005	Encodes an AP2-domain transcription factor involved in root stem cell identity and root development. It is also required to maintain high levels of PIN1 expression at the periphery of the meristem and modulate local auxin production in the central region of the SAM which underlies phyllotactic transitions. Intronic sequences are required for its expression in flowers.Acts redundantly with PLT5 an…
AT2G41900	-1.78508	0.00219185	AtOXS2 specifcally entered the nuclear under salt stress. Te specifc nuclear localization of AtOXS2 could play a role in salt tolerance at the molecular level. Tese results implied that AtOXS2 might target some downstream cis-elements which are required for salt stress responses
AT5G42720	-1.7847	1.5e-09	Glycosyl hydrolase family 17 protein;(source:Araport11)
AT2G34060	-1.78337	1.16e-07	Peroxidase superfamily protein;(source:Araport11)
AT1G19440	-1.78329	1.7e-05	Encodes KCS4, a member of the 3-ketoacyl-CoA synthase family involved in the biosynthesis of VLCFA (very long chain fatty acids).
AT1G80530	-1.78267	0.0384751	Major facilitator superfamily protein;(source:Araport11)
AT3G45740	-1.78074	0.0218392	hydrolase family protein / HAD-superfamily protein;(source:Araport11)
AT1G60670	-1.77658	0.00164361	hypothetical protein (DUF3755);(source:Araport11)
AT4G30890	-1.77597	0.00434898	Encodes a ubiquitin-specific protease.
AT1G04430	-1.7753	0.00341185	S-adenosyl-L-methionine-dependent methyltransferases superfamily protein;(source:Araport11)
AT3G44160	-1.7737	0.0392661	Encodes a chloroplast-localized Omp85 family member. Members of this family chaperone the membrane insertion of beta-barrel-shaped outer membrane proteins in bacteria, mitochondria and probably chloroplasts and facilitate the transfer of nuclear-encoded cytosolically synthesized preproteins across the outer envelope of chloroplasts.
AT4G09350	-1.77243	0.0250269	Chaperone DnaJ-domain superfamily protein;(source:Araport11)
AT4G23740	-1.772	0.00558479	Leucine-rich repeat protein kinase family protein;(source:Araport11)
AT3G46780	-1.77179	0.000321512	plastid transcriptionally active 16;(source:Araport11)
AT1G69040	-1.77128	3.21e-14	ACT-domain containing protein involved in feedback regulation of amino acid metabolism
AT3G47070	-1.7679	0.00133191	thylakoid soluble phosphoprotein;(source:Araport11)
AT5G26780	-1.7671	0.00744796	Encodes a protein with serine hydroxymethyltransferase activity which is thought to be localized in the mitochondrial matrix. SHM2 expression fails to rescue the conditional lethal phenotype of the shm1-1 mutant, defective in SHM1.
AT3G19170	-1.76584	8.64e-06	Zinc metalloprotease pitrilysin subfamily A. Signal peptide degrading enzyme targeted to mitochondria and chloroplasts. Expressed only in siliques and flowers
AT5G22620	-1.76417	3.19e-05	encodes a putative 2-carboxy-D-arabinitol 1-phosphate phosphatase
AT2G37820	-1.76259	0.0445669	Cysteine/Histidine-rich C1 domain family protein;(source:Araport11)
AT5G13550	-1.76144	0.0017289	Encodes a sulfate transporter.
AT2G04030	-1.7603	1.09e-13	Encodes a chloroplast-targeted 90-kDa heat shock protein located in the stroma involved in red-light mediated deetiolation response and crucial for protein import into the chloroplast stroma. Mutants are resistant to chlorate, have elongated hypocotyls in light, and affect the expression of NR2, CAB, and RBCS but NOT NR1 and NiR.
AT4G35030	-1.75862	0.0364428	Protein kinase superfamily protein;(source:Araport11)
AT1G48950	-1.75782	0.00468315	C3HC zinc finger-like protein;(source:Araport11)
AT1G73480	-1.75782	0.00608434	alpha/beta-Hydrolases superfamily protein;(source:Araport11)
AT3G18050	-1.7521	1.38e-05	GPI-anchored protein;(source:Araport11)
AT3G16560	-1.75152	0.00352848	Protein phosphatase 2C family protein;(source:Araport11)
AT3G58100	-1.74948	0.049665	Encodes a member of the X8-GPI family of proteins. It localizes to the plasmodesmata and is predicted to bind callose.
AT1G74210	-1.74623	0.00142162	Encodes a member of the glycerophosphodiester phosphodiesterase (GDPD) family.
AT5G16710	-1.74535	0.000679655	DHAR3 protein undergoes thiolation following treatment with the oxidant tert-butylhydroperoxide.Encodes 30-40% of extractable leaf GSH-dependent DHAR activity. Single knockout mutants show unaltered ascorbate and glutathione status in optimal and oxidative stress conditions.Makes a minor contribution to glutathione oxidation in response to increased intracellular hydrogen peroxide (catalase defic…
AT2G21270	-1.74509	0.00119869	ubiquitin fusion degradation 1;(source:Araport11)
AT1G35780	-1.7446	0.0476776	N-lysine methyltransferase;(source:Araport11)
AT2G32560	-1.74345	2.26e-07	F-box family protein;(source:Araport11)
AT3G19340	-1.74299	0.0041725	aminopeptidase (DUF3754);(source:Araport11)
AT5G65840	-1.74158	0.0217782	Thioredoxin superfamily protein;(source:Araport11)
AT4G13640	-1.73995	0.00186351	Homeodomain-like superfamily protein;(source:Araport11)
AT5G26880	-1.73929	3.65e-05	Root Specific
AT3G25230	-1.73696	1.68e-22	Encodes a a high molecular weight member of the FK506 binding protein (FKBP) family. It has three FKBP12-like domains, tetratricopeptide repeats, and a putative calmodulin binding domain. Modulates thermotolerance by interacting with HSP90.1 and affecting the accumulation of HsfA2-regulated sHSPs. Belongs to one of the 36 carboxylate clamp (CC)-tetratricopeptide repeat (TPR) proteins (Prasad 2010…
AT4G32950	-1.73661	0.026802	Protein phosphatase 2C family protein;(source:Araport11)
AT3G08720	-1.73516	1.32e-05	Encodes a ribosomal-protein S6 kinase. Gene expression is induced by cold and salt (NaCl). Activation of AtS6k is regulated by 1-naphthylacetic acid and kinetin, at least in part, via a lipid kinase-dependent pathway. Phosphorylates specifically mammalian and plant S6 at 25 degrees C but not at 37 degrees C. Involved in translational up-regulation of ribosomal proteins.
AT5G53850	-1.73501	0.0371671	Encodes a trifunctional dehydratase / enolase / phosphatase involved in the methionine salvage.
AT2G18420	-1.73437	0.015601	Encodes a Gibberellin-regulated GASA/GAST/Snakin family protein
AT3G20860	-1.7331	0.024295	Encodes a member of the NIMA-related serine/threonine kinases (Neks) that have been linked to cell-cycle regulation in fungi and mammals. Plant Neks might be involved in plant development processes.
AT5G36700	-1.73202	0.00130263	2-phosphoglycolate phosphatase 1;(source:Araport11)
AT5G47450	-1.72968	0.0117741	Tonoplast intrinsic protein, transports ammonium (NH3) and methylammonium across the tonoplast membrane, gene expression shows diurnal regulation and is upregulated by ammonium (NH3).
AT1G74910	-1.72906	5.23e-06	KONJAC1 is imilar to sugar pyrophosphorylases but has an insertion of 2 AA in the pyrophosphorylase consensus motif that is highly conserved in GMPPs. It lacks GDP-mannose pyrophosphorylase activity but can simulate the GDP-mannose pyrophosphorylase activity of VTC1.
AT5G09300	-1.72802	0.0119799	Thiamin diphosphate-binding fold (THDP-binding) superfamily protein;(source:Araport11)
AT1G77280	-1.72776	0.00112448	kinase with adenine nucleotide alpha hydrolases-like domain-containing protein;(source:Araport11)
AT4G32190	-1.72553	6.03e-11	Encodes a plastid-located coiled coil-containing protein that is required for normal starch granule initiation in Arabidopsis chloroplasts. Mutants lacking MRC have fewer starch granules per chloroplast than the wild type. Interacts with PTST2 (At1g27070), which is also required for normal starch granule initiation (DOI:10.1105/tpc.18.00219).
AT1G75100	-1.7254	0.0360593	Contains a J-domain at the C-terminus which is similar to the J-domain of auxilin, a clathrin-uncoating factor in cow, yeast and worm. Arabidopsis contains 6 other proteins similar to auxilin. Expressed in leaves and stems, but not in roots. Localized in the cytoplasm. Required for the chloroplast accumulation response, but not for the avoidance response. No molecular function known.
AT5G56840	-1.7249	0.00107544	myb-like transcription factor family protein;(source:Araport11)
AT2G23780	-1.72437	0.000389483	Leucine rich extensin protein involved in cell wall biogenesis and organization. Interacts with several members of the RALF family of ligand peptides.
AT4G26530	-1.72356	0.0402669	Aldolase superfamily protein;(source:Araport11)
AT4G27940	-1.72332	0.000113023	manganese tracking factor for mitochondrial SOD2;(source:Araport11)
AT5G51820	-1.72259	2.89e-06	Encodes a plastid isoform of the enzyme phosphoglucomutase involved in controlling photosynthetic carbon flow. Effective petiole movement against the direction of the gravity requires functional PGM activity that is required for full development of amyloplasts.
AT5G42020	-1.72164	7.49e-11	Luminal binding protein (BiP2) involved in polar nuclei fusion during proliferation of endosperm nuclei.
AT4G03120	-1.71965	6.85e-07	C2H2 and C2HC zinc fingers superfamily protein;(source:Araport11)
AT3G01060	-1.71875	8.67e-05	lysine-tRNA ligase;(source:Araport11)
AT1G64980	-1.71849	1.49e-07	Encodes a putative nucleotide-diphospho-sugar transferase required for pollen germination and tube growth.
AT2G36880	-1.71787	4.22e-12	methionine adenosyltransferase 3;(source:Araport11)
AT5G11330	-1.71751	0.0242962	FAD/NAD(P)-binding oxidoreductase family protein;(source:Araport11)
AT2G46820	-1.71588	0.002362	Encodes the P subunit of Photosystem I. About 25% of the TMP14 pool appeared to be phosphorylated, and this ratio is not affected by light. Contains seven phosphorylation sites on threonine residue and chloroplast targeting signal. Located in the proximity of PSI-L, -H and -O subunits. Forms oligomers with other members of CURT1 family to modulate grana structure.
AT2G38090	-1.71423	0.0135587	Duplicated homeodomain-like superfamily protein;(source:Araport11)
AT1G55360	-1.71399	6.39e-13	tRNA-splicing ligase (DUF239);(source:Araport11)
AT1G05950	-1.71347	2.54e-05	hypothetical protein;(source:Araport11)
AT4G39680	-1.71279	0.00625466	SAP domain-containing protein;(source:Araport11)
AT4G26150	-1.71232	1.61e-05	Encodes a member of the GATA factor family of zinc finger transcription factors. Modulate chlorophyll biosynthesis and glutamate synthase (GLU1/Fd-GOGAT) expression.
AT1G08465	-1.71118	0.0030368	Member of the YABBY family of Arabidopsis proteins involved in the abaxial cell fate specification in lateral organs
AT5G60550	-1.71052	0.000119586	Encodes a geminivirus Rep interacting kinase (GRIK; GRIK1/AT3G45240, GRIK2/AT5G60550). GRIKs are SnRK1 (SNF1-related kinases) activating kinases. Both GRIKs specifically bind to the SnRK1 catalytic subunit and phosphorylate the equivalent threonine residue in its activation loop in vitro.
AT1G32190	-1.70865	0.0115178	alpha/beta-Hydrolases superfamily protein;(source:Araport11)
AT3G58830	-1.70806	1.41e-06	Encodes a phosphatidylglycerophosphate (PGP) phosphatase that localizes to chloroplasts in above ground plant parts and mitochondria in root tips and root hairs and is involved in the synthesis of plastidial Phosphatidylglycerol (PG). This enzyme is responsible for the second step of PG synthesis. Mutants show reduced root growth.
AT1G21065	-1.70587	3.44e-08	secondary thiamine-phosphate synthase enzyme;(source:Araport11)
AT5G21222	-1.70519	4.82e-05	protein kinase family protein;(source:Araport11)
AT1G22170	-1.70486	0.00565557	Phosphoglycerate mutase family protein;(source:Araport11)
AT5G60600	-1.70404	8.3e-09	Encodes a chloroplast-localized hydroxy-2-methyl-2-(E)-butenyl 4-diphosphate (HMBPP) synthase (HDS), catalyzes the formation of HMBPP from 2-C-methyl-D-erythrytol 2,4-cyclodiphosphate (MEcPP). The HDS enzyme controls the penultimate steps of the biosynthesis of IPP and dimethylallyl diphosphate (DMAPP) via the MEP pathway and may serve as a metabolic control point for SA-mediated disease resistan…
AT5G58000	-1.70213	0.000245465	Reticulon family protein;(source:Araport11)
AT5G60910	-1.70157	0.00205165	MADS box gene negatively regulated by APETALA1
AT4G37800	-1.70103	0.000109679	xyloglucan endotransglucosylase/hydrolase 7;(source:Araport11)
AT5G10910	-1.70088	1.66e-07	Plastid rRNA methyltransferase involved in ribosome biogenesis and plant development. Accounts to the N4-methylation of C1352 in chloroplast 16S rRNA.
AT4G02860	-1.70069	0.0193969	Phenazine biosynthesis PhzC/PhzF protein;(source:Araport11)
AT3G52890	-1.69772	0.0032022	KCBP-interacting protein kinase interacts specifically with the tail region of KCBP
AT2G03430	-1.69738	0.000658911	Ankyrin repeat family protein;(source:Araport11)
AT1G12370	-1.69679	0.000198286	encodes an amino acid sequence with significant homology to the recently characterized type II photolyases. The uvr2-1 mutant is unable to remove CPDs in vivo, and plant extracts lack detectable photolyase activity , is sensitive to UV-B and is an allele
AT1G15110	-1.6941	0.00187251	PSS1 encodes a base-exchange-type Phosphatidylserine (PS) synthase. Mutant analysis revealed its role in pollen maturation.
AT1G30860	-1.69402	0.00193822	RING/U-box superfamily protein;(source:Araport11)
AT3G09270	-1.69379	0.048036	Encodes glutathione transferase belonging to the tau class of GSTs. Naming convention according to Wagner et al. (2002).
AT5G43330	-1.69349	0.0265293	predicted to encode a cytosolic malate dehydrogenase. The mRNA is cell-to-cell mobile.
AT5G03380	-1.69285	2.92e-06	Heavy metal transport/detoxification superfamily protein;(source:Araport11)
AT3G12050	-1.69172	7.66e-05	Aha1 domain-containing protein;(source:Araport11)
AT1G26120	-1.69167	2.27e-07	alpha/beta-Hydrolases superfamily protein;(source:Araport11)
AT5G23310	-1.69154	0.00158162	Fe superoxide dismutase
AT5G08640	-1.68778	0.000333436	Encodes a flavonol synthase that catalyzes formation of flavonols from dihydroflavonols. Co-expressed with CHI and CHS (qRT-PCR).
AT2G39800	-1.68365	0.0295146	encodes a delta1-pyrroline-5-carboxylate synthase that catalyzes the rate-limiting enzyme in the biosynthesis of proline. Gene is expressed in reproductive organs and tissues under non-stress conditions but in the whole plant under water-limiting condition. Expression is also induced by abscisic acid and salt stress in a light-dependent manner. encodes a delta1-pyrroline-5-carboxylate synthase th…
AT2G04520	-1.68295	3.65e-06	Nucleic acid-binding, OB-fold-like protein;(source:Araport11)
ATCG01280	-1.68183	0.00342924	Chloroplast Ycf2;(source:Araport11)
AT5G37710	-1.68039	0.0483551	alpha/beta-Hydrolases superfamily protein;(source:Araport11)
AT3G04260	-1.67949	6.43e-06	plastid transcriptionally active 3;(source:Araport11)
AT5G04160	-1.6789	0.024876	UUAT1 is a UDP-Uronic acid transporter that is localized to the Golgi. It is expressed in the seed coat epidermis and is involved in the development of seed coat mucilage.
AT3G19900	-1.67815	0.000255576	hypothetical protein;(source:Araport11)
AT2G37640	-1.6778	0.000578069	member of Alpha-Expansin Gene Family. Naming convention from the Expansin Working Group (Kende et al, 2004. Plant Mol Bio). Involved in the formation of nematode-induced syncytia in roots of Arabidopsis thaliana.
AT5G27950	-1.67526	0.0279114	P-loop containing nucleoside triphosphate hydrolases superfamily protein;(source:Araport11)
AT5G62790	-1.67415	4.38e-15	1-Deoxy-d-xylulose 5-phosphate reductoisomerase (DXR) catalyzes the first committed step of the 2-C-methyl-d-erythritol 4-phosphate pathway for isoprenoid biosynthesis. In Arabidopsis, DXR is encoded by a single-copy gene. Arabidopsis DXR is targeted to plastids and localizes into chloroplasts of leaf cells. DXR knockout or strongly silenced lines have a seedling lethal, albino phenotype. Transge…
AT4G02630	-1.67387	0.000657984	Protein kinase superfamily protein;(source:Araport11)
AT1G80560	-1.673	0.000119024	The AtIMD2 is one out of 3 genes encoding the enzyme 3-isopropylmalate dehydrogenase involved in leucine biosynthesis in Arabidopsis. Its subcellular location has been targeted to plastids. The mRNA is cell-to-cell mobile.
AT1G28560	-1.67242	0.0030507	Encodes a protein similar to human SNAP50. Mutants display different temperature sensitivities in the dedifferentiation of cells from different organs. Mutation inhibits the dedifferentiation-associated accumulation of U-snRNAs and some other small RNA species encoded by independent-type genes carrying the USE and TATA box. Required for the elevation of cell proliferation competence in hypocotyl …
AT4G17050	-1.67234	0.00132505	Encodes a protein with ureidoglycine aminohydrolase activity.
AT1G65410	-1.6721	0.00134075	Encodes a member of NAP subfamily of transporters. Mutations in this gene suppress the low temperature-induced phenotype of Arabidopsis tocopherol-deficient mutant vte2.
AT5G09820	-1.67156	0.0290368	Encodes fibrillin 5 (FBN5). Located in chloroplast stroma. Essential for plastoquinone-9 biosynthesis. Stimulates enzymatic activity of solanesyl diphosphate synthases (SPS) 1 and 2 through binding to solanesyl moiety. Two splicing variants, named FBN5-A shorter one and FBN5-B longer one. FBN5-B is the protein detected in chloroplast stroma. Involved in plastoquinone biosynthesis.
AT1G08080	-1.67049	0.000296077	alpha carbonic anhydrase 7;(source:Araport11)
AT1G59650	-1.67031	0.000370288	Encodes CW14.
AT1G26180	-1.6694	0.00464348	membrane protein;(source:Araport11)
AT2G34310	-1.66701	1.47e-05	hypothetical protein;(source:Araport11)
AT5G63050	-1.66384	3.05e-08	embryo defective 2759;(source:Araport11)
AT4G00550	-1.66249	0.00189912	encodes a UDP-galactose-dependent digalactosyldiacylglycerol(DGDG) synthase. Located in chloroplast outer membrane.
AT1G61340	-1.66227	0.0227243	Encodes a F-box protein induced by various biotic or abiotic stress.
AT4G18010	-1.66127	0.0165563	Encodes an inositol polyphosphate 5-phosphatase that appears to have Type I activity. It can dephosphorylate IP3(inositol(1,4,5)P3) and IP4 (inositol(1,3,4,5)P4), but it does not appear to be active against phosphatidylinositol 4,5 bisphosphate. Overexpression of this gene renders plants insensitive to ABA in germination and growth assays.
AT1G78170	-1.65971	0.0208478	E3 ubiquitin-protein ligase;(source:Araport11)
AT1G71697	-1.65891	0.000213353	Encodes choline kinase. mRNA levels are increased in response to wounding. The mRNA is cell-to-cell mobile.
AT5G54680	-1.65789	4.55e-10	basic helix-loop-helix (bHLH) DNA-binding superfamily protein;(source:Araport11)
AT3G07810	-1.65742	0.0424218	RNA-binding (RRM/RBD/RNP motifs) family protein;(source:Araport11)
AT1G14350	-1.65737	1.3e-07	Encodes a putative MYB transcription factor involved in stomata development, loss of FLP activity results in a failure of guard mother cells (GMCs) to adopt the guard cell fate, thus they continue to divide resulting in abnormal stomata consisting of clusters of numerous guard cell-like cells. This phenotype is enhanced in double mutants with MYB88. Its transcript levels change after inducing MUT…
AT2G43680	-1.65699	3.88e-05	Member of IQ67 (CaM binding) domain containing family.
AT3G17430	-1.65466	6.38e-05	Nucleotide/sugar transporter family protein The mRNA is cell-to-cell mobile.
AT1G68590	-1.65001	9.89e-12	Ribosomal protein PSRP-3/Ycf65;(source:Araport11)
AT4G25080	-1.64882	4.12e-06	Encodes a protein with methyltransferase activity responsible for the methylation of magnesium protoporphyrin IX. Mutants defective in this gene are affected in chlorophyll biosynthesis and show a reduction in the accumulation of a number of major thylakoid-associated proteins including components of PSI (LHCI), PSII (LHCII, D1, CP43) and the cytochrome b6f complex (Cytf). By contrast, no signifi…
AT3G49720	-1.64783	0.00499107	Encodes CGR2 (cotton Golgi-related 2). CGR2 and a close homologue CGR3 have overlapping roles in plant growth and pectin methylesterification in the Golgi apparatus.
AT1G17060	-1.64642	0.00940902	Encodes a protein with similarity to other cytochrome P450's and is a homolog of BAS1. Over expression causes a dwarf phenotype resembling brassinolide resistant mutants. Double mutant analysis of sob7/bas1 loss of function mutants suggests these genes have redundant functions in light responsiveness. SOB7 may function in metabolizing brassinolides. Expressed in leaf, root, stem and silique but e…
AT3G02870	-1.64221	0.00873236	Encodes a L-galactose-1-phosphate phosphatase, involved in ascorbate biosynthesis.
AT5G17770	-1.64188	0.00717218	Encodes NADH:cytochrome (Cyt) b5 reductase that displayed strict specificity to NADH for the reduction of a recombinant Cyt b5 (AtB5-A), whereas no Cyt b5 reduction was observed when NADPH was used as the electron donor.
AT4G32760	-1.64024	0.039917	ENTH/VHS/GAT family protein;(source:Araport11)
AT5G18660	-1.63974	0.00636421	Encodes a protein with 3,8-divinyl protochlorophyllide a 8-vinyl reductase activity. Mutants accumulate divinyl chlorophyll rather than monovinyl chlorophyll.
AT1G62390	-1.63942	3.27e-07	Encodes one of the 36 carboxylate clamp (CC)-tetratricopeptide repeat (TPR) proteins (Prasad 2010, Pubmed ID: 20856808) with potential to interact with Hsp90/Hsp70 as co-chaperones.
AT2G01830	-1.63904	2.32e-06	Histidine kinase: cytokinin-binding receptor that transduces cytokinin signals across the plasma membrane
AT4G01690	-1.63628	0.00380121	Encodes protoporphyrinogen oxidase (PPOX).
AT4G09320	-1.63294	0.0491129	nucleoside diphosphate kinase type 1 (NDPK1) gene, complete The mRNA is cell-to-cell mobile.
AT1G32090	-1.63248	5.97e-08	early-responsive to dehydration stress protein (ERD4);(source:Araport11)
AT4G30310	-1.6312	0.0020914	FGGY family of carbohydrate kinase;(source:Araport11)
AT2G32650	-1.63105	0.00124895	RmlC-like cupins superfamily protein;(source:Araport11)
AT2G45900	-1.63007	0.00010194	Phosphatidylinositol N-acetyglucosaminlytransferase subunit P-like protein;(source:Araport11)
AT1G19000	-1.62787	4.36e-06	Homeodomain-like superfamily protein;(source:Araport11)
AT5G13120	-1.62679	0.00203662	Encodes a lumenal cyclophilin with peptidyl-prolyl isomerase activity that is associated with the NAD(P)H dehydrogenase complex in stromal regions of the thylakoid membrane. It is likely to be important for the accumulation of the hydrophobic domain of the NAD(P)H dehydrogenase complex. This complex is associated with PSI and is responsible for the reduction of plastoquinone.
AT1G55480	-1.62592	0.000238749	Encodes a member of a novel plant protein family containing a PDZ, a K-box, and a TPR motif. mRNA but not protein levels decrease after wounding. ZKT is phosphorylated at Thr and Ser residues after wounding. The mRNA is cell-to-cell mobile.
AT4G33905	-1.62539	0.00491656	Peroxisomal membrane 22 kDa (Mpv17/PMP22) family protein;(source:Araport11)
AT1G19150	-1.62495	0.024234	PSI type II chlorophyll a/b-binding protein (Lhca2*1) mRNA, The mRNA is cell-to-cell mobile.
AT2G33490	-1.62164	0.0165681	hydroxyproline-rich glycoprotein family protein;(source:Araport11)
AT3G47640	-1.61949	0.00181751	Encodes POPEYE (PYE), a bHLH transcription factor regulating response to iron deficiency in Arabidopsis roots.
AT1G11410	-1.61792	0.0349697	S-locus lectin protein kinase family protein;(source:Araport11)
AT5G27030	-1.61723	3.93e-05	TOPLESS-related 3;(source:Araport11)
AT5G16720	-1.617	0.0291513	caldesmon-like protein (Protein of unknown function, DUF593);(source:Araport11)
AT5G50890	-1.61544	0.0250343	alpha/beta-Hydrolases superfamily protein;(source:Araport11)
AT5G19500	-1.61536	0.000285508	Encodes a putative amino acid transporter that localizes to the chloroplast inner envelope membrane.
AT4G34490	-1.61497	1.16e-07	CYCLASE ASSOCIATED PROTEIN
AT4G14550	-1.6144	0.000444149	IAA14 is a member of the Aux/IAA protein family. Involved in lateral root development. Gain of function mutation decreases auxin-inducible gene expression. Protein is localized to the nucleus. Expressed in stele and root tip epidermis. Functions as a negative regulator of ARF7/19.
[truncated: 869 more rows]

## Sheet: CD-SC Down
Supplementary Table S4 Details of the Downregulated DEGs in i-amiCHLI Plants (Pairwise Analysis - CD vs SC)
[truncated: 938 more rows]

[truncated: 3 more sheets: CC-SC Down, STEM - Down, Profile 27 (STEM)-CC Up CD Down]
