# Supplementary material for: Transcriptome Analysis Shows Activation of Stress and Defense Responses by Silencing of Chlorophyll Biosynthetic Enzyme CHLI in Transgenic Tobacco
Source: Int J Mol Sci. 2020 Sep 24;21(19):7044. doi: 10.3390/ijms21197044 (PMC7582866; doi:10.3390/ijms21197044)
Supplement: Supplementary file 1 [file ijms-21-07044-s001.zip › Suppl/Table S5_GO Pairwise.xlsx]

## Sheet: UP-GO (Bp)
Supplementary Table S5 – Gene Ontology classification (Biological process - Upregulated Genes) in i-amiCHLI transgenic plants after Dex treatment (pairwise comparison - CD vs CC, CD vs SD, and CD vs SC)
GO biological process complete	Arabidopsis thaliana - REFLIST (27416)	1411	(expected)	(over/under)	(fold Enrichment)	(raw P-value)	(FDR)
regulation of salicylic acid biosynthetic process (GO:0080142)	12	8	0.62	+	12.95	2.4e-06	0.000232			Analysis Type:	PANTHER Overrepresentation Test (Released 20200407)
cellular response to biotic stimulus (GO:0071216)	13	8	0.67	+	11.96	3.71e-06	0.000342			Annotation Version and Release Date:	GO Ontology database DOI: 10.5281/zenodo.3727280 Released 2020-03-23
defense response to Gram-negative bacterium (GO:0050829)	20	8	1.03	+	7.77	4.17e-05	0.00316			Analyzed List:	(Arabidopsis thaliana)
regulation of salicylic acid metabolic process (GO:0010337)	20	8	1.03	+	7.77	4.17e-05	0.00312			Reference List:	Arabidopsis thaliana (all genes in database)
negative regulation of programmed cell death (GO:0043069)	26	8	1.34	+	5.98	0.000187	0.0108			Test Type:	FISHER
negative regulation of cell death (GO:0060548)	33	10	1.7	+	5.89	3.33e-05	0.0027			Correction:	FDR
response to molecule of bacterial origin (GO:0002237)	34	9	1.75	+	5.14	0.000196	0.0109
defense response to fungus, incompatible interaction (GO:0009817)	49	12	2.52	+	4.76	3.38e-05	0.00267
defense response to bacterium, incompatible interaction (GO:0009816)	42	10	2.16	+	4.63	0.000184	0.0107
jasmonic acid mediated signaling pathway (GO:0009867)	68	16	3.5	+	4.57	2.73e-06	0.000255
regulation of hormone biosynthetic process (GO:0046885)	49	11	2.52	+	4.36	0.000139	0.00888
cellular response to jasmonic acid stimulus (GO:0071395)	72	16	3.71	+	4.32	5.14e-06	0.000466
plant-type hypersensitive response (GO:0009626)	73	15	3.76	+	3.99	2.25e-05	0.00193
cellular response to salicylic acid stimulus (GO:0071446)	49	10	2.52	+	3.97	0.000537	0.0253
glucose import (GO:0046323)	49	10	2.52	+	3.97	0.000537	0.0251
host programmed cell death induced by symbiont (GO:0034050)	74	15	3.81	+	3.94	2.59e-05	0.00218
response to chitin (GO:0010200)	138	28	7.1	+	3.94	9.83e-09	1.51e-06
glucose transmembrane transport (GO:1904659)	50	10	2.57	+	3.89	0.000616	0.0284
systemic acquired resistance (GO:0009627)	61	12	3.14	+	3.82	0.000208	0.0114
hexose transmembrane transport (GO:0008645)	52	10	2.68	+	3.74	0.000804	0.0357
monosaccharide transmembrane transport (GO:0015749)	53	10	2.73	+	3.67	0.000915	0.0388
defense response, incompatible interaction (GO:0009814)	175	33	9.01	+	3.66	2.44e-09	4.31e-07
immune effector process (GO:0002252)	64	12	3.29	+	3.64	0.000306	0.0155
positive regulation of signal transduction (GO:0009967)	83	15	4.27	+	3.51	8.2e-05	0.00585
regulation of hormone metabolic process (GO:0032350)	61	11	3.14	+	3.5	0.000719	0.0321
response to wounding (GO:0009611)	211	38	10.86	+	3.5	4.88e-10	9.13e-08
positive regulation of signaling (GO:0023056)	84	15	4.32	+	3.47	9.24e-05	0.00636
carbohydrate transmembrane transport (GO:0034219)	62	11	3.19	+	3.45	0.00081	0.0354
immune response (GO:0006955)	330	58	16.98	+	3.42	3.48e-14	1.39e-11
cellular response to antibiotic (GO:0071236)	63	11	3.24	+	3.39	0.00091	0.0389
positive regulation of cell communication (GO:0010647)	86	15	4.43	+	3.39	0.000116	0.00766
innate immune response (GO:0045087)	323	56	16.62	+	3.37	1.58e-13	5.26e-11
response to nematode (GO:0009624)	81	14	4.17	+	3.36	0.000211	0.0114
cellular response to drug (GO:0035690)	87	15	4.48	+	3.35	0.00013	0.0084
regulation of cellular ketone metabolic process (GO:0010565)	94	16	4.84	+	3.31	9.01e-05	0.00628
immune system process (GO:0002376)	387	64	19.92	+	3.21	2e-14	8.57e-12
defense response to bacterium (GO:0042742)	396	64	20.38	+	3.14	5.09e-14	1.91e-11
peptidyl-serine phosphorylation (GO:0018105)	101	16	5.2	+	3.08	0.000189	0.0107
peptidyl-serine modification (GO:0018209)	102	16	5.25	+	3.05	0.000208	0.0113
regulation of cell death (GO:0010941)	83	13	4.27	+	3.04	0.000804	0.0354
response to brassinosteroid (GO:0009741)	109	17	5.61	+	3.03	0.000142	0.00879
response to bacterium (GO:0009617)	483	75	24.86	+	3.02	2.18e-15	1.18e-12
response to organonitrogen compound (GO:0010243)	246	38	12.66	+	3	2.01e-08	2.68e-06
regulation of immune system process (GO:0002682)	131	20	6.74	+	2.97	5.01e-05	0.0037
regulation of small molecule metabolic process (GO:0062012)	112	17	5.76	+	2.95	0.00019	0.0106
response to organic cyclic compound (GO:0014070)	290	44	14.93	+	2.95	2.57e-09	4.27e-07
programmed cell death (GO:0012501)	107	16	5.51	+	2.91	0.000337	0.0168
response to karrikin (GO:0080167)	128	19	6.59	+	2.88	0.000107	0.00717
cellular response to organic cyclic compound (GO:0071407)	151	22	7.77	+	2.83	4.06e-05	0.00312
response to drug (GO:0042493)	460	67	23.67	+	2.83	9.68e-13	2.63e-10
regulation of immune response (GO:0050776)	119	17	6.12	+	2.78	0.00036	0.0176
response to salicylic acid (GO:0009751)	147	21	7.57	+	2.78	7.75e-05	0.00559
response to jasmonic acid (GO:0009753)	169	24	8.7	+	2.76	2.69e-05	0.00224
protein autophosphorylation (GO:0046777)	183	26	9.42	+	2.76	1.26e-05	0.00109
response to nitrogen compound (GO:1901698)	305	41	15.7	+	2.61	2.01e-07	2.5e-05
cell death (GO:0008219)	127	17	6.54	+	2.6	0.0007	0.0315
response to antibiotic (GO:0046677)	240	32	12.35	+	2.59	5.52e-06	0.000493
aging (GO:0007568)	139	18	7.15	+	2.52	0.00107	0.0443
positive regulation of response to stimulus (GO:0048584)	232	29	11.94	+	2.43	3.76e-05	0.00292
cellular response to acid chemical (GO:0071229)	452	54	23.26	+	2.32	1.01e-07	1.31e-05
response to toxic substance (GO:0009636)	214	25	11.01	+	2.27	0.000385	0.0187
response to oxygen-containing compound (GO:1901700)	1534	179	78.95	+	2.27	2.19e-22	6.57e-19
response to nutrient levels (GO:0031667)	234	27	12.04	+	2.24	0.000244	0.0126
protein phosphorylation (GO:0006468)	981	113	50.49	+	2.24	5.84e-14	2.06e-11
response to biotic stimulus (GO:0009607)	1330	151	68.45	+	2.21	6.07e-18	6.06e-15
response to external biotic stimulus (GO:0043207)	1317	149	67.78	+	2.2	1.99e-17	1.7e-14
response to other organism (GO:0051707)	1317	149	67.78	+	2.2	1.99e-17	1.49e-14
cellular response to oxygen-containing compound (GO:1901701)	611	69	31.45	+	2.19	1.29e-08	1.83e-06
response to acid chemical (GO:0001101)	1138	128	58.57	+	2.19	5.68e-15	2.62e-12
response to hypoxia (GO:0001666)	260	29	13.38	+	2.17	0.000277	0.0142
response to extracellular stimulus (GO:0009991)	271	30	13.95	+	2.15	0.000227	0.012
regulation of signaling (GO:0023051)	298	33	15.34	+	2.15	0.00015	0.00896
defense response to other organism (GO:0098542)	1056	117	54.35	+	2.15	2.49e-13	7.84e-11
regulation of cell communication (GO:0010646)	300	33	15.44	+	2.14	0.000157	0.00928
interspecies interaction between organisms (GO:0044419)	1362	150	70.1	+	2.14	1.09e-16	6.5e-14
response to oxygen levels (GO:0070482)	265	29	13.64	+	2.13	0.000337	0.0167
response to decreased oxygen levels (GO:0036293)	264	29	13.59	+	2.13	0.000323	0.0163
regulation of signal transduction (GO:0009966)	292	32	15.03	+	2.13	0.000216	0.0116
response to lipid (GO:0033993)	730	80	37.57	+	2.13	2.56e-09	4.38e-07
regulation of defense response (GO:0031347)	251	27	12.92	+	2.09	0.000682	0.0309
response to alcohol (GO:0097305)	539	58	27.74	+	2.09	7.16e-07	7.8e-05
response to external stimulus (GO:0009605)	1748	187	89.96	+	2.08	1.53e-19	2.29e-16
defense response (GO:0006952)	1450	152	74.63	+	2.04	3.61e-15	1.8e-12
response to abscisic acid (GO:0009737)	535	56	27.53	+	2.03	2.7e-06	0.000256
cellular response to lipid (GO:0071396)	376	39	19.35	+	2.02	0.000121	0.0079
regulation of response to stimulus (GO:0048583)	690	70	35.51	+	1.97	5.46e-07	6.16e-05
response to oxidative stress (GO:0006979)	446	45	22.95	+	1.96	7.53e-05	0.0055
response to organic substance (GO:0010033)	1888	190	97.17	+	1.96	2.82e-17	1.87e-14
peptidyl-amino acid modification (GO:0018193)	339	34	17.45	+	1.95	0.000597	0.0277
phosphorylation (GO:0016310)	1344	134	69.17	+	1.94	5.32e-12	1.14e-09
response to endogenous stimulus (GO:0009719)	1556	149	80.08	+	1.86	5.01e-12	1.11e-09
cellular response to endogenous stimulus (GO:0071495)	912	87	46.94	+	1.85	1.99e-07	2.53e-05
response to hormone (GO:0009725)	1538	146	79.16	+	1.84	1.34e-11	2.67e-09
response to osmotic stress (GO:0006970)	509	48	26.2	+	1.83	0.000147	0.00898
cellular response to hormone stimulus (GO:0032870)	893	84	45.96	+	1.83	5.23e-07	6.03e-05
response to chemical (GO:0042221)	2883	270	148.38	+	1.82	1.06e-20	2.12e-17
response to fungus (GO:0009620)	593	55	30.52	+	1.8	9.31e-05	0.00633
phosphate-containing compound metabolic process (GO:0006796)	1912	176	98.4	+	1.79	1.03e-12	2.69e-10
intracellular signal transduction (GO:0035556)	602	55	30.98	+	1.78	0.000109	0.00727
hormone-mediated signaling pathway (GO:0009755)	809	74	41.64	+	1.78	7.56e-06	0.000666
response to inorganic substance (GO:0010035)	909	83	46.78	+	1.77	1.98e-06	0.000201
phosphorus metabolic process (GO:0006793)	1956	178	100.67	+	1.77	1.76e-12	4.05e-10
cellular response to organic substance (GO:0071310)	1021	91	52.55	+	1.73	1.69e-06	0.000175
cellular response to chemical stimulus (GO:0070887)	1431	127	73.65	+	1.72	1.52e-08	2.07e-06
response to temperature stimulus (GO:0009266)	593	52	30.52	+	1.7	0.000423	0.0202
protein modification process (GO:0036211)	2421	211	124.6	+	1.69	5.45e-13	1.63e-10
cellular protein modification process (GO:0006464)	2421	211	124.6	+	1.69	5.45e-13	1.55e-10
response to stress (GO:0006950)	3575	307	183.99	+	1.67	2.15e-18	2.57e-15
signal transduction (GO:0007165)	1711	146	88.06	+	1.66	1.14e-08	1.71e-06
signaling (GO:0023052)	1745	148	89.81	+	1.65	1.52e-08	2.11e-06
cell communication (GO:0007154)	1994	169	102.62	+	1.65	1.05e-09	1.91e-07
cellular response to stimulus (GO:0051716)	2863	238	147.35	+	1.62	1.28e-12	3.07e-10
response to abiotic stimulus (GO:0009628)	2075	171	106.79	+	1.6	5.34e-09	8.65e-07
response to stimulus (GO:0050896)	6086	498	313.22	+	1.59	1.32e-27	7.92e-24
macromolecule modification (GO:0043412)	2827	227	145.5	+	1.56	9.98e-11	1.93e-08
cellular response to stress (GO:0033554)	1187	93	61.09	+	1.52	0.000148	0.00897
plant organ development (GO:0099402)	954	74	49.1	+	1.51	0.000896	0.0386
lipid metabolic process (GO:0006629)	973	75	50.08	+	1.5	0.000996	0.0417
regulation of biological quality (GO:0065008)	1230	91	63.3	+	1.44	0.00106	0.044
catabolic process (GO:0009056)	1824	132	93.87	+	1.41	0.000173	0.0101
cellular protein metabolic process (GO:0044267)	3366	242	173.24	+	1.4	2.33e-07	2.84e-05
protein metabolic process (GO:0019538)	3707	260	190.79	+	1.36	5.56e-07	6.16e-05
organonitrogen compound metabolic process (GO:1901564)	4801	336	247.09	+	1.36	5.6e-09	8.83e-07
cellular macromolecule metabolic process (GO:0044260)	4401	302	226.5	+	1.33	3.21e-07	3.85e-05
transport (GO:0006810)	2356	159	121.25	+	1.31	0.000826	0.0358
establishment of localization (GO:0051234)	2402	161	123.62	+	1.3	0.000924	0.039
localization (GO:0051179)	2552	171	131.34	+	1.3	0.000645	0.0295
regulation of cellular process (GO:0050794)	4811	319	247.6	+	1.29	2.39e-06	0.000235
regulation of biological process (GO:0050789)	5405	356	278.18	+	1.28	8.53e-07	9.12e-05
metabolic process (GO:0008152)	9625	622	495.36	+	1.26	1.25e-11	2.59e-09
biological regulation (GO:0065007)	6121	393	315.03	+	1.25	2.16e-06	0.000215
organic substance metabolic process (GO:0071704)	8275	529	425.88	+	1.24	1.19e-08	1.74e-06
primary metabolic process (GO:0044238)	7594	477	390.84	+	1.22	9.58e-07	0.000101
cellular metabolic process (GO:0044237)	8019	503	412.71	+	1.22	4.83e-07	5.67e-05
nitrogen compound metabolic process (GO:0006807)	6439	401	331.39	+	1.21	2.99e-05	0.00245
cellular process (GO:0009987)	12857	799	661.7	+	1.21	1.04e-12	2.59e-10
macromolecule metabolic process (GO:0043170)	5757	352	296.29	+	1.19	0.000509	0.0242
biological_process (GO:0008150)	23033	1236	1185.42	+	1.04	0.000242	0.0126

## Sheet: CC vs SC-Up-GO (Bp)
Supplementary Table S5 – Gene Ontology classification (Biological process - Upregulated Genes) in i-amiCHLI transgenic plants after Dex treatment (pairwise comparison - CC vs SC)
GO biological process complete	Arabidopsis thaliana - REFLIST (27416)	1584	(expected)	(over/under)	(fold Enrichment)	(raw P-value)	(FDR)
cellular polysaccharide catabolic process (GO:0044247)	20	9	1.16	+	7.79	1.56e-05	0.00195			Analysis Type:	PANTHER Overrepresentation Test (Released 20200728)
cellular response to biotic stimulus (GO:0071216)	14	6	0.81	+	7.42	0.000525	0.0327			Annotation Version and Release Date:	GO Ontology database DOI: 10.5281/zenodo.3954044 Released 2020-07-16
starch catabolic process (GO:0005983)	17	7	0.98	+	7.13	0.000218	0.0153			Analyzed List:	1 (Arabidopsis thaliana)
glucan catabolic process (GO:0009251)	28	11	1.62	+	6.8	5.05e-06	0.00072			Reference List:	Arabidopsis thaliana (all genes in database)
chloroplast fission (GO:0010020)	22	8	1.27	+	6.29	0.000155	0.0119			Test Type:	FISHER
plastid fission (GO:0043572)	22	8	1.27	+	6.29	0.000155	0.0117			Correction:	FDR
regulation of isoprenoid metabolic process (GO:0019747)	33	10	1.91	+	5.24	8.4e-05	0.00708
response to molecule of bacterial origin (GO:0002237)	40	11	2.31	+	4.76	7.85e-05	0.00671
regulation of circadian rhythm (GO:0042752)	56	14	3.24	+	4.33	2.15e-05	0.00252
starch metabolic process (GO:0005982)	61	15	3.52	+	4.26	1.3e-05	0.0017
cellular carbohydrate catabolic process (GO:0044275)	46	11	2.66	+	4.14	0.000225	0.0155
detection of stimulus (GO:0051606)	59	14	3.41	+	4.11	3.53e-05	0.00384
symbiotic process (GO:0044403)	44	10	2.54	+	3.93	0.000607	0.0367
regulation of lipid biosynthetic process (GO:0046890)	64	12	3.7	+	3.25	0.000814	0.0455
jasmonic acid mediated signaling pathway (GO:0009867)	70	13	4.04	+	3.21	0.000543	0.0332
regulation of cellular ketone metabolic process (GO:0010565)	100	18	5.78	+	3.12	7.28e-05	0.0064
cellular response to jasmonic acid stimulus (GO:0071395)	74	13	4.28	+	3.04	0.000858	0.0471
regulation of lipid metabolic process (GO:0019216)	82	14	4.74	+	2.96	0.000708	0.0411
regulation of small molecule metabolic process (GO:0062012)	119	20	6.88	+	2.91	6.93e-05	0.00638
response to karrikin (GO:0080167)	128	21	7.4	+	2.84	6.28e-05	0.00587
circadian rhythm (GO:0007623)	115	18	6.64	+	2.71	0.00034	0.0219
rhythmic process (GO:0048511)	115	18	6.64	+	2.71	0.00034	0.0216
defense response to fungus (GO:0050832)	250	39	14.44	+	2.7	2.68e-07	7.3e-05
response to chitin (GO:0010200)	139	21	8.03	+	2.61	0.000176	0.013
regulation of response to biotic stimulus (GO:0002831)	175	26	10.11	+	2.57	5.29e-05	0.00519
response to organonitrogen compound (GO:0010243)	256	37	14.79	+	2.5	3.12e-06	0.000467
regulation of response to external stimulus (GO:0032101)	180	26	10.4	+	2.5	7.13e-05	0.00637
response to fungus (GO:0009620)	347	50	20.05	+	2.49	4.03e-08	1.27e-05
protein dephosphorylation (GO:0006470)	132	19	7.63	+	2.49	0.0008	0.0452
response to wounding (GO:0009611)	216	31	12.48	+	2.48	1.53e-05	0.00195
glucan metabolic process (GO:0044042)	197	28	11.38	+	2.46	4.58e-05	0.00465
response to nitrogen compound (GO:1901698)	306	43	17.68	+	2.43	6.4e-07	0.000153
cellular glucan metabolic process (GO:0006073)	189	26	10.92	+	2.38	0.0002	0.0143
response to water deprivation (GO:0009414)	354	47	20.45	+	2.3	1.1e-06	0.000228
response to acid chemical (GO:0001101)	395	52	22.82	+	2.28	2.88e-07	7.48e-05
dephosphorylation (GO:0016311)	206	27	11.9	+	2.27	0.000223	0.0155
response to water (GO:0009415)	363	47	20.97	+	2.24	1.64e-06	0.000273
response to cold (GO:0009409)	413	52	23.86	+	2.18	1.4e-06	0.000254
regulation of defense response (GO:0031347)	255	32	14.73	+	2.17	0.000123	0.0101
defense response to other organism (GO:0098542)	805	100	46.51	+	2.15	1.85e-11	8.5e-09
response to external biotic stimulus (GO:0043207)	1092	135	63.09	+	2.14	7.4e-15	7.38e-12
response to other organism (GO:0051707)	1092	135	63.09	+	2.14	7.4e-15	6.32e-12
response to biotic stimulus (GO:0009607)	1093	135	63.15	+	2.14	7.62e-15	5.7e-12
interspecies interaction between organisms (GO:0044419)	1120	138	64.71	+	2.13	3.67e-15	5.5e-12
response to alcohol (GO:0097305)	500	61	28.89	+	2.11	4.2e-07	0.000105
immune response (GO:0006955)	313	38	18.08	+	2.1	7.12e-05	0.00646
response to abscisic acid (GO:0009737)	496	59	28.66	+	2.06	1.08e-06	0.00023
response to bacterium (GO:0009617)	506	60	29.23	+	2.05	1.31e-06	0.00026
response to organic cyclic compound (GO:0014070)	287	34	16.58	+	2.05	0.000268	0.0182
innate immune response (GO:0045087)	306	36	17.68	+	2.04	0.000169	0.0126
cellular response to oxygen-containing compound (GO:1901701)	512	60	29.58	+	2.03	1.51e-06	0.000265
immune system process (GO:0002376)	361	42	20.86	+	2.01	5.92e-05	0.00562
defense response to bacterium (GO:0042742)	413	48	23.86	+	2.01	1.84e-05	0.00225
regulation of response to stress (GO:0080134)	388	45	22.42	+	2.01	3.98e-05	0.00418
response to osmotic stress (GO:0006970)	526	61	30.39	+	2.01	2.05e-06	0.000332
defense response (GO:0006952)	952	108	55	+	1.96	3.73e-10	1.59e-07
response to temperature stimulus (GO:0009266)	615	69	35.53	+	1.94	9.32e-07	0.000207
response to oxygen-containing compound (GO:1901700)	1511	169	87.3	+	1.94	7.39e-15	8.85e-12
response to external stimulus (GO:0009605)	1508	168	87.13	+	1.93	1.55e-14	9.29e-12
response to lipid (GO:0033993)	670	73	38.71	+	1.89	1.6e-06	0.000273
response to salt stress (GO:0009651)	445	48	25.71	+	1.87	0.000122	0.0101
response to inorganic substance (GO:0010035)	908	97	52.46	+	1.85	5.75e-08	1.72e-05
cellular carbohydrate metabolic process (GO:0044262)	378	40	21.84	+	1.83	0.000674	0.0396
regulation of response to stimulus (GO:0048583)	737	76	42.58	+	1.78	4.83e-06	0.000705
monocarboxylic acid metabolic process (GO:0032787)	439	45	25.36	+	1.77	0.000539	0.0332
cellular response to endogenous stimulus (GO:0071495)	529	54	30.56	+	1.77	0.000147	0.0115
hormone-mediated signaling pathway (GO:0009755)	423	43	24.44	+	1.76	0.000898	0.0484
response to abiotic stimulus (GO:0009628)	2126	216	122.83	+	1.76	1.3e-14	8.63e-12
response to organic substance (GO:0010033)	1711	173	98.86	+	1.75	1.29e-11	6.43e-09
response to oxidative stress (GO:0006979)	455	46	26.29	+	1.75	0.000665	0.0394
cellular response to chemical stimulus (GO:0070887)	1088	109	62.86	+	1.73	1.63e-07	4.64e-05
embryo development ending in seed dormancy (GO:0009793)	541	54	31.26	+	1.73	0.000336	0.0219
fruit development (GO:0010154)	742	74	42.87	+	1.73	2.11e-05	0.00252
cellular response to organic substance (GO:0071310)	672	67	38.83	+	1.73	5.16e-05	0.00515
seed development (GO:0048316)	718	71	41.48	+	1.71	4.43e-05	0.00457
response to chemical (GO:0042221)	2682	260	154.96	+	1.68	2.14e-15	4.27e-12
embryo development (GO:0009790)	566	54	32.7	+	1.65	0.000868	0.0472
cellular lipid metabolic process (GO:0044255)	687	65	39.69	+	1.64	0.000315	0.0207
response to endogenous stimulus (GO:0009719)	1274	120	73.61	+	1.63	8.47e-07	0.000195
response to stress (GO:0006950)	3090	291	178.53	+	1.63	9.94e-16	2.98e-12
response to light stimulus (GO:0009416)	712	67	41.14	+	1.63	0.000294	0.0195
response to radiation (GO:0009314)	737	69	42.58	+	1.62	0.000273	0.0183
reproductive structure development (GO:0048608)	1198	112	69.22	+	1.62	2.67e-06	0.00042
reproductive system development (GO:0061458)	1200	112	69.33	+	1.62	2.74e-06	0.00042
response to hormone (GO:0009725)	1237	112	71.47	+	1.57	9.21e-06	0.00125
post-embryonic development (GO:0009791)	1472	133	85.05	+	1.56	1.4e-06	0.000262
developmental process involved in reproduction (GO:0003006)	1427	125	82.45	+	1.52	1.2e-05	0.00159
response to stimulus (GO:0050896)	5567	466	321.64	+	1.45	7.02e-17	4.2e-13
system development (GO:0048731)	1849	152	106.83	+	1.42	3.43e-05	0.0038
cellular response to stimulus (GO:0051716)	2521	206	145.65	+	1.41	1.31e-06	0.000254
small molecule metabolic process (GO:0044281)	1513	121	87.42	+	1.38	0.000616	0.0368
phosphate-containing compound metabolic process (GO:0006796)	1845	147	106.6	+	1.38	0.000185	0.0133
phosphorus metabolic process (GO:0006793)	1890	150	109.2	+	1.37	0.000179	0.0131
cell communication (GO:0007154)	1618	128	93.48	+	1.37	0.000733	0.0422
reproductive process (GO:0022414)	1714	134	99.03	+	1.35	0.000835	0.0463
macromolecule modification (GO:0043412)	2813	217	162.53	+	1.34	2.78e-05	0.00314
protein modification process (GO:0036211)	2496	191	144.21	+	1.32	0.000147	0.0118
cellular protein modification process (GO:0006464)	2496	191	144.21	+	1.32	0.000147	0.0116
multicellular organism development (GO:0007275)	2436	184	140.74	+	1.31	0.000362	0.0228
multicellular organismal process (GO:0032501)	2711	199	156.63	+	1.27	0.000787	0.0449
organic substance metabolic process (GO:0071704)	7842	570	453.08	+	1.26	7.14e-10	2.85e-07
primary metabolic process (GO:0044238)	7216	521	416.92	+	1.25	1.92e-08	6.75e-06
cellular metabolic process (GO:0044237)	7608	543	439.56	+	1.24	3.81e-08	1.27e-05
organonitrogen compound metabolic process (GO:1901564)	4613	329	266.52	+	1.23	7.6e-05	0.00659
regulation of cellular process (GO:0050794)	4726	337	273.05	+	1.23	5.8e-05	0.0056
metabolic process (GO:0008152)	8677	616	501.33	+	1.23	3.47e-09	1.3e-06
regulation of biological process (GO:0050789)	5374	381	310.49	+	1.23	2.48e-05	0.00285
nitrogen compound metabolic process (GO:0006807)	6145	433	355.04	+	1.22	8.65e-06	0.0012
macromolecule metabolic process (GO:0043170)	5482	386	316.73	+	1.22	3.77e-05	0.00403
cellular process (GO:0009987)	11959	830	690.95	+	1.2	1e-11	5.46e-09
biological regulation (GO:0065007)	5956	410	344.12	+	1.19	0.000138	0.0112

## Sheet: DOWN-GO (Bp)
Supplementary Table S5 – Gene Ontology classification (Biological process - Downregulated Genes) in i-amiCHLI transgenic plants after Dex treatment (pairwise comparison - CD vs CC, CD vs SD, and CD vs SC)
GO biological process complete	Arabidopsis thaliana - REFLIST (27416)	975	(expected)	(over/under)	(fold Enrichment)	(raw P-value)	(FDR)
ammonia assimilation cycle (GO:0019676)	6	4	0.21	+	18.75	0.000246	0.0126			Analyzed List:	(Arabidopsis thaliana)
nitrogen utilization (GO:0019740)	7	4	0.25	+	16.07	0.000376	0.0171			Reference List:	Arabidopsis thaliana (all genes in database)
photosynthesis, light harvesting in photosystem I (GO:0009768)	23	13	0.82	+	15.89	9.48e-11	1.72e-08			Test Type:	FISHER
isopentenyl diphosphate biosynthetic process, methylerythritol 4-phosphate pathway (GO:0019288)	8	4	0.28	+	14.06	0.000549	0.0224			Correction:	FDR
xanthophyll biosynthetic process (GO:0016123)	8	4	0.28	+	14.06	0.000549	0.0222
glyceraldehyde-3-phosphate metabolic process (GO:0019682)	10	5	0.36	+	14.06	0.000107	0.00625
chlorophyll biosynthetic process (GO:0015995)	42	20	1.49	+	13.39	1.01e-14	4.03e-12
protoporphyrinogen IX biosynthetic process (GO:0006782)	15	7	0.53	+	13.12	5.98e-06	0.000491
protoporphyrinogen IX metabolic process (GO:0046501)	15	7	0.53	+	13.12	5.98e-06	0.000484
vitamin E metabolic process (GO:0042360)	9	4	0.32	+	12.5	0.000771	0.0287
vitamin E biosynthetic process (GO:0010189)	9	4	0.32	+	12.5	0.000771	0.0285
photosynthesis, light harvesting (GO:0009765)	44	19	1.56	+	12.14	1.88e-13	4.49e-11
porphyrin-containing compound biosynthetic process (GO:0006779)	50	21	1.78	+	11.81	1.56e-14	5.48e-12
fat-soluble vitamin metabolic process (GO:0006775)	10	4	0.36	+	11.25	0.00105	0.0359
protein import into mitochondrial intermembrane space (GO:0045041)	10	4	0.36	+	11.25	0.00105	0.0357
fat-soluble vitamin biosynthetic process (GO:0042362)	10	4	0.36	+	11.25	0.00105	0.0355
cytochrome b6f complex assembly (GO:0010190)	10	4	0.36	+	11.25	0.00105	0.0353
tetrapyrrole biosynthetic process (GO:0033014)	53	21	1.88	+	11.14	3.9e-14	1.11e-11
glutamine metabolic process (GO:0006541)	29	11	1.03	+	10.67	6.87e-08	8.4e-06
heme biosynthetic process (GO:0006783)	24	9	0.85	+	10.54	1.17e-06	0.000113
chlorophyll metabolic process (GO:0015994)	62	23	2.2	+	10.43	7.49e-15	3.2e-12
protein-chromophore linkage (GO:0018298)	44	15	1.56	+	9.59	9.51e-10	1.58e-07
xanthophyll metabolic process (GO:0016122)	15	5	0.53	+	9.37	0.000477	0.0202
photosystem II repair (GO:0010206)	15	5	0.53	+	9.37	0.000477	0.0201
heme metabolic process (GO:0042168)	28	9	1	+	9.04	3.35e-06	0.000309
porphyrin-containing compound metabolic process (GO:0006778)	75	24	2.67	+	9	2.87e-14	9.05e-12
response to low light intensity stimulus (GO:0009645)	19	6	0.68	+	8.88	0.000163	0.00897
tetrapyrrole metabolic process (GO:0033013)	76	24	2.7	+	8.88	3.66e-14	1.09e-11
isopentenyl diphosphate biosynthetic process (GO:0009240)	16	5	0.57	+	8.79	0.000608	0.024
plastid translation (GO:0032544)	16	5	0.57	+	8.79	0.000608	0.0238
isopentenyl diphosphate metabolic process (GO:0046490)	16	5	0.57	+	8.79	0.000608	0.0236
carotene metabolic process (GO:0016119)	18	5	0.64	+	7.81	0.00095	0.0336
chloroplast fission (GO:0010020)	22	6	0.78	+	7.67	0.000318	0.0152
glutamate metabolic process (GO:0006536)	22	6	0.78	+	7.67	0.000318	0.0151
plastid fission (GO:0043572)	22	6	0.78	+	7.67	0.000318	0.015
photosystem II assembly (GO:0010207)	26	7	0.92	+	7.57	0.000108	0.0062
cellular aldehyde metabolic process (GO:0006081)	50	12	1.78	+	6.75	1.12e-06	0.00011
photosynthesis, light reaction (GO:0019684)	128	30	4.55	+	6.59	2.1e-14	6.98e-12
regulation of photosynthesis, light reaction (GO:0042548)	26	6	0.92	+	6.49	0.000681	0.026
photosynthesis (GO:0015979)	233	53	8.29	+	6.4	6.68e-24	4e-20
glutamine family amino acid biosynthetic process (GO:0009084)	27	6	0.96	+	6.25	0.000808	0.0293
regulation of generation of precursor metabolites and energy (GO:0043467)	32	7	1.14	+	6.15	0.000324	0.0149
pigment biosynthetic process (GO:0046148)	124	27	4.41	+	6.12	1.88e-12	4.01e-10
glutamine family amino acid metabolic process (GO:0009064)	65	14	2.31	+	6.06	4.51e-07	4.58e-05
'de novo' protein folding (GO:0006458)	57	12	2.03	+	5.92	3.65e-06	0.000327
dicarboxylic acid transport (GO:0006835)	29	6	1.03	+	5.82	0.00112	0.0374
protein repair (GO:0030091)	29	6	1.03	+	5.82	0.00112	0.0372
response to high light intensity (GO:0009644)	63	13	2.24	+	5.8	1.76e-06	0.000164
NADPH regeneration (GO:0006740)	34	7	1.21	+	5.79	0.000447	0.0195
glucose 6-phosphate metabolic process (GO:0051156)	34	7	1.21	+	5.79	0.000447	0.0194
protein refolding (GO:0042026)	50	10	1.78	+	5.62	3.46e-05	0.00249
response to far red light (GO:0010218)	51	10	1.81	+	5.51	4.01e-05	0.00286
chaperone-mediated protein folding (GO:0061077)	62	12	2.2	+	5.44	7.77e-06	0.000604
pigment metabolic process (GO:0042440)	148	28	5.26	+	5.32	1.38e-11	2.58e-09
NADP metabolic process (GO:0006739)	43	8	1.53	+	5.23	0.000323	0.0151
regulation of photosynthesis (GO:0010109)	43	8	1.53	+	5.23	0.000323	0.015
dicarboxylic acid metabolic process (GO:0043648)	92	17	3.27	+	5.2	1.88e-07	2.08e-05
chloroplast organization (GO:0009658)	234	40	8.32	+	4.81	1.15e-14	4.32e-12
chaperone cofactor-dependent protein refolding (GO:0051085)	47	8	1.67	+	4.79	0.000547	0.0226
'de novo' posttranslational protein folding (GO:0051084)	47	8	1.67	+	4.79	0.000547	0.0224
plastid organization (GO:0009657)	303	50	10.78	+	4.64	1.93e-17	1.28e-14
cellular hormone metabolic process (GO:0034754)	51	8	1.81	+	4.41	0.000883	0.0315
response to red light (GO:0010114)	71	11	2.52	+	4.36	0.000112	0.00638
cofactor biosynthetic process (GO:0051188)	258	40	9.18	+	4.36	1.95e-13	4.48e-11
cellular ketone metabolic process (GO:0042180)	52	8	1.85	+	4.33	0.000989	0.0344
aspartate family amino acid metabolic process (GO:0009066)	59	9	2.1	+	4.29	0.000513	0.0213
aromatic amino acid family biosynthetic process (GO:0009073)	60	9	2.13	+	4.22	0.000572	0.0228
vitamin metabolic process (GO:0006766)	95	14	3.38	+	4.14	2.24e-05	0.00168
generation of precursor metabolites and energy (GO:0006091)	387	57	13.76	+	4.14	1.09e-17	8.19e-15
carboxylic acid transmembrane transport (GO:1905039)	82	12	2.92	+	4.11	9.03e-05	0.00569
organic acid transmembrane transport (GO:1903825)	82	12	2.92	+	4.11	9.03e-05	0.00563
vitamin biosynthetic process (GO:0009110)	83	12	2.95	+	4.07	0.0001	0.00606
cellular response to oxidative stress (GO:0034599)	71	10	2.52	+	3.96	0.00045	0.0194
protein folding (GO:0006457)	174	24	6.19	+	3.88	9.35e-08	1.1e-05
response to nematode (GO:0009624)	81	11	2.88	+	3.82	0.000315	0.0152
pyruvate metabolic process (GO:0006090)	82	11	2.92	+	3.77	0.000346	0.0158
cellular amino acid biosynthetic process (GO:0008652)	207	27	7.36	+	3.67	4.26e-08	5.42e-06
anion transmembrane transport (GO:0098656)	131	17	4.66	+	3.65	1.4e-05	0.00107
alpha-amino acid biosynthetic process (GO:1901607)	185	24	6.58	+	3.65	2.59e-07	2.82e-05
aromatic amino acid family metabolic process (GO:0009072)	85	11	3.02	+	3.64	0.000456	0.0195
response to blue light (GO:0009637)	95	12	3.38	+	3.55	0.000312	0.0152
electron transport chain (GO:0022900)	108	13	3.84	+	3.38	0.000273	0.0135
response to light intensity (GO:0009642)	146	17	5.19	+	3.27	4.89e-05	0.00329
alpha-amino acid metabolic process (GO:1901605)	278	32	9.89	+	3.24	3.62e-08	4.72e-06
organic acid transport (GO:0015849)	132	15	4.69	+	3.2	0.00017	0.00927
carboxylic acid transport (GO:0046942)	132	15	4.69	+	3.2	0.00017	0.00919
cofactor metabolic process (GO:0051186)	486	54	17.28	+	3.12	2.64e-12	5.27e-10
amine metabolic process (GO:0009308)	109	12	3.88	+	3.1	0.000953	0.0336
response to karrikin (GO:0080167)	128	14	4.55	+	3.08	0.000395	0.0178
cellular amino acid metabolic process (GO:0006520)	386	42	13.73	+	3.06	1.28e-09	2.02e-07
small molecule biosynthetic process (GO:0044283)	674	73	23.97	+	3.05	1.1e-15	5.51e-13
coenzyme biosynthetic process (GO:0009108)	160	17	5.69	+	2.99	0.000136	0.0077
cellular response to chemical stress (GO:0062197)	114	12	4.05	+	2.96	0.00136	0.0437
terpenoid metabolic process (GO:0006721)	153	16	5.44	+	2.94	0.00025	0.0127
response to reactive oxygen species (GO:0000302)	153	16	5.44	+	2.94	0.00025	0.0126
isoprenoid biosynthetic process (GO:0008299)	164	17	5.83	+	2.91	0.000179	0.00955
terpenoid biosynthetic process (GO:0016114)	126	13	4.48	+	2.9	0.00103	0.0355
isoprenoid metabolic process (GO:0006720)	194	20	6.9	+	2.9	5.36e-05	0.00357
response to cadmium ion (GO:0046686)	314	32	11.17	+	2.87	4.49e-07	4.63e-05
fatty acid biosynthetic process (GO:0006633)	151	15	5.37	+	2.79	0.000631	0.0242
monocarboxylic acid biosynthetic process (GO:0072330)	233	23	8.29	+	2.78	2.86e-05	0.00209
organic acid biosynthetic process (GO:0016053)	499	49	17.75	+	2.76	1.29e-09	1.99e-07
carboxylic acid biosynthetic process (GO:0046394)	499	49	17.75	+	2.76	1.29e-09	1.94e-07
coenzyme metabolic process (GO:0006732)	217	21	7.72	+	2.72	8.12e-05	0.00517
response to light stimulus (GO:0009416)	702	68	24.97	+	2.72	1.34e-12	2.97e-10
monosaccharide metabolic process (GO:0005996)	156	15	5.55	+	2.7	0.000858	0.0308
response to toxic substance (GO:0009636)	214	20	7.61	+	2.63	0.000182	0.00967
response to radiation (GO:0009314)	727	68	25.85	+	2.63	6.32e-12	1.22e-09
response to heat (GO:0009408)	216	20	7.68	+	2.6	0.000204	0.0106
carboxylic acid metabolic process (GO:0019752)	933	85	33.18	+	2.56	4.99e-14	1.3e-11
organic hydroxy compound biosynthetic process (GO:1901617)	178	16	6.33	+	2.53	0.00113	0.0375
response to red or far red light (GO:0009639)	212	19	7.54	+	2.52	0.000424	0.0188
organic anion transport (GO:0015711)	181	16	6.44	+	2.49	0.00133	0.0436
heterocycle biosynthetic process (GO:0018130)	689	60	24.5	+	2.45	1.43e-09	2.09e-07
organic acid metabolic process (GO:0006082)	1069	93	38.02	+	2.45	4.57e-14	1.24e-11
lipid biosynthetic process (GO:0008610)	533	46	18.96	+	2.43	1.75e-07	1.98e-05
oxoacid metabolic process (GO:0043436)	1060	91	37.7	+	2.41	1.45e-13	3.61e-11
organic hydroxy compound metabolic process (GO:1901615)	305	26	10.85	+	2.4	9.64e-05	0.00589
monocarboxylic acid metabolic process (GO:0032787)	470	40	16.71	+	2.39	1.6e-06	0.000152
response to temperature stimulus (GO:0009266)	593	50	21.09	+	2.37	1.22e-07	1.4e-05
hormone metabolic process (GO:0042445)	251	21	8.93	+	2.35	0.000576	0.0229
regulation of hormone levels (GO:0010817)	383	32	13.62	+	2.35	2.77e-05	0.00205
response to metal ion (GO:0010038)	430	36	15.29	+	2.35	7.42e-06	0.000585
aromatic compound biosynthetic process (GO:0019438)	766	64	27.24	+	2.35	2.56e-09	3.65e-07
organic cyclic compound biosynthetic process (GO:1901362)	873	73	31.05	+	2.35	1.33e-10	2.34e-08
small molecule metabolic process (GO:0044281)	1603	130	57.01	+	2.28	3.21e-17	1.92e-14
ion transmembrane transport (GO:0034220)	360	29	12.8	+	2.27	0.000106	0.0063
cellular lipid metabolic process (GO:0044255)	697	54	24.79	+	2.18	3.89e-07	4.09e-05
anion transport (GO:0006820)	300	23	10.67	+	2.16	0.00101	0.0349
organonitrogen compound biosynthetic process (GO:1901566)	1403	106	49.9	+	2.12	2.25e-12	4.65e-10
response to cold (GO:0009409)	403	30	14.33	+	2.09	0.000279	0.0137
response to oxidative stress (GO:0006979)	446	33	15.86	+	2.08	0.000185	0.0097
organic substance biosynthetic process (GO:1901576)	2689	199	95.63	+	2.08	3.89e-22	5.82e-19
response to inorganic substance (GO:0010035)	909	67	32.33	+	2.07	8.36e-08	1e-05
embryo development ending in seed dormancy (GO:0009793)	533	39	18.96	+	2.06	5.99e-05	0.0039
organophosphate metabolic process (GO:0019637)	546	40	19.42	+	2.06	4.5e-05	0.00313
cellular biosynthetic process (GO:0044249)	2631	193	93.57	+	2.06	4.5e-21	4.49e-18
biosynthetic process (GO:0009058)	2853	208	101.46	+	2.05	1.94e-22	3.88e-19
cellular nitrogen compound biosynthetic process (GO:0044271)	1249	90	44.42	+	2.03	1.19e-09	1.93e-07
embryo development (GO:0009790)	556	40	19.77	+	2.02	5.79e-05	0.00381
fruit development (GO:0010154)	737	53	26.21	+	2.02	3.87e-06	0.000336
cellular carbohydrate metabolic process (GO:0044262)	406	29	14.44	+	2.01	0.000749	0.0284
transmembrane transport (GO:0055085)	855	61	30.41	+	2.01	1.11e-06	0.000111
response to abiotic stimulus (GO:0009628)	2075	148	73.79	+	2.01	4.95e-15	2.28e-12
oxidation-reduction process (GO:0055114)	1509	105	53.66	+	1.96	3.35e-10	5.73e-08
seed development (GO:0048316)	704	48	25.04	+	1.92	4.1e-05	0.00289
drug metabolic process (GO:0017144)	570	38	20.27	+	1.87	0.000419	0.0187
ion transport (GO:0006811)	742	49	26.39	+	1.86	9.26e-05	0.00572
lipid metabolic process (GO:0006629)	973	64	34.6	+	1.85	7.41e-06	0.000592
amide biosynthetic process (GO:0043604)	643	40	22.87	+	1.75	0.00127	0.0416
cellular amide metabolic process (GO:0043603)	789	47	28.06	+	1.68	0.000977	0.0342
carbohydrate metabolic process (GO:0005975)	993	59	35.31	+	1.67	0.00026	0.013
regulation of biological quality (GO:0065008)	1230	73	43.74	+	1.67	4.51e-05	0.00311
system development (GO:0048731)	1861	106	66.18	+	1.6	4.53e-06	0.000382
response to oxygen-containing compound (GO:1901700)	1534	85	54.55	+	1.56	0.000103	0.00614
reproductive structure development (GO:0048608)	1236	68	43.96	+	1.55	0.000761	0.0287
response to chemical (GO:0042221)	2883	159	102.53	+	1.55	6.52e-08	8.13e-06
reproductive system development (GO:0061458)	1238	68	44.03	+	1.54	0.000768	0.0288
post-embryonic development (GO:0009791)	1497	82	53.24	+	1.54	0.000203	0.0105
heterocycle metabolic process (GO:0046483)	2470	132	87.84	+	1.5	5.63e-06	0.000468
cellular metabolic process (GO:0044237)	8019	429	285.18	+	1.5	1.17e-21	1.4e-18
cellular aromatic compound metabolic process (GO:0006725)	2602	138	92.54	+	1.49	4.27e-06	0.000365
organic cyclic compound metabolic process (GO:1901360)	2702	143	96.09	+	1.49	3.58e-06	0.000325
multicellular organism development (GO:0007275)	2694	139	95.81	+	1.45	1.62e-05	0.00123
cellular nitrogen compound metabolic process (GO:0034641)	3017	156	107.29	+	1.45	3.81e-06	0.000336
metabolic process (GO:0008152)	9625	495	342.3	+	1.45	1.02e-22	3.05e-19
organonitrogen compound metabolic process (GO:1901564)	4801	245	170.74	+	1.43	4.59e-09	6.24e-07
organic substance metabolic process (GO:0071704)	8275	416	294.29	+	1.41	6.87e-16	3.74e-13
establishment of localization (GO:0051234)	2402	118	85.42	+	1.38	0.000565	0.0227
localization (GO:0051179)	2552	125	90.76	+	1.38	0.000426	0.0188
multicellular organismal process (GO:0032501)	2956	145	105.12	+	1.38	0.000107	0.00624
response to stimulus (GO:0050896)	6086	298	216.44	+	1.38	3.29e-09	4.58e-07
transport (GO:0006810)	2356	115	83.79	+	1.37	0.000783	0.0288
anatomical structure development (GO:0048856)	3023	147	107.51	+	1.37	0.000153	0.00846
cellular component organization (GO:0016043)	2632	127	93.6	+	1.36	0.000631	0.0244
developmental process (GO:0032502)	3202	151	113.87	+	1.33	0.000481	0.0201
cellular process (GO:0009987)	12857	606	457.24	+	1.33	7.52e-21	6.44e-18
nitrogen compound metabolic process (GO:0006807)	6439	300	228.99	+	1.31	3.28e-07	3.51e-05
primary metabolic process (GO:0044238)	7594	355	270.07	+	1.31	7.08e-09	9.43e-07

## Sheet: CC vs SC-Down- GO (Bp)
Supplementary Table S5 – Gene Ontology classification (Biological process - Downregulated Genes) in i-amiCHLI transgenic plants after Dex treatment (pairwise comparison - CC vs SC)
GO biological process complete	Arabidopsis thaliana - REFLIST (27416)	2199	(expected)	(over/under)	(fold Enrichment)	(raw P-value)	(FDR)
xanthophyll biosynthetic process (GO:0016123)	8	8	0.64	+	12.47	6.83e-06	0.000276			Analysis Type:	PANTHER Overrepresentation Test (Released 20200728)
regulation of production of miRNAs involved in gene silencing by miRNA (GO:1903798)	4	4	0.32	+	12.47	0.00166	0.0295			Annotation Version and Release Date:	GO Ontology database DOI: 10.5281/zenodo.3954044 Released 2020-07-16
positive regulation of unidimensional cell growth (GO:0051512)	5	5	0.4	+	12.47	0.000412	0.00968			Analyzed List:	1 (Arabidopsis thaliana)
ammonia assimilation cycle (GO:0019676)	6	5	0.48	+	10.39	0.00071	0.0149			Reference List:	Arabidopsis thaliana (all genes in database)
regulation of response to reactive oxygen species (GO:1901031)	5	4	0.4	+	9.97	0.00282	0.0449			Test Type:	FISHER
inositol biosynthetic process (GO:0006021)	5	4	0.4	+	9.97	0.00282	0.0447			Correction:	FDR
cellular alkane metabolic process (GO:0043446)	5	4	0.4	+	9.97	0.00282	0.0446
negative regulation of photosynthesis, light reaction (GO:0043155)	11	8	0.88	+	9.07	3.28e-05	0.00105
photoinhibition (GO:0010205)	11	8	0.88	+	9.07	3.28e-05	0.00105
carotene biosynthetic process (GO:0016120)	7	5	0.56	+	8.91	0.00114	0.0217
nitrogen utilization (GO:0019740)	7	5	0.56	+	8.91	0.00114	0.0216
plastoquinone biosynthetic process (GO:0010236)	7	5	0.56	+	8.91	0.00114	0.0216
carotenoid biosynthetic process (GO:0016117)	22	15	1.76	+	8.5	2.14e-08	1.39e-06
tetraterpenoid biosynthetic process (GO:0016109)	22	15	1.76	+	8.5	2.14e-08	1.38e-06
xanthophyll metabolic process (GO:0016122)	15	10	1.2	+	8.31	5.78e-06	0.00024
chorismate biosynthetic process (GO:0009423)	11	7	0.88	+	7.93	0.000189	0.00489
carbon utilization (GO:0015976)	8	5	0.64	+	7.79	0.00174	0.0305
hydrogen peroxide biosynthetic process (GO:0050665)	8	5	0.64	+	7.79	0.00174	0.0304
galactolipid biosynthetic process (GO:0019375)	13	8	1.04	+	7.67	7.71e-05	0.00226
fat-soluble vitamin metabolic process (GO:0006775)	10	6	0.8	+	7.48	0.000695	0.0149
carotenoid metabolic process (GO:0016116)	30	18	2.41	+	7.48	3.7e-09	2.64e-07
tetraterpenoid metabolic process (GO:0016108)	30	18	2.41	+	7.48	3.7e-09	2.61e-07
fat-soluble vitamin biosynthetic process (GO:0042362)	10	6	0.8	+	7.48	0.000695	0.0148
chorismate metabolic process (GO:0046417)	15	9	1.2	+	7.48	3.16e-05	0.00102
negative regulation of photosynthesis (GO:1905156)	14	8	1.12	+	7.12	0.000113	0.0032
circadian regulation of gene expression (GO:0032922)	9	5	0.72	+	6.93	0.00255	0.0415
regulation of production of small RNA involved in gene silencing by RNA (GO:0070920)	9	5	0.72	+	6.93	0.00255	0.0414
vitamin E metabolic process (GO:0042360)	9	5	0.72	+	6.93	0.00255	0.0413
vitamin E biosynthetic process (GO:0010189)	9	5	0.72	+	6.93	0.00255	0.0412
glycine biosynthetic process (GO:0006545)	11	6	0.88	+	6.8	0.00101	0.0197
galactolipid metabolic process (GO:0019374)	15	8	1.2	+	6.65	0.000162	0.00432
regulation of photosynthesis, light reaction (GO:0042548)	23	12	1.84	+	6.5	4.53e-06	0.000195
chlorophyll biosynthetic process (GO:0015995)	41	21	3.29	+	6.39	1.65e-09	1.28e-07
glycine metabolic process (GO:0006544)	18	9	1.44	+	6.23	9.24e-05	0.00268
homoserine metabolic process (GO:0009092)	12	6	0.96	+	6.23	0.00142	0.0255
photosynthesis, light harvesting in photosystem I (GO:0009768)	24	12	1.93	+	6.23	6.33e-06	0.00026
reactive oxygen species biosynthetic process (GO:1903409)	14	7	1.12	+	6.23	0.000566	0.0125
regulation of generation of precursor metabolites and energy (GO:0043467)	29	14	2.33	+	6.02	1.49e-06	6.8e-05
dicarboxylic acid biosynthetic process (GO:0043650)	21	10	1.68	+	5.94	5.19e-05	0.00158
regulation of photosynthesis (GO:0010109)	40	19	3.21	+	5.92	2.52e-08	1.61e-06
response to low light intensity stimulus (GO:0009645)	19	9	1.52	+	5.91	0.000127	0.00348
glutamine metabolic process (GO:0006541)	15	7	1.2	+	5.82	0.000777	0.0162
response to high light intensity (GO:0009644)	60	27	4.81	+	5.61	7.99e-11	7.48e-09
carotene metabolic process (GO:0016119)	18	8	1.44	+	5.54	0.000423	0.00989
chlorophyll metabolic process (GO:0015994)	59	26	4.73	+	5.49	2.55e-10	2.15e-08
inositol phosphate catabolic process (GO:0071545)	16	7	1.28	+	5.45	0.00105	0.0203
inositol phosphate dephosphorylation (GO:0046855)	16	7	1.28	+	5.45	0.00105	0.0202
porphyrin-containing compound biosynthetic process (GO:0006779)	48	21	3.85	+	5.45	1.46e-08	9.81e-07
gluconeogenesis (GO:0006094)	23	10	1.84	+	5.42	9.44e-05	0.00272
photosynthesis, light harvesting (GO:0009765)	42	18	3.37	+	5.34	1.98e-07	1.08e-05
quinone biosynthetic process (GO:1901663)	38	16	3.05	+	5.25	1.13e-06	5.35e-05
quinone metabolic process (GO:1901661)	38	16	3.05	+	5.25	1.13e-06	5.31e-05
ubiquinone biosynthetic process (GO:0006744)	24	10	1.93	+	5.19	0.000125	0.00346
ubiquinone metabolic process (GO:0006743)	24	10	1.93	+	5.19	0.000125	0.00344
serine family amino acid catabolic process (GO:0009071)	17	7	1.36	+	5.13	0.00138	0.0251
photosynthetic electron transport in photosystem I (GO:0009773)	17	7	1.36	+	5.13	0.00138	0.025
ketone biosynthetic process (GO:0042181)	39	16	3.13	+	5.11	1.48e-06	6.82e-05
tetrapyrrole biosynthetic process (GO:0033014)	52	21	4.17	+	5.03	4.4e-08	2.74e-06
unsaturated fatty acid biosynthetic process (GO:0006636)	23	9	1.84	+	4.88	0.000394	0.00943
Golgi to plasma membrane transport (GO:0006893)	18	7	1.44	+	4.85	0.0018	0.0311
phosphorylated carbohydrate dephosphorylation (GO:0046838)	18	7	1.44	+	4.85	0.0018	0.031
cellular ketone metabolic process (GO:0042180)	54	21	4.33	+	4.85	7.38e-08	4.37e-06
hexose biosynthetic process (GO:0019319)	26	10	2.09	+	4.8	0.000211	0.0054
dicarboxylic acid metabolic process (GO:0043648)	89	34	7.14	+	4.76	1.13e-11	1.18e-09
cytoplasmic translational initiation (GO:0002183)	21	8	1.68	+	4.75	0.000952	0.0191
mucilage metabolic process involved in seed coat development (GO:0048359)	21	8	1.68	+	4.75	0.000952	0.019
unsaturated fatty acid metabolic process (GO:0033559)	24	9	1.93	+	4.68	0.000506	0.0114
tRNA aminoacylation (GO:0043039)	60	22	4.81	+	4.57	8.43e-08	4.9e-06
amino acid activation (GO:0043038)	60	22	4.81	+	4.57	8.43e-08	4.85e-06
porphyrin-containing compound metabolic process (GO:0006778)	71	26	5.69	+	4.57	5.92e-09	4.12e-07
detection of light stimulus (GO:0009583)	22	8	1.76	+	4.53	0.00121	0.0226
tRNA aminoacylation for protein translation (GO:0006418)	58	21	4.65	+	4.51	1.96e-07	1.07e-05
pigment biosynthetic process (GO:0046148)	111	40	8.9	+	4.49	8.04e-13	1e-10
lignin biosynthetic process (GO:0009809)	42	15	3.37	+	4.45	1.22e-05	0.000464
tetrapyrrole metabolic process (GO:0033013)	73	26	5.86	+	4.44	9.44e-09	6.5e-07
pyruvate metabolic process (GO:0006090)	79	28	6.34	+	4.42	2.82e-09	2.13e-07
regulation of chlorophyll biosynthetic process (GO:0010380)	20	7	1.6	+	4.36	0.00291	0.0454
photosystem II assembly (GO:0010207)	26	9	2.09	+	4.32	0.00081	0.0168
polyol catabolic process (GO:0046174)	26	9	2.09	+	4.32	0.00081	0.0168
serine family amino acid metabolic process (GO:0009069)	58	20	4.65	+	4.3	7.14e-07	3.5e-05
protein refolding (GO:0042026)	32	11	2.57	+	4.29	0.00023	0.00575
vitamin biosynthetic process (GO:0009110)	59	20	4.73	+	4.23	8.9e-07	4.29e-05
starch biosynthetic process (GO:0019252)	33	11	2.65	+	4.16	0.000286	0.00709
hydrogen peroxide metabolic process (GO:0042743)	36	12	2.89	+	4.16	0.000153	0.0041
translational elongation (GO:0006414)	33	11	2.65	+	4.16	0.000286	0.00707
cellular aldehyde metabolic process (GO:0006081)	48	16	3.85	+	4.16	1.28e-05	0.000483
pigment metabolic process (GO:0042440)	133	44	10.67	+	4.12	6.58e-13	8.38e-11
vitamin metabolic process (GO:0006766)	70	23	5.61	+	4.1	2.19e-07	1.18e-05
aspartate family amino acid biosynthetic process (GO:0009067)	46	15	3.69	+	4.07	2.94e-05	0.000955
serine family amino acid biosynthetic process (GO:0009070)	43	14	3.45	+	4.06	5.45e-05	0.00166
detection of abiotic stimulus (GO:0009582)	28	9	2.25	+	4.01	0.00125	0.0231
detection of external stimulus (GO:0009581)	28	9	2.25	+	4.01	0.00125	0.023
lignin metabolic process (GO:0009808)	53	17	4.25	+	4	1.05e-05	0.000407
aromatic amino acid family biosynthetic process (GO:0009073)	63	20	5.05	+	3.96	2.06e-06	9.19e-05
ATP generation from ADP (GO:0006757)	54	17	4.33	+	3.92	1.29e-05	0.000483
glycolytic process (GO:0006096)	54	17	4.33	+	3.92	1.29e-05	0.00048
photosynthesis, light reaction (GO:0019684)	128	40	10.27	+	3.9	3.08e-11	3.12e-09
monosaccharide biosynthetic process (GO:0046364)	48	15	3.85	+	3.9	4.41e-05	0.00137
ribonucleoside diphosphate metabolic process (GO:0009185)	61	19	4.89	+	3.88	4.63e-06	0.000198
glutamine family amino acid biosynthetic process (GO:0009084)	29	9	2.33	+	3.87	0.00153	0.0273
glucose metabolic process (GO:0006006)	42	13	3.37	+	3.86	0.000152	0.0041
cysteine metabolic process (GO:0006534)	26	8	2.09	+	3.84	0.00289	0.0454
protein repair (GO:0030091)	26	8	2.09	+	3.84	0.00289	0.0452
response to light intensity (GO:0009642)	144	44	11.55	+	3.81	6.03e-12	6.81e-10
ADP metabolic process (GO:0046031)	56	17	4.49	+	3.78	1.91e-05	0.000689
purine ribonucleoside diphosphate metabolic process (GO:0009179)	56	17	4.49	+	3.78	1.91e-05	0.000685
purine nucleoside diphosphate metabolic process (GO:0009135)	56	17	4.49	+	3.78	1.91e-05	0.00068
sterol biosynthetic process (GO:0016126)	33	10	2.65	+	3.78	0.000988	0.0195
translational initiation (GO:0006413)	53	16	4.25	+	3.76	3.52e-05	0.00112
aspartate family amino acid metabolic process (GO:0009066)	63	19	5.05	+	3.76	6.82e-06	0.000278
organic hydroxy compound catabolic process (GO:1901616)	44	13	3.53	+	3.68	0.000223	0.00568
alcohol catabolic process (GO:0046164)	34	10	2.73	+	3.67	0.00119	0.0223
photosynthesis (GO:0015979)	192	56	15.4	+	3.64	4.22e-14	5.87e-12
cellular amino acid biosynthetic process (GO:0008652)	206	60	16.52	+	3.63	5.53e-15	8.71e-13
nucleoside diphosphate phosphorylation (GO:0006165)	62	18	4.97	+	3.62	1.82e-05	0.000659
nucleotide phosphorylation (GO:0046939)	66	19	5.29	+	3.59	1.19e-05	0.000456
photorespiration (GO:0009853)	42	12	3.37	+	3.56	0.000497	0.0113
glucose 6-phosphate metabolic process (GO:0051156)	42	12	3.37	+	3.56	0.000497	0.0113
water-soluble vitamin biosynthetic process (GO:0042364)	49	14	3.93	+	3.56	0.000174	0.00456
aromatic amino acid family metabolic process (GO:0009072)	88	25	7.06	+	3.54	6.53e-07	3.23e-05
water-soluble vitamin metabolic process (GO:0006767)	60	17	4.81	+	3.53	3.99e-05	0.00126
sulfur amino acid biosynthetic process (GO:0000097)	39	11	3.13	+	3.52	0.000922	0.0186
nucleoside diphosphate metabolic process (GO:0009132)	75	21	6.02	+	3.49	6.04e-06	0.000249
regulation of response to red or far red light (GO:2000030)	43	12	3.45	+	3.48	0.000593	0.0129
nucleobase metabolic process (GO:0009112)	36	10	2.89	+	3.46	0.00171	0.0302
chloroplast organization (GO:0009658)	235	65	18.85	+	3.45	3.27e-15	5.43e-13
reactive oxygen species metabolic process (GO:0072593)	69	19	5.53	+	3.43	2.01e-05	0.000703
inositol phosphate metabolic process (GO:0043647)	33	9	2.65	+	3.4	0.00319	0.049
seed coat development (GO:0010214)	44	12	3.53	+	3.4	0.000704	0.0148
mucilage metabolic process (GO:0010191)	37	10	2.97	+	3.37	0.00203	0.0347
response to red light (GO:0010114)	63	17	5.05	+	3.36	6.67e-05	0.00198
cellular amino acid metabolic process (GO:0006520)	397	107	31.84	+	3.36	1.94e-23	7.72e-21
alpha-amino acid biosynthetic process (GO:1901607)	183	49	14.68	+	3.34	2.12e-11	2.19e-09
cellular metabolic compound salvage (GO:0043094)	76	20	6.1	+	3.28	2.14e-05	0.000736
starch metabolic process (GO:0005982)	61	16	4.89	+	3.27	0.000143	0.00387
protein targeting to chloroplast (GO:0045036)	46	12	3.69	+	3.25	0.00098	0.0195
establishment of protein localization to chloroplast (GO:0072596)	46	12	3.69	+	3.25	0.00098	0.0194
photosynthetic electron transport chain (GO:0009767)	46	12	3.69	+	3.25	0.00098	0.0194
cellular detoxification (GO:1990748)	39	10	3.13	+	3.2	0.00282	0.0445
sulfur amino acid metabolic process (GO:0000096)	55	14	4.41	+	3.17	0.000472	0.0109
small molecule biosynthetic process (GO:0044283)	642	161	51.49	+	3.13	9.92e-32	4.56e-29
alpha-amino acid metabolic process (GO:1901605)	280	70	22.46	+	3.12	2.05e-14	3.07e-12
protein localization to chloroplast (GO:0072598)	48	12	3.85	+	3.12	0.00134	0.0244
NADP metabolic process (GO:0006739)	44	11	3.53	+	3.12	0.0021	0.0356
regulation of circadian rhythm (GO:0042752)	56	14	4.49	+	3.12	0.000551	0.0123
alpha-amino acid catabolic process (GO:1901606)	88	22	7.06	+	3.12	1.68e-05	0.000612
plastid organization (GO:0009657)	306	76	24.54	+	3.1	2.12e-15	3.62e-13
fatty acid biosynthetic process (GO:0006633)	133	33	10.67	+	3.09	1.72e-07	9.54e-06
response to cadmium ion (GO:0046686)	315	78	25.27	+	3.09	1.04e-15	1.89e-13
organic acid biosynthetic process (GO:0016053)	473	116	37.94	+	3.06	1.9e-22	6.33e-20
carboxylic acid biosynthetic process (GO:0046394)	473	116	37.94	+	3.06	1.9e-22	6e-20
chaperone-mediated protein folding (GO:0061077)	62	15	4.97	+	3.02	0.000476	0.011
monocarboxylic acid biosynthetic process (GO:0072330)	211	51	16.92	+	3.01	1.9e-10	1.67e-08
glutamine family amino acid metabolic process (GO:0009064)	58	14	4.65	+	3.01	0.000741	0.0155
monocarboxylic acid metabolic process (GO:0032787)	439	105	35.21	+	2.98	9.34e-20	2.43e-17
cellular response to light stimulus (GO:0071482)	105	25	8.42	+	2.97	9.48e-06	0.000371
cellular amino acid catabolic process (GO:0009063)	97	23	7.78	+	2.96	2.24e-05	0.000767
mitochondrial gene expression (GO:0140053)	55	13	4.41	+	2.95	0.00133	0.0244
carboxylic acid transmembrane transport (GO:1905039)	55	13	4.41	+	2.95	0.00133	0.0244
organic acid transmembrane transport (GO:1903825)	55	13	4.41	+	2.95	0.00133	0.0243
carboxylic acid metabolic process (GO:0019752)	914	215	73.31	+	2.93	1.28e-38	8.49e-36
circadian rhythm (GO:0007623)	115	27	9.22	+	2.93	5.3e-06	0.000224
rhythmic process (GO:0048511)	115	27	9.22	+	2.93	5.3e-06	0.000222
chaperone cofactor-dependent protein refolding (GO:0051085)	47	11	3.77	+	2.92	0.00325	0.0498
'de novo' posttranslational protein folding (GO:0051084)	47	11	3.77	+	2.92	0.00325	0.0497
regulation of reactive oxygen species metabolic process (GO:2000377)	57	13	4.57	+	2.84	0.00175	0.0304
fatty acid metabolic process (GO:0006631)	220	50	17.65	+	2.83	2.52e-09	1.93e-07
phenylpropanoid biosynthetic process (GO:0009699)	88	20	7.06	+	2.83	0.000123	0.00343
cellular response to phosphate starvation (GO:0016036)	75	17	6.02	+	2.83	0.000396	0.00941
cellular response to radiation (GO:0071478)	111	25	8.9	+	2.81	2.13e-05	0.000738
peptidyl-proline modification (GO:0018208)	58	13	4.65	+	2.79	0.002	0.0344
polyol metabolic process (GO:0019751)	63	14	5.05	+	2.77	0.00147	0.0263
detection of stimulus (GO:0051606)	59	13	4.73	+	2.75	0.00228	0.0383
phenylpropanoid metabolic process (GO:0009698)	109	24	8.74	+	2.75	4.22e-05	0.00132
generation of precursor metabolites and energy (GO:0006091)	377	83	30.24	+	2.74	4.74e-14	6.44e-12
hexose metabolic process (GO:0019318)	87	19	6.98	+	2.72	0.000279	0.00696
oxoacid metabolic process (GO:0043436)	1018	222	81.65	+	2.72	1.19e-35	6.48e-33
organic acid metabolic process (GO:0006082)	1021	222	81.89	+	2.71	1.62e-35	8.1e-33
nucleotide metabolic process (GO:0009117)	281	61	22.54	+	2.71	2.27e-10	1.97e-08
purine ribonucleotide metabolic process (GO:0009150)	199	43	15.96	+	2.69	8.6e-08	4.9e-06
anion transmembrane transport (GO:0098656)	107	23	8.58	+	2.68	0.000126	0.00346
response to metal ion (GO:0010038)	433	93	34.73	+	2.68	5.36e-15	8.67e-13
nucleoside phosphate metabolic process (GO:0006753)	285	61	22.86	+	2.67	2.93e-10	2.43e-08
tRNA metabolic process (GO:0006399)	178	38	14.28	+	2.66	6.21e-07	3.12e-05
ribonucleotide metabolic process (GO:0009259)	225	48	18.05	+	2.66	2.07e-08	1.36e-06
terpenoid metabolic process (GO:0006721)	150	32	12.03	+	2.66	5.09e-06	0.000216
regulation of stomatal movement (GO:0010119)	94	20	7.54	+	2.65	0.000412	0.00971
monosaccharide metabolic process (GO:0005996)	123	26	9.87	+	2.64	4.76e-05	0.00146
organic acid catabolic process (GO:0016054)	162	34	12.99	+	2.62	3.27e-06	0.000143
carboxylic acid catabolic process (GO:0046395)	162	34	12.99	+	2.62	3.27e-06	0.000142
sulfur compound biosynthetic process (GO:0044272)	143	30	11.47	+	2.62	1.28e-05	0.000485
purine nucleotide metabolic process (GO:0006163)	217	45	17.41	+	2.59	1.45e-07	8.12e-06
ribose phosphate metabolic process (GO:0019693)	234	48	18.77	+	2.56	6.46e-08	3.86e-06
small molecule catabolic process (GO:0044282)	239	49	19.17	+	2.56	4.71e-08	2.9e-06
response to blue light (GO:0009637)	88	18	7.06	+	2.55	0.00106	0.0204
nucleobase-containing small molecule metabolic process (GO:0055086)	383	78	30.72	+	2.54	8.84e-12	9.44e-10
purine-containing compound metabolic process (GO:0072521)	241	49	19.33	+	2.53	5.7e-08	3.48e-06
alcohol metabolic process (GO:0006066)	119	24	9.54	+	2.51	0.000154	0.00411
small molecule metabolic process (GO:0044281)	1513	305	121.36	+	2.51	2.47e-43	2.11e-40
ribonucleotide biosynthetic process (GO:0009260)	135	27	10.83	+	2.49	6.54e-05	0.00196
purine ribonucleotide biosynthetic process (GO:0009152)	111	22	8.9	+	2.47	0.000351	0.00855
lipid biosynthetic process (GO:0008610)	510	100	40.91	+	2.44	5.73e-14	7.62e-12
seed germination (GO:0009845)	97	19	7.78	+	2.44	0.00102	0.0198
response to light stimulus (GO:0009416)	712	139	57.11	+	2.43	8.98e-19	2.07e-16
response to nematode (GO:0009624)	82	16	6.58	+	2.43	0.00278	0.0444
nucleotide biosynthetic process (GO:0009165)	170	33	13.64	+	2.42	1.97e-05	0.000694
response to red or far red light (GO:0009639)	196	38	15.72	+	2.42	6.87e-06	0.000276
ribose phosphate biosynthetic process (GO:0046390)	140	27	11.23	+	2.4	0.000141	0.00383
response to radiation (GO:0009314)	737	141	59.11	+	2.39	2.04e-18	4.36e-16
organophosphate metabolic process (GO:0019637)	571	109	45.8	+	2.38	2.05e-14	3e-12
nucleoside phosphate biosynthetic process (GO:1901293)	173	33	13.88	+	2.38	2.54e-05	0.000858
isoprenoid metabolic process (GO:0006720)	190	36	15.24	+	2.36	1.62e-05	0.000594
terpenoid biosynthetic process (GO:0016114)	122	23	9.79	+	2.35	0.000608	0.0132
purine nucleotide biosynthetic process (GO:0006164)	117	22	9.38	+	2.34	0.000855	0.0175
glucan biosynthetic process (GO:0009250)	112	21	8.98	+	2.34	0.00121	0.0225
lipid modification (GO:0030258)	107	20	8.58	+	2.33	0.00171	0.0301
organic hydroxy compound biosynthetic process (GO:1901617)	172	32	13.8	+	2.32	6.79e-05	0.002
purine-containing compound biosynthetic process (GO:0072522)	124	23	9.95	+	2.31	0.000681	0.0147
cellular response to environmental stimulus (GO:0104004)	189	35	15.16	+	2.31	2.84e-05	0.000945
cellular response to abiotic stimulus (GO:0071214)	189	35	15.16	+	2.31	2.84e-05	0.000939
cellular glucan metabolic process (GO:0006073)	189	35	15.16	+	2.31	2.84e-05	0.000934
cellular carbohydrate metabolic process (GO:0044262)	378	70	30.32	+	2.31	3.05e-09	2.23e-07
organic hydroxy compound metabolic process (GO:1901615)	292	54	23.42	+	2.31	2.36e-07	1.25e-05
cellular lipid metabolic process (GO:0044255)	687	127	55.1	+	2.3	1.07e-15	1.88e-13
glucan metabolic process (GO:0044042)	197	36	15.8	+	2.28	2.57e-05	0.000862
seedling development (GO:0090351)	121	22	9.71	+	2.27	0.00107	0.0207
response to heat (GO:0009408)	226	41	18.13	+	2.26	9.44e-06	0.000372
organic cyclic compound biosynthetic process (GO:1901362)	891	161	71.47	+	2.25	8.71e-19	2.09e-16
response to inorganic substance (GO:0010035)	908	164	72.83	+	2.25	5.56e-19	1.39e-16
carbohydrate biosynthetic process (GO:0016051)	299	54	23.98	+	2.25	3.71e-07	1.92e-05
response to starvation (GO:0042594)	194	35	15.56	+	2.25	6.15e-05	0.00186
ATP metabolic process (GO:0046034)	145	26	11.63	+	2.24	0.000576	0.0127
protein folding (GO:0006457)	179	32	14.36	+	2.23	0.000104	0.00296
plant-type cell wall organization (GO:0009664)	146	26	11.71	+	2.22	0.0006	0.013
electron transport chain (GO:0022900)	113	20	9.06	+	2.21	0.00235	0.0391
lipid metabolic process (GO:0006629)	824	145	66.09	+	2.19	4.54e-16	8.76e-14
organic acid transport (GO:0015849)	114	20	9.14	+	2.19	0.0025	0.0412
carboxylic acid transport (GO:0046942)	114	20	9.14	+	2.19	0.0025	0.041
organophosphate biosynthetic process (GO:0090407)	332	58	26.63	+	2.18	4.42e-07	2.24e-05
response to reactive oxygen species (GO:0000302)	155	27	12.43	+	2.17	0.000535	0.012
response to temperature stimulus (GO:0009266)	615	107	49.33	+	2.17	6.32e-12	7e-10
negative regulation of post-embryonic development (GO:0048581)	115	20	9.22	+	2.17	0.00268	0.0428
cellular response to nutrient levels (GO:0031669)	173	30	13.88	+	2.16	0.000366	0.00879
response to nutrient levels (GO:0031667)	221	38	17.73	+	2.14	6.27e-05	0.00188
response to karrikin (GO:0080167)	128	22	10.27	+	2.14	0.00244	0.0403
heterocycle biosynthetic process (GO:0018130)	717	123	57.51	+	2.14	3.78e-13	4.92e-11
aromatic compound biosynthetic process (GO:0019438)	800	137	64.17	+	2.14	1.84e-14	2.82e-12
response to carbohydrate (GO:0009743)	152	26	12.19	+	2.13	0.000831	0.0171
isoprenoid biosynthetic process (GO:0008299)	158	27	12.67	+	2.13	0.00065	0.014
cellular polysaccharide metabolic process (GO:0044264)	264	45	21.18	+	2.13	1.51e-05	0.000557
cellular response to starvation (GO:0009267)	159	27	12.75	+	2.12	0.00101	0.0197
organic substance biosynthetic process (GO:1901576)	2659	444	213.27	+	2.08	6.06e-45	6.05e-42
organonitrogen compound biosynthetic process (GO:1901566)	1343	224	107.72	+	2.08	7.43e-22	2.12e-19
biosynthetic process (GO:0009058)	2799	466	224.5	+	2.08	4.5e-47	6.74e-44
cellular response to external stimulus (GO:0071496)	218	36	17.49	+	2.06	0.000167	0.00439
cellular biosynthetic process (GO:0044249)	2571	424	206.22	+	2.06	1.66e-41	1.24e-38
response to cold (GO:0009409)	413	67	33.13	+	2.02	6.23e-07	3.11e-05
phospholipid metabolic process (GO:0006644)	211	34	16.92	+	2.01	0.000501	0.0114
oxidation-reduction process (GO:0055114)	813	130	65.21	+	1.99	7.65e-12	8.33e-10
polysaccharide biosynthetic process (GO:0000271)	207	33	16.6	+	1.99	0.000701	0.0149
cellular carbohydrate biosynthetic process (GO:0034637)	207	33	16.6	+	1.99	0.000701	0.0148
organic anion transport (GO:0015711)	164	26	13.15	+	1.98	0.00307	0.0475
cellular polysaccharide biosynthetic process (GO:0033692)	171	27	13.72	+	1.97	0.00238	0.0395
response to extracellular stimulus (GO:0009991)	261	41	20.93	+	1.96	0.000224	0.00565
cellular response to extracellular stimulus (GO:0031668)	212	33	17	+	1.94	0.000842	0.0173
response to water deprivation (GO:0009414)	354	55	28.39	+	1.94	2.31e-05	0.000787
carbohydrate catabolic process (GO:0016052)	232	36	18.61	+	1.93	0.000583	0.0128
response to acid chemical (GO:0001101)	395	61	31.68	+	1.93	8.12e-06	0.000324
response to water (GO:0009415)	363	56	29.12	+	1.92	1.94e-05	0.000688
carbohydrate derivative metabolic process (GO:1901135)	739	112	59.27	+	1.89	3.57e-09	2.58e-07
organic cyclic compound catabolic process (GO:1901361)	205	31	16.44	+	1.89	0.00245	0.0404
cellular nitrogen compound biosynthetic process (GO:0044271)	1232	185	98.82	+	1.87	2.85e-14	4.06e-12
ion transmembrane transport (GO:0034220)	333	50	26.71	+	1.87	0.000109	0.00309
plant-type cell wall organization or biogenesis (GO:0071669)	260	39	20.85	+	1.87	0.000542	0.0121
anion transport (GO:0006820)	287	43	23.02	+	1.87	0.000297	0.00732
embryo development ending in seed dormancy (GO:0009793)	541	81	43.39	+	1.87	8.59e-07	4.18e-05
aromatic compound catabolic process (GO:0019439)	194	29	15.56	+	1.86	0.00296	0.0459
response to abiotic stimulus (GO:0009628)	2126	316	170.52	+	1.85	1.85e-23	7.9e-21
polysaccharide metabolic process (GO:0005976)	411	61	32.97	+	1.85	2.62e-05	0.000877
embryo development (GO:0009790)	566	83	45.4	+	1.83	1.46e-06	6.77e-05
transmembrane transport (GO:0055085)	857	125	68.74	+	1.82	2.95e-09	2.21e-07
amide biosynthetic process (GO:0043604)	590	86	47.32	+	1.82	1.11e-06	5.33e-05
carbohydrate derivative biosynthetic process (GO:1901137)	454	66	36.41	+	1.81	2.06e-05	0.000716
fruit development (GO:0010154)	742	107	59.51	+	1.8	8.22e-08	4.82e-06
peptidyl-amino acid modification (GO:0018193)	347	50	27.83	+	1.8	0.000229	0.00577
carbohydrate metabolic process (GO:0005975)	954	137	76.52	+	1.79	1.4e-09	1.1e-07
sulfur compound metabolic process (GO:0006790)	350	50	28.07	+	1.78	0.000335	0.00817
seed development (GO:0048316)	718	102	57.59	+	1.77	3.22e-07	1.67e-05
cell wall organization (GO:0071555)	270	38	21.66	+	1.75	0.00205	0.0348
developmental growth involved in morphogenesis (GO:0060560)	330	46	26.47	+	1.74	0.000979	0.0195
cell growth (GO:0016049)	381	53	30.56	+	1.73	0.000407	0.00963
organic cyclic compound metabolic process (GO:1901360)	2597	359	208.3	+	1.72	6.72e-22	2.01e-19
unidimensional cell growth (GO:0009826)	284	39	22.78	+	1.71	0.00264	0.0423
cellular amide metabolic process (GO:0043603)	721	99	57.83	+	1.71	1.9e-06	8.59e-05
developmental growth (GO:0048589)	379	52	30.4	+	1.71	0.000562	0.0124
response to salt stress (GO:0009651)	445	61	35.69	+	1.71	0.00021	0.00539
ncRNA metabolic process (GO:0034660)	454	62	36.41	+	1.7	0.000177	0.00462
nucleobase-containing compound biosynthetic process (GO:0034654)	514	70	41.23	+	1.7	8.3e-05	0.00242
growth (GO:0040007)	437	59	35.05	+	1.68	0.000362	0.00873
cellular aromatic compound metabolic process (GO:0006725)	2509	337	201.24	+	1.67	1.08e-18	2.39e-16
cell wall organization or biogenesis (GO:0071554)	501	67	40.18	+	1.67	0.000182	0.00475
peptide biosynthetic process (GO:0043043)	516	69	41.39	+	1.67	0.000163	0.00432
translation (GO:0006412)	511	68	40.99	+	1.66	0.000209	0.00539
external encapsulating structure organization (GO:0045229)	316	42	25.35	+	1.66	0.00312	0.0482
heterocycle metabolic process (GO:0046483)	2382	316	191.06	+	1.65	7.58e-17	1.56e-14
response to oxidative stress (GO:0006979)	455	59	36.49	+	1.62	0.000876	0.0178
cell morphogenesis (GO:0000902)	363	47	29.12	+	1.61	0.0031	0.0479
response to osmotic stress (GO:0006970)	526	68	42.19	+	1.61	0.000356	0.00862
regulation of post-embryonic development (GO:0048580)	395	51	31.68	+	1.61	0.0025	0.041
response to chemical (GO:0042221)	2682	344	215.12	+	1.6	2.23e-16	4.45e-14
organic substance transport (GO:0071702)	1025	131	82.21	+	1.59	1.34e-06	6.28e-05
response to oxygen-containing compound (GO:1901700)	1511	193	121.2	+	1.59	2.96e-09	2.19e-07
cellular metabolic process (GO:0044237)	7608	966	610.23	+	1.58	2.61e-54	5.2e-51
cellular response to oxygen-containing compound (GO:1901701)	512	65	41.07	+	1.58	0.000945	0.019
response to bacterium (GO:0009617)	506	64	40.59	+	1.58	0.000904	0.0183
post-embryonic development (GO:0009791)	1472	186	118.07	+	1.58	1.1e-08	7.48e-07
organic substance catabolic process (GO:1901575)	1338	169	107.32	+	1.57	5.9e-08	3.57e-06
response to alcohol (GO:0097305)	500	63	40.1	+	1.57	0.00112	0.0213
defense response to bacterium (GO:0042742)	413	52	33.13	+	1.57	0.00313	0.0481
cellular nitrogen compound metabolic process (GO:0034641)	2862	360	229.56	+	1.57	4.57e-16	8.54e-14
phosphorus metabolic process (GO:0006793)	1890	236	151.59	+	1.56	2.31e-10	1.98e-08
response to external stimulus (GO:0009605)	1508	188	120.95	+	1.55	2.7e-08	1.7e-06
metabolic process (GO:0008152)	8677	1077	695.97	+	1.55	8.51e-59	2.55e-55
protein-containing complex assembly (GO:0065003)	533	66	42.75	+	1.54	0.00155	0.0276
phosphate-containing compound metabolic process (GO:0006796)	1845	228	147.98	+	1.54	1.31e-09	1.04e-07
peptide metabolic process (GO:0006518)	583	72	46.76	+	1.54	0.000866	0.0177
anatomical structure morphogenesis (GO:0009653)	886	109	71.06	+	1.53	4.56e-05	0.00141
response to abscisic acid (GO:0009737)	496	61	39.78	+	1.53	0.00242	0.0402
reproductive structure development (GO:0048608)	1198	147	96.09	+	1.53	1.99e-06	8.97e-05
reproductive system development (GO:0061458)	1200	147	96.25	+	1.53	2.58e-06	0.000114
organic substance metabolic process (GO:0071704)	7842	959	629	+	1.52	1.1e-46	1.32e-43
catabolic process (GO:0009056)	1458	178	116.94	+	1.52	2.41e-07	1.26e-05
ion transport (GO:0006811)	680	83	54.54	+	1.52	0.000451	0.0105
nucleobase-containing compound metabolic process (GO:0006139)	2082	254	166.99	+	1.52	3.49e-10	2.86e-08
establishment of localization (GO:0051234)	2304	281	184.8	+	1.52	3.47e-11	3.46e-09
transport (GO:0006810)	2257	275	181.03	+	1.52	6.64e-11	6.31e-09
protein-containing complex subunit organization (GO:0043933)	609	74	48.85	+	1.51	0.00111	0.0212
response to lipid (GO:0033993)	670	81	53.74	+	1.51	0.000691	0.0148
cellular component organization (GO:0016043)	2401	290	192.58	+	1.51	4.6e-11	4.44e-09
multicellular organism development (GO:0007275)	2436	294	195.39	+	1.5	3.64e-11	3.57e-09
multicellular organismal process (GO:0032501)	2711	326	217.45	+	1.5	3.16e-12	3.63e-10
anatomical structure development (GO:0048856)	2824	339	226.51	+	1.5	1.26e-12	1.54e-10
gene expression (GO:0010467)	1601	192	128.41	+	1.5	2.24e-07	1.19e-05
organonitrogen compound metabolic process (GO:1901564)	4613	552	370	+	1.49	5.87e-21	1.6e-18
primary metabolic process (GO:0044238)	7216	861	578.79	+	1.49	3.06e-36	1.83e-33
localization (GO:0051179)	2468	294	197.95	+	1.49	1.29e-10	1.15e-08
tissue development (GO:0009888)	605	72	48.53	+	1.48	0.00227	0.0382
nitrogen compound transport (GO:0071705)	844	100	67.7	+	1.48	0.000312	0.00765
developmental process involved in reproduction (GO:0003006)	1427	169	114.46	+	1.48	2.31e-06	0.000102
developmental process (GO:0032502)	2979	352	238.94	+	1.47	2.47e-12	2.9e-10
amide transport (GO:0042886)	652	77	52.3	+	1.47	0.00201	0.0344
macromolecule biosynthetic process (GO:0009059)	1323	156	106.12	+	1.47	8.88e-06	0.000352
system development (GO:0048731)	1849	218	148.31	+	1.47	1e-07	5.67e-06
negative regulation of metabolic process (GO:0009892)	662	78	53.1	+	1.47	0.00173	0.0304
response to stress (GO:0006950)	3090	364	247.84	+	1.47	1.54e-12	1.84e-10
cellular component assembly (GO:0022607)	834	98	66.89	+	1.47	0.000466	0.0108
response to stimulus (GO:0050896)	5567	652	446.52	+	1.46	2.5e-23	9.33e-21
RNA metabolic process (GO:0016070)	1293	150	103.71	+	1.45	2.87e-05	0.000938
cellular component organization or biogenesis (GO:0071840)	2806	323	225.07	+	1.44	3.96e-10	3.2e-08
cellular macromolecule localization (GO:0070727)	687	79	55.1	+	1.43	0.00326	0.0496
cellular catabolic process (GO:0044248)	1214	139	97.37	+	1.43	0.000102	0.00291
nitrogen compound metabolic process (GO:0006807)	6145	703	492.88	+	1.43	5.43e-23	1.91e-20
cellular process (GO:0009987)	11959	1368	959.22	+	1.43	1.75e-63	1.05e-59
establishment of localization in cell (GO:0051649)	763	87	61.2	+	1.42	0.00223	0.0377
cellular macromolecule biosynthetic process (GO:0034645)	1268	144	101.7	+	1.42	9.28e-05	0.00268
organelle organization (GO:0006996)	1686	190	135.23	+	1.4	9.71e-06	0.000377
cellular response to stress (GO:0033554)	1119	126	89.75	+	1.4	0.000394	0.0094
cellular localization (GO:0051641)	928	104	74.43	+	1.4	0.00162	0.0288
response to external biotic stimulus (GO:0043207)	1092	120	87.59	+	1.37	0.00116	0.0219
response to other organism (GO:0051707)	1092	120	87.59	+	1.37	0.00116	0.0218
interspecies interaction between organisms (GO:0044419)	1120	123	89.83	+	1.37	0.00109	0.0208
response to biotic stimulus (GO:0009607)	1093	120	87.67	+	1.37	0.0014	0.0252
negative regulation of biological process (GO:0048519)	1112	122	89.19	+	1.37	0.00126	0.0232
plant organ development (GO:0099402)	996	109	79.89	+	1.36	0.00232	0.0388
cellular component biogenesis (GO:0044085)	1316	144	105.55	+	1.36	0.000484	0.0111
response to organic substance (GO:0010033)	1711	187	137.24	+	1.36	6.57e-05	0.00195
reproductive process (GO:0022414)	1714	185	137.48	+	1.35	0.000118	0.00331
reproduction (GO:0000003)	1724	186	138.28	+	1.35	0.000122	0.00341
cellular response to chemical stimulus (GO:0070887)	1088	117	87.27	+	1.34	0.00289	0.0452
phosphorylation (GO:0016310)	1216	130	97.53	+	1.33	0.00199	0.0343
response to endogenous stimulus (GO:0009719)	1274	136	102.19	+	1.33	0.00175	0.0305
response to hormone (GO:0009725)	1237	131	99.22	+	1.32	0.00258	0.0416
nucleic acid metabolic process (GO:0090304)	1703	174	136.6	+	1.27	0.00227	0.0382
cellular response to stimulus (GO:0051716)	2521	256	202.21	+	1.27	0.000223	0.00567
cellular macromolecule metabolic process (GO:0044260)	4404	447	353.24	+	1.27	4.04e-07	2.07e-05
macromolecule metabolic process (GO:0043170)	5482	553	439.7	+	1.26	1.9e-08	1.26e-06
cellular protein metabolic process (GO:0044267)	3370	338	270.3	+	1.25	4.32e-05	0.00135
protein metabolic process (GO:0019538)	3539	354	283.86	+	1.25	3.51e-05	0.00112
regulation of metabolic process (GO:0019222)	3302	314	264.85	+	1.19	0.00257	0.0415
biological_process (GO:0008150)	21946	1881	1760.26	+	1.07	1.19e-10	1.1e-08
Unclassified (UNCLASSIFIED)	5470	318	438.74	-	0.72	1.19e-10	1.08e-08
protein-DNA complex subunit organization (GO:0071824)	106	0	8.5	-	< 0.01	0.000556	0.0124
protein-DNA complex assembly (GO:0065004)	86	0	6.9	-	< 0.01	0.00287	0.0452
