# Supplementary material for: Transcriptome Analysis Shows Activation of Stress and Defense Responses by Silencing of Chlorophyll Biosynthetic Enzyme CHLI in Transgenic Tobacco
Source: Int J Mol Sci. 2020 Sep 24;21(19):7044. doi: 10.3390/ijms21197044 (PMC7582866; doi:10.3390/ijms21197044)
Supplement: Supplementary file 1 [file ijms-21-07044-s001.zip › Suppl/Table S6_GO STEM.xlsx]

## Sheet: UP-GO (Bp)
Supplementary Table S6 – Summary of Upregulated Gene Ontology (GO) classification (Biological process) in i-amiCHLI transgenic plants after Dex treatment (STEM Analysis)
GO biological process complete	Arabidopsis thaliana - REFLIST (27416)	-3526	expected	over/under	Fold Enrichment	raw P-value	FDR
late endosome to vacuole transport via multivesicular body sorting pathway (GO:0032511)	12	8	1.54	+	5.18	0.001	0.0437
regulation of salicylic acid biosynthetic process (GO:0080142)	12	8	1.54	+	5.18	0.001	0.0434
endosome transport via multivesicular body sorting pathway (GO:0032509)	22	14	2.83	+	4.95	1.99e-05	0.00159
multivesicular body sorting pathway (GO:0071985)	22	14	2.83	+	4.95	1.99e-05	0.00157
late endosome to vacuole transport (GO:0045324)	31	16	3.99	+	4.01	3.64e-05	0.00269
endosomal transport (GO:0016197)	63	27	8.1	+	3.33	1.53e-06	0.000156
response to molecule of bacterial origin (GO:0002237)	34	14	4.37	+	3.2	0.000676	0.0332
plant-type hypersensitive response (GO:0009626)	73	30	9.39	+	3.2	8.29e-07	8.87e-05
defense response to fungus, incompatible interaction (GO:0009817)	49	20	6.3	+	3.17	5.8e-05	0.00399
host programmed cell death induced by symbiont (GO:0034050)	74	30	9.52	+	3.15	1.04e-06	0.000109
telomere maintenance (GO:0000723)	35	14	4.5	+	3.11	0.000849	0.0403
telomere organization (GO:0032200)	35	14	4.5	+	3.11	0.000849	0.04
anatomical structure homeostasis (GO:0060249)	40	15	5.14	+	2.92	0.000958	0.0428
vacuolar transport (GO:0007034)	97	36	12.48	+	2.89	6.11e-07	7.04e-05
starch metabolic process (GO:0005982)	60	21	7.72	+	2.72	0.000276	0.0156
establishment of protein localization to vacuole (GO:0072666)	52	18	6.69	+	2.69	0.000881	0.0406
protein localization to vacuole (GO:0072665)	52	18	6.69	+	2.69	0.000881	0.0403
programmed cell death (GO:0012501)	107	35	13.76	+	2.54	8.06e-06	0.000721
response to wounding (GO:0009611)	211	67	27.14	+	2.47	3.04e-09	7.59e-07
protein autophosphorylation (GO:0046777)	183	54	23.54	+	2.29	5.41e-07	6.35e-05
cell death (GO:0008219)	127	37	16.33	+	2.27	5.72e-05	0.00399
cellular lipid catabolic process (GO:0044242)	90	26	11.57	+	2.25	0.000626	0.031
DNA recombination (GO:0006310)	163	47	20.96	+	2.24	5.36e-06	0.000502
response to chitin (GO:0010200)	138	39	17.75	+	2.2	4.42e-05	0.00323
defense response, incompatible interaction (GO:0009814)	175	49	22.51	+	2.18	6.65e-06	0.000603
innate immune response (GO:0045087)	323	90	41.54	+	2.17	1.13e-09	3.39e-07
immune response (GO:0006955)	330	91	42.44	+	2.14	1.55e-09	4.43e-07
double-strand break repair (GO:0006302)	126	34	16.2	+	2.1	0.000383	0.021
immune system process (GO:0002376)	387	103	49.77	+	2.07	6.67e-10	2.35e-07
regulation of immune system process (GO:0002682)	131	34	16.85	+	2.02	0.000527	0.027
response to jasmonic acid (GO:0009753)	169	43	21.74	+	1.98	0.000186	0.011
organic acid catabolic process (GO:0016054)	151	38	19.42	+	1.96	0.000489	0.0257
carboxylic acid catabolic process (GO:0046395)	151	38	19.42	+	1.96	0.000489	0.0255
response to organonitrogen compound (GO:0010243)	246	61	31.64	+	1.93	1.77e-05	0.00147
response to salicylic acid (GO:0009751)	147	36	18.91	+	1.9	0.000984	0.0436
regulation of defense response (GO:0031347)	251	60	32.28	+	1.86	4.57e-05	0.0033
response to bacterium (GO:0009617)	483	115	62.12	+	1.85	1.7e-08	2.9e-06
vesicle-mediated transport (GO:0016192)	458	108	58.9	+	1.83	7.12e-08	1.09e-05
regulation of response to biotic stimulus (GO:0002831)	174	41	22.38	+	1.83	0.00109	0.0465
defense response to bacterium (GO:0042742)	396	93	50.93	+	1.83	6.22e-07	7.03e-05
regulation of response to external stimulus (GO:0032101)	179	42	23.02	+	1.82	0.000887	0.0402
response to nitrogen compound (GO:1901698)	305	71	39.23	+	1.81	1.86e-05	0.00153
glucan metabolic process (GO:0044042)	220	50	28.29	+	1.77	0.000498	0.0257
cellular glucan metabolic process (GO:0006073)	212	48	27.27	+	1.76	0.00078	0.0376
lipid catabolic process (GO:0016042)	239	53	30.74	+	1.72	0.000578	0.0288
DNA metabolic process (GO:0006259)	477	105	61.35	+	1.71	1.82e-06	0.000182
DNA repair (GO:0006281)	332	73	42.7	+	1.71	7.43e-05	0.00489
response to drug (GO:0042493)	460	101	59.16	+	1.71	3.21e-06	0.000315
response to organic cyclic compound (GO:0014070)	290	63	37.3	+	1.69	0.000366	0.0205
response to antibiotic (GO:0046677)	240	52	30.87	+	1.68	0.00112	0.0471
regulation of signal transduction (GO:0009966)	292	63	37.55	+	1.68	0.000382	0.0212
regulation of response to stress (GO:0080134)	371	80	47.71	+	1.68	6.79e-05	0.00457
RNA modification (GO:0009451)	362	78	46.56	+	1.68	7.69e-05	0.00501
cellular polysaccharide metabolic process (GO:0044264)	284	61	36.53	+	1.67	0.000456	0.0242
regulation of signaling (GO:0023051)	298	64	38.33	+	1.67	0.000434	0.0234
regulation of cell communication (GO:0010646)	300	64	38.58	+	1.66	0.000453	0.0242
cellular response to DNA damage stimulus (GO:0006974)	368	78	47.33	+	1.65	0.000119	0.00741
regulation of response to stimulus (GO:0048583)	690	144	88.74	+	1.62	3.27e-07	4e-05
cellular response to stress (GO:0033554)	1187	243	152.66	+	1.59	1.32e-10	6.6e-08
protein phosphorylation (GO:0006468)	981	200	126.17	+	1.59	7.88e-09	1.68e-06
response to acid chemical (GO:0001101)	1138	230	146.36	+	1.57	9.5e-10	3.16e-07
response to water deprivation (GO:0009414)	347	70	44.63	+	1.57	0.00105	0.0454
response to oxygen-containing compound (GO:1901700)	1534	308	197.29	+	1.56	2.11e-12	1.4e-09
response to water (GO:0009415)	355	71	45.66	+	1.56	0.00119	0.0496
cellular carbohydrate metabolic process (GO:0044262)	406	81	52.22	+	1.55	0.000527	0.0268
response to biotic stimulus (GO:0009607)	1330	259	171.05	+	1.51	1.75e-09	4.56e-07
response to abscisic acid (GO:0009737)	535	104	68.81	+	1.51	0.000194	0.0114
response to alcohol (GO:0097305)	539	104	69.32	+	1.5	0.00026	0.0148
defense response (GO:0006952)	1450	279	186.49	+	1.5	1.09e-09	3.44e-07
defense response to other organism (GO:0098542)	1056	203	135.81	+	1.49	2.82e-07	3.6e-05
response to external biotic stimulus (GO:0043207)	1317	252	169.38	+	1.49	1.29e-08	2.48e-06
response to other organism (GO:0051707)	1317	252	169.38	+	1.49	1.29e-08	2.41e-06
response to organic substance (GO:0010033)	1888	359	242.82	+	1.48	1.2e-11	7.22e-09
amide transport (GO:0042886)	822	155	105.72	+	1.47	2.04e-05	0.00159
response to endogenous stimulus (GO:0009719)	1556	292	200.12	+	1.46	4.35e-09	1.04e-06
peptide transport (GO:0015833)	805	151	103.53	+	1.46	3.33e-05	0.0025
response to stress (GO:0006950)	3575	670	459.78	+	1.46	1.53e-20	9.17e-17
interspecies interaction between organisms (GO:0044419)	1362	255	175.17	+	1.46	5.26e-08	8.74e-06
response to hormone (GO:0009725)	1538	286	197.8	+	1.45	1.37e-08	2.49e-06
protein transport (GO:0015031)	793	147	101.99	+	1.44	7.09e-05	0.00471
response to external stimulus (GO:0009605)	1748	324	224.81	+	1.44	1.64e-09	4.47e-07
establishment of protein localization (GO:0045184)	802	148	103.15	+	1.43	7.76e-05	0.005
response to lipid (GO:0033993)	730	134	93.89	+	1.43	0.000214	0.0123
organic substance transport (GO:0071702)	1294	237	166.42	+	1.42	7.03e-07	7.65e-05
cellular catabolic process (GO:0044248)	1443	262	185.59	+	1.41	3.26e-07	4.07e-05
protein localization (GO:0008104)	889	161	114.34	+	1.41	9.09e-05	0.00573
macromolecule localization (GO:0033036)	1117	202	143.66	+	1.41	1.11e-05	0.000962
response to chemical (GO:0042221)	2883	521	370.79	+	1.41	2.65e-13	3.97e-10
cellular response to stimulus (GO:0051716)	2863	517	368.21	+	1.4	3.45e-13	3.44e-10
nitrogen compound transport (GO:0071705)	1042	188	134.01	+	1.4	2.44e-05	0.00187
macromolecule modification (GO:0043412)	2827	509	363.58	+	1.4	9.06e-13	7.75e-10
phosphorylation (GO:0016310)	1344	239	172.85	+	1.38	4.31e-06	0.000417
plant organ development (GO:0099402)	954	169	122.69	+	1.38	0.000153	0.00925
negative regulation of cellular process (GO:0048523)	730	129	93.89	+	1.37	0.00106	0.0455
catabolic process (GO:0009056)	1824	321	234.59	+	1.37	2.12e-07	2.82e-05
regulation of biological quality (GO:0065008)	1230	216	158.19	+	1.37	2.65e-05	0.00201
phosphate-containing compound metabolic process (GO:0006796)	1912	334	245.9	+	1.36	2.18e-07	2.84e-05
protein modification process (GO:0036211)	2421	421	311.37	+	1.35	6.46e-09	1.49e-06
cellular protein modification process (GO:0006464)	2421	421	311.37	+	1.35	6.46e-09	1.43e-06
phosphorus metabolic process (GO:0006793)	1956	339	251.56	+	1.35	3.45e-07	4.13e-05
organic substance catabolic process (GO:1901575)	1599	277	205.65	+	1.35	4.62e-06	0.000439
organonitrogen compound catabolic process (GO:1901565)	914	158	117.55	+	1.34	0.00072	0.0351
cellular response to chemical stimulus (GO:0070887)	1431	247	184.04	+	1.34	1.94e-05	0.00157
cellular response to endogenous stimulus (GO:0071495)	912	157	117.29	+	1.34	0.000849	0.0397
response to inorganic substance (GO:0010035)	909	156	116.91	+	1.33	0.000992	0.0437
response to abiotic stimulus (GO:0009628)	2075	354	266.87	+	1.33	6.88e-07	7.63e-05
transport (GO:0006810)	2356	401	303.01	+	1.32	1.26e-07	1.85e-05
response to stimulus (GO:0050896)	6086	1033	782.73	+	1.32	3.53e-20	1.06e-16
establishment of localization (GO:0051234)	2402	407	308.92	+	1.32	1.61e-07	2.29e-05
localization (GO:0051179)	2552	428	328.22	+	1.3	2.06e-07	2.81e-05
signal transduction (GO:0007165)	1711	284	220.05	+	1.29	6.03e-05	0.0041
system development (GO:0048731)	1861	306	239.35	+	1.28	5.46e-05	0.00385
signaling (GO:0023052)	1745	286	224.43	+	1.27	0.000126	0.00772
post-embryonic development (GO:0009791)	1497	244	192.53	+	1.27	0.000545	0.0274
cell communication (GO:0007154)	1994	322	256.45	+	1.26	0.00012	0.00742
cellular macromolecule metabolic process (GO:0044260)	4401	704	566.02	+	1.24	8.1e-09	1.67e-06
reproductive process (GO:0022414)	1767	281	227.26	+	1.24	0.000811	0.0388
reproduction (GO:0000003)	1777	282	228.54	+	1.23	0.000948	0.0427
macromolecule metabolic process (GO:0043170)	5757	907	740.41	+	1.22	3.05e-10	1.14e-07
regulation of biological process (GO:0050789)	5405	834	695.14	+	1.2	6.7e-08	1.06e-05
organic substance metabolic process (GO:0071704)	8275	1275	1064.26	+	1.2	9.73e-13	7.28e-10
regulation of cellular process (GO:0050794)	4811	739	618.75	+	1.19	1.08e-06	0.000111
biological regulation (GO:0065007)	6121	940	787.23	+	1.19	1.39e-08	2.45e-06
primary metabolic process (GO:0044238)	7594	1163	976.67	+	1.19	1.05e-10	5.69e-08
nitrogen compound metabolic process (GO:0006807)	6439	985	828.13	+	1.19	1.04e-08	2.08e-06
metabolic process (GO:0008152)	9625	1461	1237.88	+	1.18	2.83e-13	3.39e-10
cellular metabolic process (GO:0044237)	8019	1216	1031.33	+	1.18	2.62e-10	1.05e-07
protein metabolic process (GO:0019538)	3707	560	476.76	+	1.17	0.000167	0.01
cellular protein metabolic process (GO:0044267)	3366	508	432.9	+	1.17	0.000397	0.0216
cellular process (GO:0009987)	12857	1938	1653.55	+	1.17	1.88e-19	3.74e-16
anatomical structure development (GO:0048856)	3023	455	388.79	+	1.17	0.00112	0.0469
organonitrogen compound metabolic process (GO:1901564)	4801	714	617.46	+	1.16	8.53e-05	0.00544
biological_process (GO:0008150)	23033	3061	2962.3	+	1.03	1.31e-05	0.00112

## Sheet: DOWN-GO (Bp)
Supplementary Table S6 – Summary of Downregulated Gene Ontology (GO) classification (Biological process) in i-amiCHLI transgenic plants after Dex treatment (STEM Analysis)
GO biological process complete	Arabidopsis thaliana - REFLIST (27416)	-3550	expected	over/under	Fold Enrichment	raw P-value	FDR
folic acid metabolic process (GO:0046655)	8	7	1.04	+	6.76	0.00072	0.02
glycine biosynthetic process from serine (GO:0019264)	7	6	0.91	+	6.62	0.00189	0.044
L-serine catabolic process (GO:0006565)	7	6	0.91	+	6.62	0.00189	0.0438
carotene biosynthetic process (GO:0016120)	7	6	0.91	+	6.62	0.00189	0.0437
pre-replicative complex assembly involved in nuclear cell cycle DNA replication (GO:0006267)	7	6	0.91	+	6.62	0.00189	0.0435
cellular response to tetrahydrofolate (GO:1904482)	7	6	0.91	+	6.62	0.00189	0.0433
response to tetrahydrofolate (GO:1904481)	7	6	0.91	+	6.62	0.00189	0.0432
pre-replicative complex assembly involved in cell cycle DNA replication (GO:1902299)	7	6	0.91	+	6.62	0.00189	0.043
plastoquinone biosynthetic process (GO:0010236)	7	6	0.91	+	6.62	0.00189	0.0428
pre-replicative complex assembly (GO:0036388)	7	6	0.91	+	6.62	0.00189	0.0427
glycine biosynthetic process (GO:0006545)	11	9	1.42	+	6.32	0.000174	0.00626
glyceraldehyde-3-phosphate metabolic process (GO:0019682)	10	8	1.29	+	6.18	0.000447	0.0139
phylloquinone metabolic process (GO:0042374)	9	7	1.17	+	6.01	0.00115	0.0295
phylloquinone biosynthetic process (GO:0042372)	9	7	1.17	+	6.01	0.00115	0.0293
reductive pentose-phosphate cycle (GO:0019253)	13	10	1.68	+	5.94	0.000107	0.0041
double-strand break repair via break-induced replication (GO:0000727)	12	9	1.55	+	5.79	0.000273	0.00908
photosystem II assembly (GO:0010207)	26	19	3.37	+	5.64	1.61e-07	1.14e-05
negative regulation of photosynthesis, light reaction (GO:0043155)	11	8	1.42	+	5.62	0.000695	0.0196
photoinhibition (GO:0010205)	11	8	1.42	+	5.62	0.000695	0.0195
glycine metabolic process (GO:0006544)	18	13	2.33	+	5.58	1.6e-05	0.000776
photosynthesis, dark reaction (GO:0019685)	14	10	1.81	+	5.52	0.000165	0.00607
fat-soluble vitamin metabolic process (GO:0006775)	10	7	1.29	+	5.41	0.00177	0.0419
fat-soluble vitamin biosynthetic process (GO:0042362)	10	7	1.29	+	5.41	0.00177	0.0418
serine family amino acid catabolic process (GO:0009071)	16	11	2.07	+	5.31	9.95e-05	0.0039
plastid translation (GO:0032544)	16	11	2.07	+	5.31	9.95e-05	0.00387
protoporphyrinogen IX biosynthetic process (GO:0006782)	15	10	1.94	+	5.15	0.000247	0.00841
carbon fixation (GO:0015977)	15	10	1.94	+	5.15	0.000247	0.00836
protoporphyrinogen IX metabolic process (GO:0046501)	15	10	1.94	+	5.15	0.000247	0.00831
photosynthetic electron transport in photosystem I (GO:0009773)	15	10	1.94	+	5.15	0.000247	0.00827
cellular response to light intensity (GO:0071484)	12	8	1.55	+	5.15	0.00104	0.0268
photosynthesis, light harvesting in photosystem I (GO:0009768)	24	16	3.11	+	5.15	3.6e-06	0.000206
regulation of generation of precursor metabolites and energy (GO:0043467)	29	19	3.76	+	5.06	5.41e-07	3.57e-05
regulation of photosynthesis, light reaction (GO:0042548)	23	15	2.98	+	5.04	8.78e-06	0.000458
carotenoid biosynthetic process (GO:0016117)	22	14	2.85	+	4.91	2.14e-05	0.000963
tetraterpenoid biosynthetic process (GO:0016109)	22	14	2.85	+	4.91	2.14e-05	0.000956
DNA replication initiation (GO:0006270)	21	13	2.72	+	4.78	5.18e-05	0.00213
chlorophyll biosynthetic process (GO:0015995)	39	24	5.05	+	4.75	4.31e-08	3.42e-06
xanthophyll metabolic process (GO:0016122)	15	9	1.94	+	4.63	0.000882	0.0235
chorismate metabolic process (GO:0046417)	15	9	1.94	+	4.63	0.000882	0.0234
chlorophyll metabolic process (GO:0015994)	57	33	7.38	+	4.47	4.36e-10	4.72e-08
photosynthesis, light harvesting (GO:0009765)	42	24	5.44	+	4.41	1.22e-07	8.72e-06
negative regulation of photosynthesis (GO:1905156)	14	8	1.81	+	4.41	0.00214	0.0469
carotenoid metabolic process (GO:0016116)	30	17	3.88	+	4.38	9.01e-06	0.000466
tetraterpenoid metabolic process (GO:0016108)	30	17	3.88	+	4.38	9.01e-06	0.000462
nuclear DNA replication (GO:0033260)	16	9	2.07	+	4.34	0.00124	0.0312
tetrapyrrole biosynthetic process (GO:0033014)	52	29	6.73	+	4.31	9.2e-09	8.05e-07
quinone biosynthetic process (GO:1901663)	38	21	4.92	+	4.27	1.11e-06	7.11e-05
quinone metabolic process (GO:1901661)	38	21	4.92	+	4.27	1.11e-06	7.04e-05
porphyrin-containing compound biosynthetic process (GO:0006779)	48	26	6.22	+	4.18	8.24e-08	6.2e-06
photosynthesis, light reaction (GO:0019684)	126	68	16.32	+	4.17	4.99e-18	1.41e-15
ketone biosynthetic process (GO:0042181)	39	21	5.05	+	4.16	1.53e-06	9.17e-05
response to low light intensity stimulus (GO:0009645)	19	10	2.46	+	4.06	0.000985	0.0256
regulation of photosynthesis (GO:0010109)	40	21	5.18	+	4.05	2.08e-06	0.000121
C4-dicarboxylate transport (GO:0015740)	21	11	2.72	+	4.05	0.000572	0.017
cellular aldehyde metabolic process (GO:0006081)	46	24	5.96	+	4.03	4.32e-07	2.92e-05
polarity specification of adaxial/abaxial axis (GO:0009944)	23	12	2.98	+	4.03	0.000333	0.0108
tetrapyrrole metabolic process (GO:0033013)	73	38	9.45	+	4.02	2.23e-10	2.55e-08
porphyrin-containing compound metabolic process (GO:0006778)	71	36	9.19	+	3.92	1.13e-09	1.14e-07
heme biosynthetic process (GO:0006783)	22	11	2.85	+	3.86	0.000769	0.0213
photosynthesis (GO:0015979)	186	93	24.08	+	3.86	2.41e-22	1.19e-19
carotene metabolic process (GO:0016119)	18	9	2.33	+	3.86	0.0023	0.0495
response to high light intensity (GO:0009644)	60	30	7.77	+	3.86	3.41e-08	2.82e-06
aldehyde catabolic process (GO:0046185)	18	9	2.33	+	3.86	0.0023	0.0494
dicarboxylic acid transport (GO:0006835)	29	14	3.76	+	3.73	0.000203	0.00714
cellular ketone metabolic process (GO:0042180)	54	26	6.99	+	3.72	4.8e-07	3.21e-05
hydrogen peroxide catabolic process (GO:0042744)	25	12	3.24	+	3.71	0.000594	0.0175
thylakoid membrane organization (GO:0010027)	46	22	5.96	+	3.69	3.89e-06	0.000216
adaxial/abaxial pattern specification (GO:0009955)	38	18	4.92	+	3.66	3.19e-05	0.0014
adaxial/abaxial axis specification (GO:0009943)	28	13	3.63	+	3.59	0.000455	0.014
vitamin metabolic process (GO:0006766)	69	32	8.93	+	3.58	4.76e-08	3.73e-06
heme metabolic process (GO:0042168)	26	12	3.37	+	3.56	0.000778	0.0214
protein repair (GO:0030091)	26	12	3.37	+	3.56	0.000778	0.0213
tryptophan biosynthetic process (GO:0000162)	22	10	2.85	+	3.51	0.0023	0.049
gluconeogenesis (GO:0006094)	22	10	2.85	+	3.51	0.0023	0.0489
photosynthetic electron transport chain (GO:0009767)	44	20	5.7	+	3.51	1.89e-05	0.000891
indolalkylamine biosynthetic process (GO:0046219)	22	10	2.85	+	3.51	0.0023	0.0487
tetrahydrofolate metabolic process (GO:0046653)	29	13	3.76	+	3.46	0.00059	0.0175
specification of axis polarity (GO:0065001)	27	12	3.5	+	3.43	0.00101	0.0261
hexose biosynthetic process (GO:0019319)	25	11	3.24	+	3.4	0.00173	0.0411
plastid membrane organization (GO:0009668)	53	23	6.86	+	3.35	8.38e-06	0.000441
water-soluble vitamin metabolic process (GO:0006767)	59	25	7.64	+	3.27	4.82e-06	0.000265
regulation of tetrapyrrole metabolic process (GO:1901401)	26	11	3.37	+	3.27	0.00221	0.0479
microtubule-based movement (GO:0007018)	31	13	4.01	+	3.24	0.000964	0.0253
hydrogen peroxide metabolic process (GO:0042743)	34	14	4.4	+	3.18	0.000719	0.0201
vitamin biosynthetic process (GO:0009110)	59	24	7.64	+	3.14	1.28e-05	0.000638
folic acid-containing compound metabolic process (GO:0006760)	37	15	4.79	+	3.13	0.000535	0.0161
pteridine-containing compound metabolic process (GO:0042558)	37	15	4.79	+	3.13	0.000535	0.016
dicarboxylic acid metabolic process (GO:0043648)	84	34	10.88	+	3.13	2.43e-07	1.66e-05
monosaccharide biosynthetic process (GO:0046364)	47	19	6.09	+	3.12	0.000106	0.00406
translational initiation (GO:0006413)	52	21	6.73	+	3.12	4.73e-05	0.00201
plastid organization (GO:0009657)	297	119	38.46	+	3.09	9.55e-22	4.37e-19
chloroplast organization (GO:0009658)	231	92	29.91	+	3.08	5.7e-17	1.47e-14
aromatic amino acid family biosynthetic process (GO:0009073)	58	23	7.51	+	3.06	2.65e-05	0.00118
protein targeting to chloroplast (GO:0045036)	46	18	5.96	+	3.02	0.00022	0.00761
establishment of protein localization to chloroplast (GO:0072596)	46	18	5.96	+	3.02	0.00022	0.00757
pigment metabolic process (GO:0042440)	133	52	17.22	+	3.02	6.45e-10	6.86e-08
aromatic amino acid family metabolic process (GO:0009072)	83	32	10.75	+	2.98	2.07e-06	0.000122
pigment biosynthetic process (GO:0046148)	111	42	14.37	+	2.92	5.38e-08	4.16e-06
serine family amino acid metabolic process (GO:0009069)	56	21	7.25	+	2.9	0.000111	0.0042
protein localization to chloroplast (GO:0072598)	48	18	6.22	+	2.9	0.000334	0.0108
response to light intensity (GO:0009642)	143	53	18.52	+	2.86	2.6e-09	2.42e-07
pyruvate metabolic process (GO:0006090)	78	28	10.1	+	2.77	1.91e-05	0.000894
cotyledon development (GO:0048825)	51	18	6.6	+	2.73	0.000823	0.0224
cellular response to oxidative stress (GO:0034599)	71	25	9.19	+	2.72	6.79e-05	0.00273
'de novo' protein folding (GO:0006458)	49	17	6.34	+	2.68	0.00131	0.0324
water-soluble vitamin biosynthetic process (GO:0042364)	49	17	6.34	+	2.68	0.00131	0.0322
reactive oxygen species metabolic process (GO:0072593)	67	23	8.68	+	2.65	0.000174	0.00625
chaperone cofactor-dependent protein refolding (GO:0051085)	47	16	6.09	+	2.63	0.00207	0.0457
'de novo' posttranslational protein folding (GO:0051084)	47	16	6.09	+	2.63	0.00207	0.0455
chaperone-mediated protein folding (GO:0061077)	62	21	8.03	+	2.62	0.000386	0.0122
cellular amino acid biosynthetic process (GO:0008652)	198	66	25.64	+	2.57	6.88e-10	7.18e-08
cellular amino acid catabolic process (GO:0009063)	96	32	12.43	+	2.57	1.77e-05	0.000851
fatty acid biosynthetic process (GO:0006633)	133	43	17.22	+	2.5	1.22e-06	7.56e-05
leaf morphogenesis (GO:0009965)	93	30	12.04	+	2.49	4.98e-05	0.00207
response to red light (GO:0010114)	62	20	8.03	+	2.49	0.00131	0.0323
alpha-amino acid catabolic process (GO:1901606)	87	28	11.27	+	2.49	9.43e-05	0.00374
small molecule biosynthetic process (GO:0044283)	628	199	81.32	+	2.45	6.57e-25	4.34e-22
nucleoside diphosphate phosphorylation (GO:0006165)	60	19	7.77	+	2.45	0.00199	0.0444
circadian rhythm (GO:0007623)	111	35	14.37	+	2.44	1.98e-05	0.000914
rhythmic process (GO:0048511)	111	35	14.37	+	2.44	1.98e-05	0.000907
alpha-amino acid biosynthetic process (GO:1901607)	175	55	22.66	+	2.43	1.04e-07	7.67e-06
nucleotide phosphorylation (GO:0046939)	64	20	8.29	+	2.41	0.00151	0.0365
cellular amino acid metabolic process (GO:0006520)	377	116	48.82	+	2.38	3.54e-14	5.86e-12
cellular response to chemical stress (GO:0062197)	114	35	14.76	+	2.37	4.33e-05	0.00186
organic acid biosynthetic process (GO:0016053)	464	142	60.08	+	2.36	6.42e-17	1.59e-14
carboxylic acid biosynthetic process (GO:0046394)	464	142	60.08	+	2.36	6.42e-17	1.53e-14
monocarboxylic acid biosynthetic process (GO:0072330)	211	64	27.32	+	2.34	3.08e-08	2.58e-06
response to blue light (GO:0009637)	83	25	10.75	+	2.33	0.000652	0.0187
alpha-amino acid metabolic process (GO:1901605)	265	79	34.31	+	2.3	1.28e-09	1.27e-07
organic acid transport (GO:0015849)	106	31	13.73	+	2.26	0.000211	0.00739
carboxylic acid transport (GO:0046942)	106	31	13.73	+	2.26	0.000211	0.00735
generation of precursor metabolites and energy (GO:0006091)	368	107	47.65	+	2.25	6.16e-12	8.73e-10
regionalization (GO:0003002)	155	45	20.07	+	2.24	9.5e-06	0.000483
translation (GO:0006412)	495	141	64.1	+	2.2	9.75e-15	1.87e-12
peptide biosynthetic process (GO:0043043)	499	141	64.61	+	2.18	1.35e-14	2.44e-12
amide biosynthetic process (GO:0043604)	572	159	74.07	+	2.15	1.24e-15	2.64e-13
DNA-dependent DNA replication (GO:0006261)	109	30	14.11	+	2.13	0.000685	0.0195
carboxylic acid metabolic process (GO:0019752)	884	243	114.47	+	2.12	5.74e-23	3.42e-20
response to light stimulus (GO:0009416)	692	190	89.6	+	2.12	4.77e-18	1.42e-15
cellular response to light stimulus (GO:0071482)	106	29	13.73	+	2.11	0.000943	0.0249
response to karrikin (GO:0080167)	128	35	16.57	+	2.11	0.000277	0.00915
monocarboxylic acid metabolic process (GO:0032787)	432	118	55.94	+	2.11	1.26e-11	1.67e-09
shoot system morphogenesis (GO:0010016)	169	46	21.88	+	2.1	3.35e-05	0.00147
monosaccharide metabolic process (GO:0005996)	103	28	13.34	+	2.1	0.0013	0.0324
response to radiation (GO:0009314)	716	192	92.71	+	2.07	2.38e-17	6.43e-15
fatty acid metabolic process (GO:0006631)	217	58	28.1	+	2.06	3.86e-06	0.000217
DNA replication (GO:0006260)	121	32	15.67	+	2.04	0.000784	0.0214
cellular response to radiation (GO:0071478)	112	29	14.5	+	2	0.00198	0.0443
response to red or far red light (GO:0009639)	190	49	24.6	+	1.99	5.62e-05	0.00227
response to heat (GO:0009408)	218	56	28.23	+	1.98	1.51e-05	0.000736
peptide metabolic process (GO:0006518)	566	145	73.29	+	1.98	4.14e-12	6.01e-10
oxoacid metabolic process (GO:0043436)	988	252	127.93	+	1.97	3.55e-20	1.32e-17
terpenoid metabolic process (GO:0006721)	149	38	19.29	+	1.97	0.000466	0.0143
response to carbohydrate (GO:0009743)	149	38	19.29	+	1.97	0.000466	0.0142
organic acid metabolic process (GO:0006082)	991	252	128.32	+	1.96	5.66e-20	1.98e-17
cellular amide metabolic process (GO:0043603)	703	177	91.03	+	1.94	6.71e-14	1.08e-11
response to reactive oxygen species (GO:0000302)	151	38	19.55	+	1.94	0.00052	0.0157
pattern specification process (GO:0007389)	187	47	24.21	+	1.94	0.000119	0.00447
small molecule catabolic process (GO:0044282)	235	59	30.43	+	1.94	1.86e-05	0.000887
cellular response to environmental stimulus (GO:0104004)	185	46	23.95	+	1.92	0.000168	0.00613
cellular response to abiotic stimulus (GO:0071214)	185	46	23.95	+	1.92	0.000168	0.0061
organic acid catabolic process (GO:0016054)	157	39	20.33	+	1.92	0.000636	0.0185
carboxylic acid catabolic process (GO:0046395)	157	39	20.33	+	1.92	0.000636	0.0184
lipid biosynthetic process (GO:0008610)	500	124	64.74	+	1.92	7.61e-10	7.8e-08
cellular nitrogen compound biosynthetic process (GO:0044271)	1199	295	155.25	+	1.9	1.93e-21	8.18e-19
small molecule metabolic process (GO:0044281)	1486	364	192.42	+	1.89	3.88e-26	2.88e-23
organic hydroxy compound metabolic process (GO:1901615)	288	70	37.29	+	1.88	7.93e-06	0.000425
organic hydroxy compound biosynthetic process (GO:1901617)	170	41	22.01	+	1.86	0.000692	0.0196
isoprenoid metabolic process (GO:0006720)	191	46	24.73	+	1.86	0.000312	0.0102
mitotic cell cycle process (GO:1903047)	187	45	24.21	+	1.86	0.000389	0.0123
isoprenoid biosynthetic process (GO:0008299)	159	38	20.59	+	1.85	0.0015	0.0363
embryo development (GO:0009790)	558	133	72.25	+	1.84	1.65e-09	1.58e-07
organonitrogen compound biosynthetic process (GO:1901566)	1314	313	170.15	+	1.84	5.59e-21	2.22e-18
organic substance biosynthetic process (GO:1901576)	2568	606	332.52	+	1.82	2.22e-40	6.6e-37
cellular biosynthetic process (GO:0044249)	2481	584	321.26	+	1.82	1.81e-38	3.59e-35
leaf development (GO:0048366)	323	76	41.82	+	1.82	8.11e-06	0.000431
organic cyclic compound biosynthetic process (GO:1901362)	863	202	111.75	+	1.81	3.92e-13	6.14e-11
biosynthetic process (GO:0009058)	2696	629	349.1	+	1.8	1.15e-40	6.82e-37
embryo development ending in seed dormancy (GO:0009793)	533	124	69.02	+	1.8	1.99e-08	1.69e-06
response to temperature stimulus (GO:0009266)	600	139	77.69	+	1.79	3.79e-09	3.47e-07
heterocycle biosynthetic process (GO:0018130)	698	161	90.38	+	1.78	3.01e-10	3.38e-08
protein folding (GO:0006457)	178	41	23.05	+	1.78	0.00183	0.043
aromatic compound biosynthetic process (GO:0019438)	772	175	99.96	+	1.75	1.36e-10	1.62e-08
metal ion homeostasis (GO:0055065)	181	41	23.44	+	1.75	0.00201	0.0447
meristem development (GO:0048507)	212	48	27.45	+	1.75	0.000824	0.0223
regulation of hormone levels (GO:0010817)	227	51	29.39	+	1.74	0.000629	0.0184
response to water deprivation (GO:0009414)	347	77	44.93	+	1.71	4.26e-05	0.00184
cellular lipid metabolic process (GO:0044255)	670	148	86.76	+	1.71	1.58e-08	1.36e-06
response to water (GO:0009415)	355	78	45.97	+	1.7	5.12e-05	0.00212
lipid metabolic process (GO:0006629)	780	171	101	+	1.69	2.16e-09	2.04e-07
protein-containing complex assembly (GO:0065003)	511	112	66.17	+	1.69	1.22e-06	7.48e-05
cellular protein-containing complex assembly (GO:0034622)	457	100	59.18	+	1.69	5.97e-06	0.000326
response to cadmium ion (GO:0046686)	312	68	40.4	+	1.68	0.000182	0.00648
anion transport (GO:0006820)	273	59	35.35	+	1.67	0.000673	0.0192
phyllome development (GO:0048827)	478	103	61.89	+	1.66	6.9e-06	0.000373
rRNA processing (GO:0006364)	246	53	31.85	+	1.66	0.00131	0.0322
fruit development (GO:0010154)	728	156	94.27	+	1.65	3.88e-08	3.17e-06
response to acid chemical (GO:0001101)	369	79	47.78	+	1.65	9.52e-05	0.00375
response to inorganic substance (GO:0010035)	896	191	116.02	+	1.65	1.49e-09	1.46e-07
seed development (GO:0048316)	704	150	91.16	+	1.65	1.07e-07	7.74e-06
carbohydrate biosynthetic process (GO:0016051)	283	60	36.64	+	1.64	0.00084	0.0226
rRNA metabolic process (GO:0016072)	255	54	33.02	+	1.64	0.00159	0.0384
response to cold (GO:0009409)	404	85	52.31	+	1.62	0.000102	0.00393
protein-containing complex subunit organization (GO:0043933)	584	122	75.62	+	1.61	3.74e-06	0.000212
ribosome biogenesis (GO:0042254)	360	75	46.62	+	1.61	0.00034	0.0109
oxidation-reduction process (GO:0055114)	668	139	86.5	+	1.61	9.73e-07	6.29e-05
shoot system development (GO:0048367)	706	146	91.42	+	1.6	6.2e-07	4.06e-05
nucleobase-containing small molecule metabolic process (GO:0055086)	387	80	50.11	+	1.6	0.000238	0.00814
response to abiotic stimulus (GO:0009628)	2072	428	268.3	+	1.6	2.02e-18	6.33e-16
organophosphate biosynthetic process (GO:0090407)	321	66	41.57	+	1.59	0.000951	0.025
response to metal ion (GO:0010038)	429	88	55.55	+	1.58	0.000158	0.00588
cellular component assembly (GO:0022607)	795	163	102.94	+	1.58	2.27e-07	1.57e-05
macromolecule biosynthetic process (GO:0009059)	1262	258	163.41	+	1.58	5.69e-11	6.91e-09
post-embryonic development (GO:0009791)	1444	295	186.98	+	1.58	2.42e-12	3.6e-10
organophosphate metabolic process (GO:0019637)	555	113	71.86	+	1.57	2.13e-05	0.000966
cellular macromolecule biosynthetic process (GO:0034645)	1207	245	156.29	+	1.57	3.54e-10	3.9e-08
nucleotide metabolic process (GO:0009117)	291	59	37.68	+	1.57	0.00232	0.0489
cellular homeostasis (GO:0019725)	337	67	43.64	+	1.54	0.00207	0.0458
reproductive structure development (GO:0048608)	1173	232	151.89	+	1.53	8.08e-09	7.29e-07
response to oxidative stress (GO:0006979)	445	88	57.62	+	1.53	0.000446	0.014
ribonucleoprotein complex biogenesis (GO:0022613)	435	86	56.33	+	1.53	0.000504	0.0153
reproductive system development (GO:0061458)	1175	232	152.15	+	1.52	8.39e-09	7.45e-07
gene expression (GO:0010467)	1538	300	199.15	+	1.51	1.51e-10	1.76e-08
cellular nitrogen compound metabolic process (GO:0034641)	2785	541	360.62	+	1.5	1.48e-18	4.88e-16
multicellular organism development (GO:0007275)	2389	463	309.34	+	1.5	1.08e-15	2.37e-13
regulation of post-embryonic development (GO:0048580)	382	74	49.46	+	1.5	0.0023	0.0492
cell cycle process (GO:0022402)	404	78	52.31	+	1.49	0.00187	0.0435
system development (GO:0048731)	1810	348	234.37	+	1.48	1.88e-11	2.33e-09
multicellular organismal process (GO:0032501)	2650	505	343.14	+	1.47	6.54e-16	1.5e-13
transmembrane transport (GO:0055085)	730	138	94.53	+	1.46	7.56e-05	0.00302
organic cyclic compound metabolic process (GO:1901360)	2520	476	326.31	+	1.46	1.88e-14	3.28e-12
developmental process involved in reproduction (GO:0003006)	1394	262	180.5	+	1.45	4.14e-08	3.33e-06
cellular component biogenesis (GO:0044085)	1272	239	164.71	+	1.45	2.09e-07	1.46e-05
plant organ development (GO:0099402)	963	180	124.7	+	1.44	1.02e-05	0.000514
tissue development (GO:0009888)	589	110	76.27	+	1.44	0.000597	0.0175
nucleobase-containing compound biosynthetic process (GO:0034654)	499	93	64.61	+	1.44	0.00171	0.041
anatomical structure development (GO:0048856)	2759	514	357.25	+	1.44	1.23e-14	2.29e-12
carbohydrate metabolic process (GO:0005975)	865	161	112.01	+	1.44	3.37e-05	0.00147
homeostatic process (GO:0042592)	581	108	75.23	+	1.44	0.000848	0.0227
heterocycle metabolic process (GO:0046483)	2312	428	299.37	+	1.43	6.6e-12	9.14e-10
developmental process (GO:0032502)	2898	536	375.25	+	1.43	7.48e-15	1.48e-12
cellular aromatic compound metabolic process (GO:0006725)	2428	449	314.39	+	1.43	2.13e-12	3.25e-10
cellular component organization (GO:0016043)	2320	427	300.41	+	1.42	1.37e-11	1.77e-09
regulation of biological quality (GO:0065008)	989	182	128.06	+	1.42	1.98e-05	0.00092
organelle organization (GO:0006996)	1633	297	211.45	+	1.4	8.16e-08	6.23e-06
anatomical structure morphogenesis (GO:0009653)	858	156	111.1	+	1.4	0.000134	0.00502
ion transport (GO:0006811)	636	114	82.35	+	1.38	0.0017	0.0407
cellular component organization or biogenesis (GO:0071840)	2724	488	352.72	+	1.38	1.53e-11	1.94e-09
regulation of developmental process (GO:0050793)	738	131	95.56	+	1.37	0.00116	0.0294
cellular metabolic process (GO:0044237)	7322	1298	948.1	+	1.37	2.21e-33	2.19e-30
metabolic process (GO:0008152)	8255	1457	1068.91	+	1.36	2.51e-38	3.74e-35
reproduction (GO:0000003)	1682	296	217.8	+	1.36	1.17e-06	7.3e-05
reproductive process (GO:0022414)	1672	294	216.5	+	1.36	1.31e-06	7.96e-05
cellular response to stress (GO:0033554)	1087	190	140.75	+	1.35	0.00016	0.00591
response to oxygen-containing compound (GO:1901700)	1459	254	188.92	+	1.34	1.43e-05	0.000704
organic substance metabolic process (GO:0071704)	7417	1290	960.4	+	1.34	1.03e-29	8.75e-27
organonitrogen compound metabolic process (GO:1901564)	4349	747	563.14	+	1.33	2.64e-14	4.49e-12
primary metabolic process (GO:0044238)	6784	1156	878.44	+	1.32	1.05e-22	5.67e-20
response to stress (GO:0006950)	3014	501	390.27	+	1.28	8.8e-08	6.55e-06
nitrogen compound metabolic process (GO:0006807)	5829	968	754.78	+	1.28	1.96e-15	4.03e-13
response to chemical (GO:0042221)	2600	427	336.66	+	1.27	2.74e-06	0.000158
cellular process (GO:0009987)	11472	1882	1485.47	+	1.27	3.05e-36	3.63e-33
nucleobase-containing compound metabolic process (GO:0006139)	2019	331	261.43	+	1.27	5.22e-05	0.00213
phosphorus metabolic process (GO:0006793)	1774	288	229.71	+	1.25	0.000341	0.0109
response to stimulus (GO:0050896)	5373	872	695.73	+	1.25	1.13e-11	1.53e-09
phosphate-containing compound metabolic process (GO:0006796)	1731	277	224.14	+	1.24	0.000969	0.0253
protein metabolic process (GO:0019538)	3297	503	426.92	+	1.18	0.00033	0.0107
regulation of cellular metabolic process (GO:0031323)	2853	431	369.42	+	1.17	0.00193	0.0433
macromolecule metabolic process (GO:0043170)	5179	781	670.61	+	1.16	1.39e-05	0.000687
cellular protein metabolic process (GO:0044267)	3140	473	406.59	+	1.16	0.00127	0.0317
cellular macromolecule metabolic process (GO:0044260)	4135	622	535.43	+	1.16	0.000187	0.00661
regulation of metabolic process (GO:0019222)	3186	479	412.54	+	1.16	0.00136	0.0331
biological_process (GO:0008150)	21446	2882	2776.97	+	1.04	4.78e-05	0.00202

## Sheet: DOWN-GO (Bp)_Profile 27
Supplementary Table S6 – Summary of Downregulated Gene Ontology (GO) classification (Biological process) in i-amiCHLI transgenic plants after Dex treatment (STEM Analysis-Profile 27)
GO biological process complete	Arabidopsis thaliana - REFLIST (27416)	-273	expected	over/under	Fold Enrichment	raw P-value	FDR
chloroplast organization (GO:0009658)	231	11	2.3	+	4.78	3.12e-05	0.0372
plastid organization (GO:0009657)	297	12	2.96	+	4.06	6.35e-05	0.0378
nucleobase-containing compound biosynthetic process (GO:0034654)	499	17	4.97	+	3.42	1.67e-05	0.0331
heterocycle biosynthetic process (GO:0018130)	698	21	6.95	+	3.02	1.07e-05	0.0317
aromatic compound biosynthetic process (GO:0019438)	772	21	7.69	+	2.73	4.48e-05	0.038
cellular nitrogen compound biosynthetic process (GO:0044271)	1199	30	11.94	+	2.51	5.04e-06	0.03
nucleic acid metabolic process (GO:0090304)	1632	34	16.25	+	2.09	5.54e-05	0.0412
heterocycle metabolic process (GO:0046483)	2312	44	23.02	+	1.91	4.18e-05	0.0414
cellular aromatic compound metabolic process (GO:0006725)	2428	45	24.18	+	1.86	6.28e-05	0.0415
cellular nitrogen compound metabolic process (GO:0034641)	2785	51	27.73	+	1.84	2.1e-05	0.0312
