# Supplementary material for: Transcriptome Analysis Shows Activation of Stress and Defense Responses by Silencing of Chlorophyll Biosynthetic Enzyme CHLI in Transgenic Tobacco
Source: Int J Mol Sci. 2020 Sep 24;21(19):7044. doi: 10.3390/ijms21197044 (PMC7582866; doi:10.3390/ijms21197044)
Supplement: Supplementary file 1 [file ijms-21-07044-s001.zip › Suppl/Table S7_GO HSP90C vs CHLI.xlsx]

## Sheet: Up-Unique(HSP)
Supplementary Table S7 Uniquely upregulated GO terms in i-hpHSP90C plants
GO biological process complete	Arabidopsis thaliana - REFLIST (27416)	-2728	expected	over/under	Fold Enrichment	raw P-value	FDR
dipeptide transport (GO:0042938)	6	5	0.6	+	8.37	0.00175	0.0329
regulation of response to endoplasmic reticulum stress (GO:1905897)	6	5	0.6	+	8.37	0.00175	0.033
innate immune response-activating signal transduction (GO:0002758)	14	9	1.39	+	6.46	0.000101	0.00309
pattern recognition receptor signaling pathway (GO:0002221)	14	9	1.39	+	6.46	0.000101	0.00311
immune response-activating signal transduction (GO:0002757)	15	9	1.49	+	6.03	0.000149	0.00422
endosome organization (GO:0007032)	10	6	1	+	6.03	0.00197	0.0363
ubiquitin-dependent protein catabolic process via the multivesicular body sorting pathway (GO:0043162)	10	6	1	+	6.03	0.00197	0.0364
response to xenobiotic stimulus (GO:0009410)	10	6	1	+	6.03	0.00197	0.0365
immune response-regulating signaling pathway (GO:0002764)	16	9	1.59	+	5.65	0.000214	0.00564
glutamine family amino acid catabolic process (GO:0009065)	18	10	1.79	+	5.58	0.000103	0.00314
regulation of salicylic acid metabolic process (GO:0010337)	20	10	1.99	+	5.02	0.0002	0.00536
acetyl-CoA metabolic process (GO:0006084)	22	10	2.19	+	4.57	0.000362	0.00877
glutamate metabolic process (GO:0006536)	22	10	2.19	+	4.57	0.000362	0.0088
monocarboxylic acid catabolic process (GO:0072329)	56	24	5.57	+	4.31	8.84e-08	4.99e-06
response to ozone (GO:0010193)	33	14	3.28	+	4.26	4.61e-05	0.00159
negative regulation of programmed cell death (GO:0043069)	26	11	2.59	+	4.25	0.000303	0.00761
fatty acid oxidation (GO:0019395)	38	16	3.78	+	4.23	1.45e-05	0.000593
fatty acid beta-oxidation (GO:0006635)	34	14	3.38	+	4.14	5.97e-05	0.002
fatty acid catabolic process (GO:0009062)	39	16	3.88	+	4.12	1.87e-05	0.000726
negative regulation of cell death (GO:0060548)	33	13	3.28	+	3.96	0.000155	0.00436
sphingolipid metabolic process (GO:0006665)	46	18	4.58	+	3.93	9.67e-06	0.000416
detection of chemical stimulus (GO:0009593)	23	9	2.29	+	3.93	0.00164	0.0311
jasmonic acid biosynthetic process (GO:0009695)	26	10	2.59	+	3.87	0.00102	0.0209
sterol biosynthetic process (GO:0016126)	34	13	3.38	+	3.84	0.000197	0.0053
response to endoplasmic reticulum stress (GO:0034976)	97	37	9.65	+	3.83	4.46e-10	4.27e-08
lipid oxidation (GO:0034440)	48	18	4.78	+	3.77	1.54e-05	0.000622
reactive nitrogen species metabolic process (GO:2001057)	32	12	3.18	+	3.77	0.000397	0.00937
sphingolipid biosynthetic process (GO:0030148)	33	12	3.28	+	3.65	0.000497	0.0114
endoplasmic reticulum unfolded protein response (GO:0030968)	36	13	3.58	+	3.63	0.00031	0.00768
defense response to bacterium, incompatible interaction (GO:0009816)	42	15	4.18	+	3.59	0.000121	0.00358
nitrate metabolic process (GO:0042126)	29	10	2.89	+	3.47	0.00199	0.0364
nitrate assimilation (GO:0042128)	29	10	2.89	+	3.47	0.00199	0.0365
jasmonic acid mediated signaling pathway (GO:0009867)	67	23	6.67	+	3.45	3.63e-06	0.000169
nitrogen cycle metabolic process (GO:0071941)	32	11	3.18	+	3.45	0.00123	0.0244
cellular response to jasmonic acid stimulus (GO:0071395)	71	24	7.06	+	3.4	2.8e-06	0.000132
thioester metabolic process (GO:0035383)	42	14	4.18	+	3.35	0.000361	0.0088
acyl-CoA metabolic process (GO:0006637)	42	14	4.18	+	3.35	0.000361	0.00883
activation of innate immune response (GO:0002218)	61	20	6.07	+	3.3	2.64e-05	0.00102
endocytosis (GO:0006897)	58	19	5.77	+	3.29	4.21e-05	0.0015
regulation of defense response to bacterium (GO:1900424)	43	14	4.28	+	3.27	0.000439	0.0103
positive regulation of cellular response to alcohol (GO:1905959)	40	13	3.98	+	3.27	0.000704	0.015
positive regulation of response to alcohol (GO:1901421)	40	13	3.98	+	3.27	0.000704	0.015
positive regulation of abscisic acid-activated signaling pathway (GO:0009789)	40	13	3.98	+	3.27	0.000704	0.0151
activation of immune response (GO:0002253)	62	20	6.17	+	3.24	3.2e-05	0.00119
lignin biosynthetic process (GO:0009809)	44	14	4.38	+	3.2	0.00053	0.012
multi-organism cellular process (GO:0044764)	84	26	8.36	+	3.11	4.19e-06	0.000194
receptor-mediated endocytosis (GO:0006898)	39	12	3.88	+	3.09	0.00165	0.0311
immune effector process (GO:0002252)	62	19	6.17	+	3.08	8.83e-05	0.00279
regulation of cellular ketone metabolic process (GO:0010565)	92	28	9.15	+	3.06	2.39e-06	0.000115
negative regulation of defense response (GO:0031348)	63	19	6.27	+	3.03	0.000105	0.00319
glutamine family amino acid metabolic process (GO:0009064)	50	15	4.98	+	3.01	0.000569	0.0126
nucleoside bisphosphate metabolic process (GO:0033865)	57	17	5.67	+	3	0.000266	0.00678
ribonucleoside bisphosphate metabolic process (GO:0033875)	57	17	5.67	+	3	0.000266	0.00681
purine nucleoside bisphosphate metabolic process (GO:0034032)	57	17	5.67	+	3	0.000266	0.00683
positive regulation of response to external stimulus (GO:0032103)	102	30	10.15	+	2.96	1.9e-06	9.49e-05
response to unfolded protein (GO:0006986)	51	15	5.07	+	2.96	0.000676	0.0146
cellular response to unfolded protein (GO:0034620)	51	15	5.07	+	2.96	0.000676	0.0147
regulation of stomatal movement (GO:0010119)	86	25	8.56	+	2.92	1.56e-05	0.000626
regulation of programmed cell death (GO:0043067)	62	18	6.17	+	2.92	0.000235	0.00611
positive regulation of defense response (GO:0031349)	107	31	10.65	+	2.91	1.68e-06	8.46e-05
cellular response to drug (GO:0035690)	84	24	8.36	+	2.87	2.9e-05	0.0011
positive regulation of immune system process (GO:0002684)	77	22	7.66	+	2.87	6.13e-05	0.00202
positive regulation of immune response (GO:0050778)	77	22	7.66	+	2.87	6.13e-05	0.00203
positive regulation of innate immune response (GO:0045089)	77	22	7.66	+	2.87	6.13e-05	0.00204
cellular response to topologically incorrect protein (GO:0035967)	74	21	7.36	+	2.85	9.67e-05	0.003
ERAD pathway (GO:0036503)	60	17	5.97	+	2.85	0.000439	0.0103
positive regulation of response to biotic stimulus (GO:0002833)	99	28	9.85	+	2.84	7.67e-06	0.000337
leaf senescence (GO:0010150)	103	29	10.25	+	2.83	9.27e-06	0.000401
positive regulation of multi-organism process (GO:0043902)	100	28	9.95	+	2.81	1.42e-05	0.000583
jasmonic acid metabolic process (GO:0009694)	50	14	4.98	+	2.81	0.0015	0.0287
positive regulation of cell communication (GO:0010647)	86	24	8.56	+	2.8	3.98e-05	0.00146
regulation of cell death (GO:0010941)	79	22	7.86	+	2.8	8.42e-05	0.00267
systemic acquired resistance (GO:0009627)	61	17	6.07	+	2.8	0.000514	0.0116
cellular response to antibiotic (GO:0071236)	60	16	5.97	+	2.68	0.0011	0.0223
plant organ senescence (GO:0090693)	109	29	10.85	+	2.67	1.62e-05	0.00064
positive regulation of signal transduction (GO:0009967)	83	22	8.26	+	2.66	0.0002	0.00533
positive regulation of signaling (GO:0023056)	83	22	8.26	+	2.66	0.0002	0.00535
response to disaccharide (GO:0034285)	68	18	6.77	+	2.66	0.000881	0.0183
glycoprotein metabolic process (GO:0009100)	114	30	11.34	+	2.64	1.33e-05	0.000552
response to topologically incorrect protein (GO:0035966)	80	21	7.96	+	2.64	0.000309	0.00769
aerobic respiration (GO:0009060)	80	21	7.96	+	2.64	0.000309	0.00772
response to fungus (GO:0009620)	321	84	31.94	+	2.63	6.07e-13	8.37e-11
regulation of innate immune response (GO:0045088)	126	33	12.54	+	2.63	5.27e-06	0.000242
alpha-amino acid catabolic process (GO:1901606)	65	17	6.47	+	2.63	0.00135	0.0264
sterol metabolic process (GO:0016125)	77	20	7.66	+	2.61	0.000475	0.011
import into cell (GO:0098657)	77	20	7.66	+	2.61	0.000475	0.011
phenylpropanoid biosynthetic process (GO:0009699)	85	22	8.46	+	2.6	0.000243	0.0063
defense response to fungus (GO:0050832)	244	63	24.28	+	2.59	6.37e-10	5.64e-08
response to sucrose (GO:0009744)	66	17	6.57	+	2.59	0.00146	0.0281
lignin metabolic process (GO:0009808)	66	17	6.57	+	2.59	0.00146	0.0282
dicarboxylic acid metabolic process (GO:0043648)	82	21	8.16	+	2.57	0.000375	0.00898
regulation of small molecule metabolic process (GO:0062012)	110	28	10.95	+	2.56	4.08e-05	0.00146
regulation of immune response (GO:0050776)	130	33	12.94	+	2.55	1.19e-05	0.000504
detection of stimulus (GO:0051606)	71	18	7.06	+	2.55	0.00113	0.0225
response to hypoxia (GO:0001666)	259	65	25.77	+	2.52	1.01e-09	8.66e-08
positive regulation of response to stimulus (GO:0048584)	243	61	24.18	+	2.52	3.85e-09	2.72e-07
small molecule catabolic process (GO:0044282)	208	52	20.7	+	2.51	4.72e-08	2.8e-06
regulation of response to biotic stimulus (GO:0002831)	184	46	18.31	+	2.51	3.29e-07	1.76e-05
response to decreased oxygen levels (GO:0036293)	263	65	26.17	+	2.48	1.47e-09	1.23e-07
cellular amino acid catabolic process (GO:0009063)	73	18	7.26	+	2.48	0.00137	0.0267
response to oxygen levels (GO:0070482)	264	65	26.27	+	2.47	1.63e-09	1.33e-07
regulation of cellular response to stress (GO:0080135)	78	19	7.76	+	2.45	0.0011	0.0222
secretion (GO:0046903)	78	19	7.76	+	2.45	0.0011	0.0223
aging (GO:0007568)	133	32	13.23	+	2.42	3.19e-05	0.0012
cellular response to hypoxia (GO:0071456)	234	56	23.28	+	2.41	4.93e-08	2.89e-06
lipid modification (GO:0030258)	96	23	9.55	+	2.41	0.000542	0.0121
secretion by cell (GO:0032940)	71	17	7.06	+	2.41	0.00235	0.0421
toxin metabolic process (GO:0009404)	71	17	7.06	+	2.41	0.00235	0.0422
response to reactive oxygen species (GO:0000302)	151	36	15.03	+	2.4	1.5e-05	0.000611
glycoprotein biosynthetic process (GO:0009101)	105	25	10.45	+	2.39	0.000298	0.00752
cellular response to decreased oxygen levels (GO:0036294)	236	56	23.48	+	2.38	8.55e-08	4.88e-06
cellular response to oxygen levels (GO:0071453)	236	56	23.48	+	2.38	8.55e-08	4.92e-06
steroid metabolic process (GO:0008202)	89	21	8.86	+	2.37	0.00114	0.0228
phenylpropanoid metabolic process (GO:0009698)	115	27	11.44	+	2.36	0.000188	0.00515
regulation of cellular catabolic process (GO:0031329)	98	23	9.75	+	2.36	0.000625	0.0137
response to virus (GO:0009615)	81	19	8.06	+	2.36	0.00229	0.0414
cellular response to acid chemical (GO:0071229)	354	82	35.22	+	2.33	2.02e-10	2.14e-08
glycosylation (GO:0070085)	108	25	10.75	+	2.33	0.000389	0.00926
protein glycosylation (GO:0006486)	104	24	10.35	+	2.32	0.000535	0.012
macromolecule glycosylation (GO:0043413)	104	24	10.35	+	2.32	0.000535	0.012
lipid transport (GO:0006869)	113	26	11.24	+	2.31	0.000313	0.00773
endoplasmic reticulum to Golgi vesicle-mediated transport (GO:0006888)	102	23	10.15	+	2.27	0.000883	0.0183
vesicle organization (GO:0016050)	93	21	9.25	+	2.27	0.00153	0.0292
membrane lipid metabolic process (GO:0006643)	95	21	9.45	+	2.22	0.00182	0.0339
cellular response to alcohol (GO:0097306)	160	35	15.92	+	2.2	8.11e-05	0.00258
cellular response to abscisic acid stimulus (GO:0071215)	160	35	15.92	+	2.2	8.11e-05	0.0026
response to antibiotic (GO:0046677)	286	62	28.46	+	2.18	2.43e-07	1.32e-05
alcohol metabolic process (GO:0006066)	120	26	11.94	+	2.18	0.000741	0.0156
lateral root development (GO:0048527)	115	25	11.44	+	2.18	0.000943	0.0194
Golgi vesicle transport (GO:0048193)	171	37	17.02	+	2.17	7.62e-05	0.00246
abscisic acid-activated signaling pathway (GO:0009738)	131	28	13.04	+	2.15	0.000694	0.015
regulation of catabolic process (GO:0009894)	117	25	11.64	+	2.15	0.00109	0.0222
monosaccharide metabolic process (GO:0005996)	112	24	11.14	+	2.15	0.00139	0.0269
monocarboxylic acid metabolic process (GO:0032787)	423	90	42.09	+	2.14	1.23e-09	1.04e-07
response to oxidative stress (GO:0006979)	392	83	39.01	+	2.13	6e-09	4.04e-07
purine ribonucleotide metabolic process (GO:0009150)	170	36	16.92	+	2.13	0.000124	0.00365
cellular response to oxygen-containing compound (GO:1901701)	500	105	49.75	+	2.11	9.63e-11	1.08e-08
ribonucleotide metabolic process (GO:0009259)	190	39	18.91	+	2.06	0.000112	0.00336
purine nucleotide metabolic process (GO:0006163)	181	37	18.01	+	2.05	0.000193	0.00528
ribose phosphate metabolic process (GO:0019693)	199	40	19.8	+	2.02	0.000151	0.00427
lipid localization (GO:0010876)	140	28	13.93	+	2.01	0.00164	0.0311
fatty acid metabolic process (GO:0006631)	201	40	20	+	2	0.000167	0.00466
nucleotide metabolic process (GO:0009117)	248	49	24.68	+	1.99	3.86e-05	0.00142
response to toxic substance (GO:0009636)	187	37	18.61	+	1.99	0.000374	0.00898
multi-organism process (GO:0051704)	1495	291	148.76	+	1.96	7.16e-24	3.54e-21
response to cadmium ion (GO:0046686)	343	67	34.13	+	1.96	2.17e-06	0.000106
nucleoside phosphate metabolic process (GO:0006753)	251	49	24.98	+	1.96	6.44e-05	0.00211
response to osmotic stress (GO:0006970)	545	105	54.23	+	1.94	6.48e-09	4.32e-07
response to salt stress (GO:0009651)	469	90	46.67	+	1.93	9e-08	5.04e-06
organic anion transport (GO:0015711)	172	33	17.11	+	1.93	0.00129	0.0253
response to water deprivation (GO:0009414)	340	65	33.83	+	1.92	6.79e-06	0.000302
response to water (GO:0009415)	348	66	34.63	+	1.91	5.89e-06	0.000265
anion transport (GO:0006820)	279	53	27.76	+	1.91	4.57e-05	0.00158
cellular lipid metabolic process (GO:0044255)	624	118	62.09	+	1.9	1.68e-09	1.34e-07
organic hydroxy compound metabolic process (GO:1901615)	287	54	28.56	+	1.89	5.54e-05	0.00188
purine-containing compound metabolic process (GO:0072521)	207	39	20.6	+	1.89	0.000704	0.0151
response to metal ion (GO:0010038)	456	85	45.37	+	1.87	4.84e-07	2.56e-05
regulation of multi-organism process (GO:0043900)	280	52	27.86	+	1.87	0.000101	0.00312
lipid metabolic process (GO:0006629)	728	135	72.44	+	1.86	2.67e-10	2.73e-08
cellular response to lipid (GO:0071396)	276	51	27.46	+	1.86	0.000134	0.00388
response to extracellular stimulus (GO:0009991)	268	49	26.67	+	1.84	0.000234	0.0061
regulation of hormone levels (GO:0010817)	374	68	37.21	+	1.83	1.69e-05	0.000665
cellular response to organic substance (GO:0071310)	755	137	75.13	+	1.82	7.43e-10	6.48e-08
nucleobase-containing small molecule metabolic process (GO:0055086)	337	61	33.53	+	1.82	4.54e-05	0.00158
organophosphate biosynthetic process (GO:0090407)	265	48	26.37	+	1.82	0.000318	0.00782
membrane organization (GO:0061024)	238	43	23.68	+	1.82	0.000731	0.0155
response to ethylene (GO:0009723)	206	37	20.5	+	1.81	0.00157	0.03
carboxylic acid metabolic process (GO:0019752)	825	148	82.09	+	1.8	2.96e-10	2.92e-08
intracellular transport (GO:0046907)	686	123	68.26	+	1.8	1.17e-08	7.72e-07
hormone metabolic process (GO:0042445)	242	43	24.08	+	1.79	0.000835	0.0174
intracellular protein transport (GO:0006886)	560	99	55.72	+	1.78	6.17e-07	3.18e-05
response to nutrient levels (GO:0031667)	231	41	22.99	+	1.78	0.0013	0.0254
intracellular signal transduction (GO:0035556)	465	81	46.27	+	1.75	1.07e-05	0.000457
small molecule metabolic process (GO:0044281)	1400	242	139.31	+	1.74	1.74e-14	3.23e-12
peptidyl-amino acid modification (GO:0018193)	306	52	30.45	+	1.71	0.000771	0.0161
root morphogenesis (GO:0010015)	253	43	25.17	+	1.71	0.00208	0.0378
organic acid metabolic process (GO:0006082)	956	162	95.13	+	1.7	1.55e-09	1.28e-07
oxoacid metabolic process (GO:0043436)	949	161	94.43	+	1.7	1.83e-09	1.45e-07
organophosphate metabolic process (GO:0019637)	473	80	47.07	+	1.7	3.4e-05	0.00126
cellular response to hormone stimulus (GO:0032870)	624	105	62.09	+	1.69	2.15e-06	0.000106
cellular macromolecule localization (GO:0070727)	683	114	67.96	+	1.68	9.19e-07	4.69e-05
response to cold (GO:0009409)	400	67	39.8	+	1.68	0.000168	0.00464
secondary metabolic process (GO:0019748)	317	53	31.54	+	1.68	0.000943	0.0195
cellular protein localization (GO:0034613)	648	108	64.48	+	1.67	2.38e-06	0.000116
lipid biosynthetic process (GO:0008610)	462	77	45.97	+	1.67	7.28e-05	0.00236
cofactor metabolic process (GO:0051186)	416	69	41.39	+	1.67	0.000164	0.00458
leaf development (GO:0048366)	318	53	31.64	+	1.67	0.000961	0.0197
oxidation-reduction process (GO:0055114)	971	160	96.62	+	1.66	1.28e-08	8.27e-07
cellular localization (GO:0051641)	888	145	88.36	+	1.64	9.92e-08	5.49e-06
carbohydrate derivative metabolic process (GO:1901135)	621	101	61.79	+	1.63	1.3e-05	0.000544
hormone-mediated signaling pathway (GO:0009755)	537	87	53.43	+	1.63	5.31e-05	0.00181
sulfur compound metabolic process (GO:0006790)	353	57	35.12	+	1.62	0.00125	0.0247
response to temperature stimulus (GO:0009266)	579	93	57.61	+	1.61	4.07e-05	0.00147
root development (GO:0048364)	471	74	46.87	+	1.58	0.000492	0.0113
drug metabolic process (GO:0017144)	400	63	39.8	+	1.58	0.00105	0.0214
carbohydrate derivative biosynthetic process (GO:1901137)	356	56	35.42	+	1.58	0.00234	0.0422
root system development (GO:0022622)	473	74	47.07	+	1.57	0.000507	0.0115
carbohydrate metabolic process (GO:0005975)	668	104	66.47	+	1.56	4.37e-05	0.00154
protein catabolic process (GO:0030163)	675	102	67.17	+	1.52	0.000136	0.00394
proteolysis involved in cellular protein catabolic process (GO:0051603)	584	87	58.11	+	1.5	0.000643	0.0141
small molecule biosynthetic process (GO:0044283)	601	89	59.8	+	1.49	0.000752	0.0158
ion transport (GO:0006811)	673	99	66.97	+	1.48	0.00045	0.0105
transmembrane transport (GO:0055085)	745	109	74.13	+	1.47	0.000269	0.00681
cellular protein catabolic process (GO:0044257)	593	87	59.01	+	1.47	0.00112	0.0225
homeostatic process (GO:0042592)	580	84	57.71	+	1.46	0.00201	0.0366
organic cyclic compound biosynthetic process (GO:1901362)	762	110	75.82	+	1.45	0.000392	0.00929
anatomical structure morphogenesis (GO:0009653)	845	121	84.08	+	1.44	0.000254	0.00654
proteolysis (GO:0006508)	876	122	87.17	+	1.4	0.000608	0.0134
response to radiation (GO:0009314)	705	98	70.15	+	1.4	0.00223	0.0404
macromolecule catabolic process (GO:0009057)	861	117	85.67	+	1.37	0.0018	0.0337
positive regulation of biological process (GO:0048518)	1290	172	128.36	+	1.34	0.000373	0.00898
biosynthetic process (GO:0009058)	2441	309	242.89	+	1.27	4.44e-05	0.00156
organic substance biosynthetic process (GO:1901576)	2296	290	228.46	+	1.27	9.2e-05	0.00287
multicellular organism development (GO:0007275)	2528	316	251.55	+	1.26	8.88e-05	0.00279
multicellular organismal process (GO:0032501)	2775	346	276.12	+	1.25	4.33e-05	0.00154
anatomical structure development (GO:0048856)	2885	354	287.07	+	1.23	0.000113	0.00339
cellular biosynthetic process (GO:0044249)	2262	275	225.08	+	1.22	0.00128	0.0253
developmental process (GO:0032502)	3065	367	304.98	+	1.2	0.000503	0.0115

## Sheet: Up-Common(HSP&CHL)
Supplementary Table S7 Commonly upregulated GO terms in i-hpHSP90C and i-amiCHLI plants
GO biological process complete	Arabidopsis thaliana - REFLIST (27416)		-2728	-3526	Expected		over/under		Fold Enrichment		raw P-value		FDR
	HSP90C	CHLI	HSP90C	CHLI	HSP90C	CHLI	HSP90C	CHLI	HSP90C	CHLI	HSP90C	CHLI	HSP90C	CHLI
regulation of salicylic acid biosynthetic process (GO:0080142)	12	12	8	8	1.19	1.54	+	+	6.7	5.18	0.000207	0.001	0.00548	0.0434
endosome transport via multivesicular body sorting pathway (GO:0032509)	19	22	10	14	1.89	2.83	+	+	5.29	4.95	0.000145	1.99e-05	0.00415	0.00159
multivesicular body sorting pathway (GO:0071985)	19	22	10	14	1.89	2.83	+	+	5.29	4.95	0.000145	1.99e-05	0.00413	0.00157
plant-type hypersensitive response (GO:0009626)	57	73	25	30	5.67	9.39	+	+	4.41	3.2	3.35e-08	8.29e-07	2.09e-06	8.87e-05
host programmed cell death induced by symbiont (GO:0034050)	58	74	25	30	5.77	9.52	+	+	4.33	3.15	4.39e-08	1.04e-06	2.63e-06	0.000109
response to molecule of bacterial origin (GO:0002237)	34	34	13	14	3.38	4.37	+	+	3.84	3.2	0.000197	0.000676	0.00533	0.0332
defense response to fungus, incompatible interaction (GO:0009817)	49	49	17	20	4.88	6.3	+	+	3.49	3.17	5.86e-05	5.8e-05	0.00198	0.00399
late endosome to vacuole transport (GO:0045324)	30	31	10	16	2.99	3.99	+	+	3.35	4.01	0.00244	3.64e-05	0.0435	0.00269
endosomal transport (GO:0016197)	59	63	19	27	5.87	8.1	+	+	3.24	3.33	5.1e-05	1.53e-06	0.00175	0.000156
carboxylic acid catabolic process (GO:0046395)	133	151	42	38	13.23	19.42	+	+	3.17	1.96	3.38e-09	0.000489	2.41e-07	0.0255
organic acid catabolic process (GO:0016054)	133	151	42	38	13.23	19.42	+	+	3.17	1.96	3.38e-09	0.000489	2.44e-07	0.0257
programmed cell death (GO:0012501)	91	107	27	35	9.05	13.76	+	+	2.98	2.54	5.32e-06	8.06e-06	0.000243	0.000721
cellular lipid catabolic process (GO:0044242)	88	90	26	26	8.76	11.57	+	+	2.97	2.25	8.39e-06	0.000626	0.000366	0.031
cell death (GO:0008219)	112	127	32	37	11.14	16.33	+	+	2.87	2.27	1.48e-06	5.72e-05	7.52e-05	0.00399
response to wounding (GO:0009611)	207	211	59	67	20.6	27.14	+	+	2.86	2.47	8.73e-11	3.04e-09	9.95e-09	7.59e-07
defense response, incompatible interaction (GO:0009814)	174	175	49	49	17.31	22.51	+	+	2.83	2.18	4.79e-09	6.65e-06	3.3e-07	0.000603
lipid catabolic process (GO:0016042)	108	239	30	53	10.75	30.74	+	+	2.79	1.72	6.99e-06	0.000578	0.000309	0.0288
immune response (GO:0006955)	304	330	84	91	30.25	42.44	+	+	2.78	2.14	3.77e-14	1.55e-09	6.38e-12	4.43e-07
innate immune response (GO:0045087)	300	323	83	90	29.85	41.54	+	+	2.78	2.17	5.13e-14	1.13e-09	8e-12	3.39e-07
immune system process (GO:0002376)	372	387	101	103	37.02	49.77	+	+	2.73	2.07	2.61e-16	6.67e-10	7.04e-14	2.35e-07
regulation of immune system process (GO:0002682)	141	131	38	34	14.03	16.85	+	+	2.71	2.02	5.93e-07	0.000527	3.11e-05	0.027
response to organonitrogen compound (GO:0010243)	242	246	64	61	24.08	31.64	+	+	2.66	1.93	2.8e-10	1.77e-05	2.81e-08	0.00147
regulation of response to external stimulus (GO:0032101)	189	179	49	42	18.81	23.02	+	+	2.61	1.82	4.19e-08	0.000887	2.54e-06	0.0402
response to chitin (GO:0010200)	137	138	35	39	13.63	17.75	+	+	2.57	2.2	5.62e-06	4.42e-05	0.000254	0.00323
protein autophosphorylation (GO:0046777)	183	183	46	54	18.21	23.54	+	+	2.53	2.29	3.08e-07	5.41e-07	1.66e-05	6.35e-05
response to nitrogen compound (GO:1901698)	291	305	72	71	28.96	39.23	+	+	2.49	1.81	2.38e-10	1.86e-05	2.47e-08	0.00153
defense response to other organism (GO:0098542)	764	1056	188	203	76.02	135.81	+	+	2.47	1.49	6.24e-25	2.82e-07	3.36e-22	3.6e-05
defense response to bacterium (GO:0042742)	394	396	97	93	39.2	50.93	+	+	2.47	1.83	2.39e-13	6.22e-07	3.46e-11	7.03e-05
response to bacterium (GO:0009617)	477	483	114	115	47.46	62.12	+	+	2.4	1.85	7.37e-15	1.7e-08	1.75e-12	2.9e-06
vesicle-mediated transport (GO:0016192)	430	458	101	108	42.79	58.9	+	+	2.36	1.83	7e-13	7.12e-08	9.43e-11	1.09e-05
response to biotic stimulus (GO:0009607)	1022	1330	238	259	101.69	171.05	+	+	2.34	1.51	1.56e-28	1.75e-09	1.54e-25	4.56e-07
response to external biotic stimulus (GO:0043207)	1021	1317	237	252	101.59	169.38	+	+	2.33	1.49	2.67e-28	1.29e-08	2.26e-25	2.48e-06
response to other organism (GO:0051707)	1021	1317	237	252	101.59	169.38	+	+	2.33	1.49	2.67e-28	1.29e-08	1.98e-25	2.41e-06
defense response (GO:0006952)	1005	1450	231	279	100	186.49	+	+	2.31	1.5	5.39e-27	1.09e-09	3.55e-24	3.44e-07
response to drug (GO:0042493)	501	460	115	101	49.85	59.16	+	+	2.31	1.71	5.63e-14	3.21e-06	8.55e-12	0.000315
regulation of defense response (GO:0031347)	259	251	59	60	25.77	32.28	+	+	2.29	1.86	1.08e-07	4.57e-05	5.92e-06	0.0033
vacuolar transport (GO:0007034)	91	97	20	36	9.05	12.48	+	+	2.21	2.89	0.00249	6.11e-07	0.0444	7.04e-05
response to jasmonic acid (GO:0009753)	217	169	46	43	21.59	21.74	+	+	2.13	1.98	1.85e-05	0.000186	0.00072	0.011
regulation of response to stress (GO:0080134)	374	371	79	80	37.21	47.71	+	+	2.12	1.68	1.31e-08	6.79e-05	8.33e-07	0.00457
response to external stimulus (GO:0009605)	1424	1748	298	324	141.69	224.81	+	+	2.1	1.44	6.47e-29	1.64e-09	9.6e-26	4.47e-07
response to acid chemical (GO:0001101)	1126	1138	225	230	112.04	146.36	+	+	2.01	1.57	9.7e-20	9.5e-10	3.83e-17	3.16e-07
response to salicylic acid (GO:0009751)	206	147	41	36	20.5	18.91	+	+	2	1.9	0.000132	0.000984	0.00386	0.0436
response to alcohol (GO:0097305)	528	539	104	104	52.54	69.32	+	+	1.98	1.5	2.5e-09	0.00026	1.95e-07	0.0148
response to abscisic acid (GO:0009737)	524	535	103	104	52.14	68.81	+	+	1.98	1.51	3.36e-09	0.000194	2.49e-07	0.0114
response to inorganic substance (GO:0010035)	892	909	173	156	88.76	116.91	+	+	1.95	1.33	3.08e-14	0.000992	5.37e-12	0.0437
response to oxygen-containing compound (GO:1901700)	1504	1534	290	308	149.65	197.29	+	+	1.94	1.56	3.34e-23	2.11e-12	1.52e-20	1.4e-09
cellular response to chemical stimulus (GO:0070887)	1128	1431	214	247	112.24	184.04	+	+	1.91	1.34	1.36e-16	1.94e-05	4.05e-14	0.00157
regulation of response to stimulus (GO:0048583)	691	690	130	144	68.76	88.74	+	+	1.89	1.62	3.05e-10	3.27e-07	2.96e-08	4e-05
response to chemical (GO:0042221)	2661	2883	497	521	264.78	370.79	+	+	1.88	1.41	1.56e-37	2.65e-13	4.63e-34	3.97e-10
regulation of cell communication (GO:0010646)	295	300	55	64	29.35	38.58	+	+	1.87	1.66	6.91e-05	0.000453	0.00225	0.0242
peptide transport (GO:0015833)	712	805	132	151	70.85	103.53	+	+	1.86	1.46	5.32e-10	3.33e-05	5.01e-08	0.0025
response to organic substance (GO:0010033)	1712	1888	316	359	170.35	242.82	+	+	1.85	1.48	1.14e-22	1.2e-11	4.81e-20	7.22e-09
amide transport (GO:0042886)	728	822	134	155	72.44	105.72	+	+	1.85	1.47	5.49e-10	2.04e-05	5.09e-08	0.00159
response to organic cyclic compound (GO:0014070)	336	290	62	63	33.43	37.3	+	+	1.85	1.69	2.95e-05	0.000366	0.00111	0.0205
cellular response to stress (GO:0033554)	1139	1187	208	243	113.33	152.66	+	+	1.84	1.59	1.33e-14	1.32e-10	2.72e-12	6.6e-08
protein phosphorylation (GO:0006468)	799	981	146	200	79.5	126.17	+	+	1.84	1.59	1.57e-10	7.88e-09	1.73e-08	1.68e-06
protein transport (GO:0015031)	692	793	126	147	68.86	101.99	+	+	1.83	1.44	3.15e-09	7.09e-05	2.39e-07	0.00471
response to lipid (GO:0033993)	704	730	128	134	70.05	93.89	+	+	1.83	1.43	2.87e-09	0.000214	2.21e-07	0.0123
establishment of protein localization (GO:0045184)	701	802	127	148	69.75	103.15	+	+	1.82	1.43	3.87e-09	7.76e-05	2.7e-07	0.005
regulation of signaling (GO:0023051)	292	298	53	64	29.06	38.33	+	+	1.82	1.67	0.00014	0.000434	0.00402	0.0234
regulation of signal transduction (GO:0009966)	287	292	52	63	28.56	37.55	+	+	1.82	1.68	0.000177	0.000382	0.00489	0.0212
macromolecule localization (GO:0033036)	983	1117	176	202	97.81	143.66	+	+	1.8	1.41	7.47e-12	1.11e-05	9.63e-10	0.000962
response to stress (GO:0006950)	3079	3575	547	670	306.37	459.78	+	+	1.79	1.46	2.3e-36	1.53e-20	4.55e-33	9.17e-17
organic substance transport (GO:0071702)	1128	1294	201	237	112.24	166.42	+	+	1.79	1.42	2.86e-13	7.03e-07	4.03e-11	7.65e-05
nitrogen compound transport (GO:0071705)	931	1042	165	188	92.64	134.01	+	+	1.78	1.4	6.06e-11	2.44e-05	7.04e-09	0.00187
phosphorylation (GO:0016310)	1111	1344	196	239	110.55	172.85	+	+	1.77	1.38	1.19e-12	4.31e-06	1.57e-10	0.000417
protein localization (GO:0008104)	789	889	139	161	78.51	114.34	+	+	1.77	1.41	3.25e-09	9.09e-05	2.44e-07	0.00573
cellular response to stimulus (GO:0051716)	2416	2863	420	517	240.4	368.21	+	+	1.75	1.4	1.13e-25	3.45e-13	6.72e-23	3.44e-10
signal transduction (GO:0007165)	1300	1711	227	284	129.36	220.05	+	+	1.75	1.29	3.93e-14	6.03e-05	6.47e-12	0.0041
response to endogenous stimulus (GO:0009719)	1378	1556	240	292	137.12	200.12	+	+	1.75	1.46	8.41e-15	4.35e-09	1.85e-12	1.04e-06
cell communication (GO:0007154)	1560	1994	270	322	155.23	256.45	+	+	1.74	1.26	2.96e-16	0.00012	7.63e-14	0.00742
response to hormone (GO:0009725)	1360	1538	235	286	135.33	197.8	+	+	1.74	1.45	4.42e-14	1.37e-08	7.08e-12	2.49e-06
signaling (GO:0023052)	1334	1745	229	286	132.74	224.43	+	+	1.73	1.27	1.5e-13	0.000126	2.22e-11	0.00772
cellular response to endogenous stimulus (GO:0071495)	643	912	110	157	63.98	117.29	+	+	1.72	1.34	6.02e-07	0.000849	3.13e-05	0.0397
phosphorus metabolic process (GO:0006793)	1615	1956	271	339	160.7	251.56	+	+	1.69	1.35	8.23e-15	3.45e-07	1.88e-12	4.13e-05
phosphate-containing compound metabolic process (GO:0006796)	1575	1912	264	334	156.72	245.9	+	+	1.68	1.36	2.1e-14	2.18e-07	3.78e-12	2.84e-05
response to stimulus (GO:0050896)	5327	6086	880	1033	530.06	782.73	+	+	1.66	1.32	4.86e-51	3.53e-20	2.88e-47	1.06e-16
transport (GO:0006810)	2086	2356	343	401	207.57	303.01	+	+	1.65	1.32	1.4e-17	1.26e-07	4.88e-15	1.85e-05
response to abiotic stimulus (GO:0009628)	2062	2075	339	354	205.18	266.87	+	+	1.65	1.33	2.44e-17	6.88e-07	8.04e-15	7.63e-05
establishment of localization (GO:0051234)	2132	2402	345	407	212.14	308.92	+	+	1.63	1.32	9.53e-17	1.61e-07	2.97e-14	2.29e-05
localization (GO:0051179)	2285	2552	363	428	227.37	328.22	+	+	1.6	1.3	1.74e-16	2.06e-07	4.91e-14	2.81e-05
catabolic process (GO:0009056)	1488	1824	234	321	148.06	234.59	+	+	1.58	1.37	1.69e-10	2.12e-07	1.83e-08	2.82e-05
organic substance catabolic process (GO:1901575)	1299	1599	203	277	129.26	205.65	+	+	1.57	1.35	5.21e-09	4.62e-06	3.55e-07	0.000439
regulation of biological quality (GO:0065008)	1152	1230	180	216	114.63	158.19	+	+	1.57	1.37	3.95e-08	2.65e-05	2.42e-06	0.00201
cellular catabolic process (GO:0044248)	1260	1443	196	262	125.37	185.59	+	+	1.56	1.41	1.28e-08	3.26e-07	8.33e-07	4.07e-05
organonitrogen compound catabolic process (GO:1901565)	874	914	136	158	86.97	117.55	+	+	1.56	1.34	2.53e-06	0.00072	0.000121	0.0351
cellular protein modification process (GO:0006464)	1891	2421	286	421	188.16	311.37	+	+	1.52	1.35	6.04e-11	6.46e-09	7.16e-09	1.43e-06
protein modification process (GO:0036211)	1891	2421	286	421	188.16	311.37	+	+	1.52	1.35	6.04e-11	6.46e-09	7.3e-09	1.49e-06
plant organ development (GO:0099402)	946	954	141	169	94.13	122.69	+	+	1.5	1.38	1.22e-05	0.000153	0.000512	0.00925
organonitrogen compound metabolic process (GO:1901564)	3927	4801	548	714	390.75	617.46	+	+	1.4	1.16	8.49e-15	8.53e-05	1.8e-12	0.00544
protein metabolic process (GO:0019538)	2940	3707	393	560	292.54	476.76	+	+	1.34	1.17	1.65e-08	0.000167	1.04e-06	0.01
cellular protein metabolic process (GO:0044267)	2699	3366	361	508	268.56	432.9	+	+	1.34	1.17	6.84e-08	0.000397	3.97e-06	0.0216
macromolecule modification (GO:0043412)	2295	2827	303	509	228.36	363.58	+	+	1.33	1.4	2.68e-06	9.06e-13	0.000127	7.75e-10
biological regulation (GO:0065007)	5644	6121	738	940	561.6	787.23	+	+	1.31	1.19	1.57e-14	1.39e-08	3.01e-12	2.45e-06
cellular process (GO:0009987)	10043	12857	1299	1938	999.32	1653.55	+	+	1.3	1.17	7.7e-29	1.88e-19	9.13e-26	3.74e-16
regulation of biological process (GO:0050789)	4941	5405	639	834	491.65	695.14	+	+	1.3	1.2	1.66e-11	6.7e-08	2.06e-09	1.06e-05
metabolic process (GO:0008152)	7731	9625	992	1461	769.26	1237.88	+	+	1.29	1.18	1.54e-18	2.83e-13	5.72e-16	3.39e-10
organic substance metabolic process (GO:0071704)	6774	8275	870	1275	674.04	1064.26	+	+	1.29	1.2	8.61e-16	9.73e-13	2.13e-13	7.28e-10
regulation of cellular process (GO:0050794)	4297	4811	550	739	427.57	618.75	+	+	1.29	1.19	3.37e-09	1.08e-06	2.47e-07	0.000111
cellular metabolic process (GO:0044237)	6800	8019	864	1216	676.63	1031.33	+	+	1.28	1.18	1.46e-14	2.62e-10	2.89e-12	1.05e-07
system development (GO:0048731)	1809	1861	228	306	180	239.35	+	+	1.27	1.28	0.000668	5.46e-05	0.0146	0.00385
primary metabolic process (GO:0044238)	6105	7594	767	1163	607.47	976.67	+	+	1.26	1.19	1.18e-11	1.05e-10	1.49e-09	5.69e-08
nitrogen compound metabolic process (GO:0006807)	5422	6439	663	985	539.51	828.13	+	+	1.23	1.19	3.64e-08	1.04e-08	2.25e-06	2.08e-06
cellular macromolecule metabolic process (GO:0044260)	3591	4401	437	704	357.32	566.02	+	+	1.22	1.24	2.77e-05	8.1e-09	0.00106	1.67e-06
biological_process (GO:0008150)	20731	23033	2205	3061	2062.82	2962.3	+	+	1.07	1.03	5.74e-10	1.31e-05	5.23e-08	0.00112

## Sheet: Up-Unique(CHL)
Supplementary Table S7 Uniquely upregulated GO terms in i-amiCHLI plants
GO biological process complete	Arabidopsis thaliana - REFLIST (27416)	-3526	Expected	over/under	Fold Enrichment	raw P-value	FDR
late endosome to vacuole transport via multivesicular body sorting pathway (GO:0032511)	12	8	1.54	+	5.18	0.001	0.0437
telomere organization (GO:0032200)	35	14	4.5	+	3.11	0.000849	0.04
telomere maintenance (GO:0000723)	35	14	4.5	+	3.11	0.000849	0.0403
anatomical structure homeostasis (GO:0060249)	40	15	5.14	+	2.92	0.000958	0.0428
starch metabolic process (GO:0005982)	60	21	7.72	+	2.72	0.000276	0.0156
protein localization to vacuole (GO:0072665)	52	18	6.69	+	2.69	0.000881	0.0403
establishment of protein localization to vacuole (GO:0072666)	52	18	6.69	+	2.69	0.000881	0.0406
DNA recombination (GO:0006310)	163	47	20.96	+	2.24	5.36e-06	0.000502
double-strand break repair (GO:0006302)	126	34	16.2	+	2.1	0.000383	0.021
glucan metabolic process (GO:0044042)	220	50	28.29	+	1.77	0.000498	0.0257
cellular glucan metabolic process (GO:0006073)	212	48	27.27	+	1.76	0.00078	0.0376
DNA metabolic process (GO:0006259)	477	105	61.35	+	1.71	1.82e-06	0.000182
DNA repair (GO:0006281)	332	73	42.7	+	1.71	7.43e-05	0.00489
RNA modification (GO:0009451)	362	78	46.56	+	1.68	7.69e-05	0.00501
cellular polysaccharide metabolic process (GO:0044264)	284	61	36.53	+	1.67	0.000456	0.0242
cellular response to DNA damage stimulus (GO:0006974)	368	78	47.33	+	1.65	0.000119	0.00741
cellular carbohydrate metabolic process (GO:0044262)	406	81	52.22	+	1.55	0.000527	0.0268
interspecies interaction between organisms (GO:0044419)	1362	255	175.17	+	1.46	5.26e-08	8.74e-06
post-embryonic development (GO:0009791)	1497	244	192.53	+	1.27	0.000545	0.0274
reproductive process (GO:0022414)	1767	281	227.26	+	1.24	0.000811	0.0388
reproduction (GO:0000003)	1777	282	228.54	+	1.23	0.000948	0.0427
macromolecule metabolic process (GO:0043170)	5757	907	740.41	+	1.22	3.05e-10	1.14e-07

## Sheet: Down-Unique(HSP)
Supplementary Table S7 Uniquely downregulated GO terms in i-hpHSP90C plants
GO biological process complete	Arabidopsis thaliana - REFLIST (27416)	-3480	Expected	over/under	Fold Enrichment	raw P-value	FDR
protein import into chloroplast thylakoid membrane (GO:0045038)	6	6	0.76	+	7.88	0.00103	0.0243
NAD(P)H dehydrogenase complex assembly (GO:0010275)	8	8	1.02	+	7.88	0.000143	0.00459
plastid transcription (GO:0042793)	10	9	1.27	+	7.09	9.25e-05	0.00317
vitamin E metabolic process (GO:0042360)	7	6	0.89	+	6.75	0.00173	0.0371
vitamin E biosynthetic process (GO:0010189)	7	6	0.89	+	6.75	0.00173	0.0368
cytochrome b6f complex assembly (GO:0010190)	10	8	1.27	+	6.3	0.000396	0.0107
photosystem I assembly (GO:0048564)	13	10	1.65	+	6.06	9.24e-05	0.00319
protein-chromophore linkage (GO:0018298)	28	20	3.55	+	5.63	7.39e-08	5.92e-06
lactate metabolic process (GO:0006089)	10	7	1.27	+	5.51	0.00159	0.035
protein import into chloroplast stroma (GO:0045037)	25	16	3.17	+	5.04	4.19e-06	0.00023
chloroplast rRNA processing (GO:1901259)	16	10	2.03	+	4.92	0.000312	0.00873
galactolipid metabolic process (GO:0019374)	14	8	1.78	+	4.5	0.00191	0.0392
chloroplast fission (GO:0010020)	22	12	2.79	+	4.3	0.000206	0.00618
plastid fission (GO:0043572)	22	12	2.79	+	4.3	0.000206	0.00615
cotyledon morphogenesis (GO:0048826)	21	11	2.67	+	4.13	0.000491	0.0129
water transport (GO:0006833)	29	13	3.68	+	3.53	0.000498	0.0131
fluid transport (GO:0042044)	29	13	3.68	+	3.53	0.000498	0.013
cuticle development (GO:0042335)	34	15	4.32	+	3.48	0.000216	0.00637
glucose metabolic process (GO:0006006)	44	18	5.59	+	3.22	0.000113	0.00377
plastid localization (GO:0051644)	30	12	3.81	+	3.15	0.00177	0.037
chloroplast localization (GO:0019750)	30	12	3.81	+	3.15	0.00177	0.0369
cortical microtubule organization (GO:0043622)	31	12	3.93	+	3.05	0.0022	0.0437
lignin biosynthetic process (GO:0009809)	44	17	5.59	+	3.04	0.000298	0.0084
tRNA aminoacylation (GO:0043039)	50	19	6.35	+	2.99	0.00016	0.00504
amino acid activation (GO:0043038)	50	19	6.35	+	2.99	0.00016	0.00502
response to far red light (GO:0010218)	51	19	6.47	+	2.94	0.000197	0.00591
auxin transport (GO:0060918)	70	26	8.89	+	2.93	1.5e-05	0.000695
tRNA aminoacylation for protein translation (GO:0006418)	49	18	6.22	+	2.89	0.000329	0.00907
auxin polar transport (GO:0009926)	60	22	7.62	+	2.89	7.71e-05	0.00272
hormone transport (GO:0009914)	72	26	9.14	+	2.84	3.03e-05	0.00125
detection of abiotic stimulus (GO:0009582)	42	15	5.33	+	2.81	0.00127	0.0291
detection of external stimulus (GO:0009581)	42	15	5.33	+	2.81	0.00127	0.029
cellulose biosynthetic process (GO:0030244)	48	17	6.09	+	2.79	0.00109	0.0253
hexose metabolic process (GO:0019318)	82	29	10.41	+	2.79	1.23e-05	0.000585
cellulose metabolic process (GO:0030243)	54	19	6.85	+	2.77	0.000515	0.0134
movement of cell or subcellular component (GO:0006928)	86	30	10.92	+	2.75	1.03e-05	0.000515
cofactor biosynthetic process (GO:0051188)	226	79	28.69	+	2.75	8.75e-13	2.16e-10
glycolipid metabolic process (GO:0006664)	46	16	5.84	+	2.74	0.00171	0.0372
liposaccharide metabolic process (GO:1903509)	46	16	5.84	+	2.74	0.00171	0.037
beta-glucan biosynthetic process (GO:0051274)	49	17	6.22	+	2.73	0.00118	0.0273
beta-glucan metabolic process (GO:0051273)	55	19	6.98	+	2.72	0.000569	0.0147
cortical cytoskeleton organization (GO:0030865)	47	16	5.97	+	2.68	0.00187	0.0386
protein transmembrane transport (GO:0071806)	91	31	11.55	+	2.68	1.04e-05	0.000512
intracellular protein transmembrane transport (GO:0065002)	89	30	11.3	+	2.66	2.66e-05	0.0011
stomatal complex development (GO:0010374)	54	18	6.85	+	2.63	0.00102	0.0242
cofactor catabolic process (GO:0051187)	86	28	10.92	+	2.56	6.89e-05	0.00249
microtubule-based process (GO:0007017)	195	63	24.75	+	2.55	2.26e-09	3.27e-07
response to gravity (GO:0009629)	83	26	10.54	+	2.47	0.000186	0.00569
coenzyme biosynthetic process (GO:0009108)	135	42	17.14	+	2.45	3.38e-06	0.000189
cofactor metabolic process (GO:0051186)	416	129	52.8	+	2.44	1.52e-16	5.01e-14
establishment of localization in cell (GO:0051649)	62	19	7.87	+	2.41	0.0021	0.0421
lignin metabolic process (GO:0009808)	66	20	8.38	+	2.39	0.00159	0.0351
cytokinesis (GO:0000910)	96	29	12.19	+	2.38	0.000158	0.005
antibiotic catabolic process (GO:0017001)	70	21	8.89	+	2.36	0.00124	0.0287
coenzyme metabolic process (GO:0006732)	190	57	24.12	+	2.36	1.36e-07	1.03e-05
electron transport chain (GO:0022900)	94	28	11.93	+	2.35	0.00024	0.0069
phloem or xylem histogenesis (GO:0010087)	103	30	13.07	+	2.29	0.000168	0.00519
xylem and phloem pattern formation (GO:0010051)	69	20	8.76	+	2.28	0.00214	0.0428
response to nematode (GO:0009624)	81	23	10.28	+	2.24	0.00151	0.0335
membrane lipid biosynthetic process (GO:0046467)	78	22	9.9	+	2.22	0.00211	0.0422
glucan biosynthetic process (GO:0009250)	96	27	12.19	+	2.22	0.000797	0.0195
cellular glucan metabolic process (GO:0006073)	150	42	19.04	+	2.21	2.66e-05	0.00112
glucan metabolic process (GO:0044042)	150	42	19.04	+	2.21	2.66e-05	0.00111
tropism (GO:0009606)	106	29	13.45	+	2.16	0.000548	0.0142
antibiotic metabolic process (GO:0016999)	121	33	15.36	+	2.15	0.000273	0.00778
drug catabolic process (GO:0042737)	128	35	16.25	+	2.15	0.000156	0.00498
microtubule cytoskeleton organization (GO:0000226)	136	37	17.26	+	2.14	0.000142	0.00457
terpenoid biosynthetic process (GO:0016114)	110	29	13.96	+	2.08	0.00104	0.0245
plant-type cell wall organization (GO:0009664)	125	32	15.87	+	2.02	0.000854	0.0208
drug metabolic process (GO:0017144)	400	99	50.77	+	1.95	1.83e-08	1.81e-06
cell division (GO:0051301)	297	73	37.7	+	1.94	1.85e-06	0.000111
cellular carbohydrate biosynthetic process (GO:0034637)	180	44	22.85	+	1.93	0.000261	0.00749
cellular polysaccharide metabolic process (GO:0044264)	216	53	27.42	+	1.93	5.83e-05	0.0022
tRNA metabolic process (GO:0006399)	156	38	19.8	+	1.92	0.000826	0.0202
plant-type cell wall organization or biogenesis (GO:0071669)	234	57	29.7	+	1.92	3.37e-05	0.00136
mitotic cell cycle (GO:0000278)	227	54	28.81	+	1.87	8.68e-05	0.00303
cellular carbohydrate metabolic process (GO:0044262)	310	73	39.35	+	1.86	6.45e-06	0.000338
cellular polysaccharide biosynthetic process (GO:0033692)	150	35	19.04	+	1.84	0.00218	0.0434
post-embryonic plant morphogenesis (GO:0090698)	185	43	23.48	+	1.83	0.000688	0.0172
polysaccharide metabolic process (GO:0005976)	271	63	34.4	+	1.83	3.79e-05	0.0015
response to auxin (GO:0009733)	310	72	39.35	+	1.83	1.31e-05	0.000614
response to toxic substance (GO:0009636)	187	43	23.74	+	1.81	0.000761	0.0189
polysaccharide biosynthetic process (GO:0000271)	166	38	21.07	+	1.8	0.00173	0.0368
cell wall organization or biogenesis (GO:0071554)	421	95	53.44	+	1.78	1.48e-06	9.03e-05
cytoskeleton organization (GO:0007010)	233	52	29.58	+	1.76	0.000451	0.012
cell wall biogenesis (GO:0042546)	197	43	25.01	+	1.72	0.00199	0.0404
cell cycle (GO:0007049)	486	106	61.69	+	1.72	1.4e-06	8.64e-05
cell wall organization (GO:0071555)	279	60	35.41	+	1.69	0.000372	0.0102
plant epidermis development (GO:0090558)	250	53	31.73	+	1.67	0.00129	0.0294
response to extracellular stimulus (GO:0009991)	268	55	34.02	+	1.62	0.00185	0.0383
cell growth (GO:0016049)	364	72	46.2	+	1.56	0.000978	0.0234
plant organ morphogenesis (GO:1905392)	384	76	48.74	+	1.56	0.000606	0.0156
response to salt stress (GO:0009651)	469	91	59.53	+	1.53	0.000333	0.00915
cellular response to oxygen-containing compound (GO:1901701)	500	96	63.47	+	1.51	0.000307	0.00863
response to osmotic stress (GO:0006970)	545	103	69.18	+	1.49	0.000328	0.00909
hormone-mediated signaling pathway (GO:0009755)	537	97	68.16	+	1.42	0.00182	0.0378
response to lipid (GO:0033993)	704	123	89.36	+	1.38	0.00144	0.0326
response to external stimulus (GO:0009605)	1424	250	180.75	+	1.38	2.59e-06	0.000152
response to endogenous stimulus (GO:0009719)	1378	239	174.91	+	1.37	1.02e-05	0.00051
response to hormone (GO:0009725)	1360	235	172.63	+	1.36	1.56e-05	0.000706
response to organic substance (GO:0010033)	1712	287	217.31	+	1.32	1.11e-05	0.000531
cellular response to chemical stimulus (GO:0070887)	1128	183	143.18	+	1.28	0.00205	0.0414
regulation of cellular process (GO:0050794)	4297	634	545.43	+	1.16	0.000139	0.00451
regulation of biological process (GO:0050789)	4941	723	627.18	+	1.15	9.32e-05	0.00317
biological regulation (GO:0065007)	5644	820	716.41	+	1.14	6.18e-05	0.0023

## Sheet: Down-Common(HSP&CHL)
Supplementary Table S7 Commonly downregulated GO terms in i-hpHSP90C and i-amiCHLI plants
GO biological process complete	Arabidopsis thaliana - REFLIST (27416)		3480	3550	Expected		over/under		Fold Enrichment		raw P-value		FDR
	HSP90C	CHLI	HSP90C	CHLI	HSP90C	CHLI	HSP90C	CHLI	HSP90C	CHLI	HSP90C	CHLI	HSP90C	CHLI
carotene biosynthetic process (GO:0016120)	7	7	7	6	0.89	0.91	+	+	7.88	6.62	0.000382	0.00189	0.0103	0.0437
plastoquinone biosynthetic process (GO:0010236)	7	7	6	6	0.89	0.91	+	+	6.75	6.62	0.00173	0.00189	0.0369	0.0428
reductive pentose-phosphate cycle (GO:0019253)	13	13	8	10	1.65	1.68	+	+	4.85	5.94	0.00135	0.000107	0.0306	0.0041
photosystem II assembly (GO:0010207)	25	26	17	19	3.17	3.37	+	+	5.36	5.64	1.15e-06	1.61e-07	7.23e-05	1.14e-05
photosynthesis, dark reaction (GO:0019685)	14	14	8	10	1.78	1.81	+	+	4.5	5.52	0.00191	0.000165	0.0394	0.00607
fat-soluble vitamin biosynthetic process (GO:0042362)	8	10	7	7	1.02	1.29	+	+	6.89	5.41	0.000646	0.00177	0.0163	0.0418
fat-soluble vitamin metabolic process (GO:0006775)	8	10	7	7	1.02	1.29	+	+	6.89	5.41	0.000646	0.00177	0.0164	0.0419
plastid translation (GO:0032544)	16	16	12	11	2.03	2.07	+	+	5.91	5.31	2.19e-05	9.95e-05	0.000953	0.00387
carbon fixation (GO:0015977)	17	15	9	10	2.16	1.94	+	+	4.17	5.15	0.0015	0.000247	0.0335	0.00836
cellular response to light intensity (GO:0071484)	12	12	8	8	1.52	1.55	+	+	5.25	5.15	0.000926	0.00104	0.0222	0.0268
photosynthesis, light harvesting in photosystem I (GO:0009768)	23	24	16	16	2.92	3.11	+	+	5.48	5.15	1.91e-06	3.6e-06	0.000113	0.000206
photosynthetic electron transport in photosystem I (GO:0009773)	17	15	13	10	2.16	1.94	+	+	6.02	5.15	8.57e-06	0.000247	0.000438	0.00827
protoporphyrinogen IX biosynthetic process (GO:0006782)	12	15	9	10	1.52	1.94	+	+	5.91	5.15	0.000238	0.000247	0.00693	0.00841
protoporphyrinogen IX metabolic process (GO:0046501)	12	15	9	10	1.52	1.94	+	+	5.91	5.15	0.000238	0.000247	0.0069	0.00831
regulation of generation of precursor metabolites and energy (GO:0043467)	30	29	20	19	3.81	3.76	+	+	5.25	5.06	1.66e-07	5.41e-07	1.23e-05	3.57e-05
regulation of photosynthesis, light reaction (GO:0042548)	24	23	16	15	3.05	2.98	+	+	5.25	5.04	2.85e-06	8.78e-06	0.000166	0.000458
carotenoid biosynthetic process (GO:0016117)	22	22	15	14	2.79	2.85	+	+	5.37	4.91	4.77e-06	2.14e-05	0.000257	0.000963
tetraterpenoid biosynthetic process (GO:0016109)	22	22	15	14	2.79	2.85	+	+	5.37	4.91	4.77e-06	2.14e-05	0.000255	0.000956
chlorophyll biosynthetic process (GO:0015995)	37	39	22	24	4.7	5.05	+	+	4.68	4.75	1.78e-07	4.31e-08	1.29e-05	3.42e-06
xanthophyll metabolic process (GO:0016122)	15	15	10	9	1.9	1.94	+	+	5.25	4.63	0.000214	0.000882	0.00633	0.0235
chlorophyll metabolic process (GO:0015994)	57	57	31	33	7.24	7.38	+	+	4.28	4.47	2.94e-09	4.36e-10	3.96e-07	4.72e-08
photosynthesis, light harvesting (GO:0009765)	44	42	25	24	5.59	5.44	+	+	4.48	4.41	5.12e-08	1.22e-07	4.47e-06	8.72e-06
carotenoid metabolic process (GO:0016116)	30	30	19	17	3.81	3.88	+	+	4.99	4.38	6e-07	9.01e-06	4.04e-05	0.000466
tetraterpenoid metabolic process (GO:0016108)	30	30	19	17	3.81	3.88	+	+	4.99	4.38	6e-07	9.01e-06	4e-05	0.000462
tetrapyrrole biosynthetic process (GO:0033014)	50	52	26	29	6.35	6.73	+	+	4.1	4.31	1.07e-07	9.2e-09	8.23e-06	8.05e-07
quinone biosynthetic process (GO:1901663)	33	38	15	21	4.19	4.92	+	+	3.58	4.27	0.000167	1.11e-06	0.00521	7.11e-05
quinone metabolic process (GO:1901661)	33	38	15	21	4.19	4.92	+	+	3.58	4.27	0.000167	1.11e-06	0.00518	7.04e-05
porphyrin-containing compound biosynthetic process (GO:0006779)	46	48	23	26	5.84	6.22	+	+	3.94	4.18	9.65e-07	8.24e-08	6.15e-05	6.2e-06
photosynthesis, light reaction (GO:0019684)	122	126	77	68	15.49	16.32	+	+	4.97	4.17	9.4e-24	4.99e-18	6.97e-21	1.41e-15
ketone biosynthetic process (GO:0042181)	34	39	16	21	4.32	5.05	+	+	3.71	4.16	7.43e-05	1.53e-06	0.00265	9.17e-05
response to low light intensity stimulus (GO:0009645)	19	19	10	10	2.41	2.46	+	+	4.15	4.06	0.000857	0.000985	0.0207	0.0256
regulation of photosynthesis (GO:0010109)	41	40	23	21	5.2	5.18	+	+	4.42	4.05	2.06e-07	2.08e-06	1.44e-05	0.000121
cellular aldehyde metabolic process (GO:0006081)	42	46	17	24	5.33	5.96	+	+	3.19	4.03	0.000192	4.32e-07	0.00582	2.92e-05
tetrapyrrole metabolic process (GO:0033013)	72	73	35	38	9.14	9.45	+	+	3.83	4.02	2.81e-09	2.23e-10	3.87e-07	2.55e-08
porphyrin-containing compound metabolic process (GO:0006778)	69	71	33	36	8.76	9.19	+	+	3.77	3.92	1.07e-08	1.13e-09	1.1e-06	1.14e-07
carotene metabolic process (GO:0016119)	18	18	10	9	2.28	2.33	+	+	4.38	3.86	0.000624	0.0023	0.0159	0.0495
heme biosynthetic process (GO:0006783)	22	22	11	11	2.79	2.85	+	+	3.94	3.86	0.000662	0.000769	0.0166	0.0213
photosynthesis (GO:0015979)	177	186	102	93	22.47	24.08	+	+	4.54	3.86	1.23e-28	2.41e-22	3.64e-25	1.19e-19
response to high light intensity (GO:0009644)	63	60	26	30	8	7.77	+	+	3.25	3.86	3.31e-06	3.41e-08	0.000191	2.82e-06
cellular ketone metabolic process (GO:0042180)	46	54	19	26	5.84	6.99	+	+	3.25	3.72	6.63e-05	4.8e-07	0.00243	3.21e-05
hydrogen peroxide catabolic process (GO:0042744)	58	25	18	12	7.36	3.24	+	+	2.44	3.71	0.00175	0.000594	0.0369	0.0175
thylakoid membrane organization (GO:0010027)	50	46	30	22	6.35	5.96	+	+	4.73	3.69	9.36e-10	3.89e-06	1.54e-07	0.000216
vitamin metabolic process (GO:0006766)	77	69	31	32	9.77	8.93	+	+	3.17	3.58	6.05e-07	4.76e-08	3.98e-05	3.73e-06
heme metabolic process (GO:0042168)	24	26	12	12	3.05	3.37	+	+	3.94	3.56	0.00038	0.000778	0.0103	0.0214
gluconeogenesis (GO:0006094)	22	22	10	10	2.79	2.85	+	+	3.58	3.51	0.00201	0.0023	0.0407	0.0489
photosynthetic electron transport chain (GO:0009767)	40	44	27	20	5.08	5.7	+	+	5.32	3.51	9.83e-10	1.89e-05	1.53e-07	0.000891
hexose biosynthetic process (GO:0019319)	25	25	11	11	3.17	3.24	+	+	3.47	3.4	0.00149	0.00173	0.0334	0.0411
plastid membrane organization (GO:0009668)	57	53	31	23	7.24	6.86	+	+	4.28	3.35	2.94e-09	8.38e-06	3.87e-07	0.000441
water-soluble vitamin metabolic process (GO:0006767)	61	59	19	25	7.74	7.64	+	+	2.45	3.27	0.00197	4.82e-06	0.0402	0.000265
microtubule-based movement (GO:0007018)	65	31	28	13	8.25	4.01	+	+	3.39	3.24	7.21e-07	0.000964	4.69e-05	0.0253
hydrogen peroxide metabolic process (GO:0042743)	67	34	24	14	8.5	4.4	+	+	2.82	3.18	6.89e-05	0.000719	0.00248	0.0201
vitamin biosynthetic process (GO:0009110)	64	59	29	24	8.12	7.64	+	+	3.57	3.14	2e-07	1.28e-05	1.41e-05	0.000638
pteridine-containing compound metabolic process (GO:0042558)	39	37	14	15	4.95	4.79	+	+	2.83	3.13	0.00175	0.000535	0.037	0.016
plastid organization (GO:0009657)	298	297	136	119	37.83	38.46	+	+	3.6	3.09	9.3e-30	9.55e-22	5.51e-26	4.37e-19
chloroplast organization (GO:0009658)	228	231	99	92	28.94	29.91	+	+	3.42	3.08	8.28e-21	5.7e-17	3.77e-18	1.47e-14
establishment of protein localization to chloroplast (GO:0072596)	46	46	27	18	5.84	5.96	+	+	4.62	3.02	9.05e-09	0.00022	9.58e-07	0.00757
pigment metabolic process (GO:0042440)	123	133	48	52	15.61	17.22	+	+	3.07	3.02	1.32e-09	6.45e-10	2e-07	6.86e-08
protein targeting to chloroplast (GO:0045036)	46	46	27	18	5.84	5.96	+	+	4.62	3.02	9.05e-09	0.00022	9.76e-07	0.00761
pigment biosynthetic process (GO:0046148)	101	111	40	42	12.82	14.37	+	+	3.12	2.92	2.17e-08	5.38e-08	2.05e-06	4.16e-06
protein localization to chloroplast (GO:0072598)	48	48	28	18	6.09	6.22	+	+	4.6	2.9	5.35e-09	0.000334	6.34e-07	0.0108
response to light intensity (GO:0009642)	142	143	48	53	18.02	18.52	+	+	2.66	2.86	5.55e-08	2.6e-09	4.7e-06	2.42e-07
cellular response to oxidative stress (GO:0034599)	68	71	20	25	8.63	9.19	+	+	2.32	2.72	0.00193	6.79e-05	0.0394	0.00273
water-soluble vitamin biosynthetic process (GO:0042364)	48	49	17	17	6.09	6.34	+	+	2.79	2.68	0.00109	0.00131	0.0254	0.0322
reactive oxygen species metabolic process (GO:0072593)	98	67	32	23	12.44	8.68	+	+	2.57	2.65	1.76e-05	0.000174	0.00079	0.00625
cellular amino acid biosynthetic process (GO:0008652)	185	198	44	66	23.48	25.64	+	+	1.87	2.57	0.000463	6.88e-10	0.0123	7.18e-08
fatty acid biosynthetic process (GO:0006633)	122	133	36	43	15.49	17.22	+	+	2.32	2.5	3.67e-05	1.22e-06	0.00146	7.56e-05
leaf morphogenesis (GO:0009965)	90	93	29	30	11.42	12.04	+	+	2.54	2.49	5.42e-05	4.98e-05	0.00206	0.00207
response to red light (GO:0010114)	71	62	24	20	9.01	8.03	+	+	2.66	2.49	0.000117	0.00131	0.00387	0.0323
small molecule biosynthetic process (GO:0044283)	601	628	158	199	76.29	81.32	+	+	2.07	2.45	1.77e-14	6.57e-25	5e-12	4.34e-22
circadian rhythm (GO:0007623)	109	111	42	35	13.84	14.37	+	+	3.04	2.44	1.84e-08	1.98e-05	1.79e-06	0.000914
rhythmic process (GO:0048511)	122	111	43	35	15.49	14.37	+	+	2.78	2.44	1.55e-07	1.98e-05	1.17e-05	0.000907
alpha-amino acid biosynthetic process (GO:1901607)	162	175	39	55	20.56	22.66	+	+	1.9	2.43	0.00069	1.04e-07	0.0172	7.67e-06
cellular amino acid metabolic process (GO:0006520)	333	377	85	116	42.27	48.82	+	+	2.01	2.38	5.61e-08	3.54e-14	4.68e-06	5.86e-12
carboxylic acid biosynthetic process (GO:0046394)	441	464	108	142	55.98	60.08	+	+	1.93	2.36	7.25e-09	6.42e-17	8.11e-07	1.53e-14
organic acid biosynthetic process (GO:0016053)	441	464	108	142	55.98	60.08	+	+	1.93	2.36	7.25e-09	6.42e-17	8.26e-07	1.59e-14
monocarboxylic acid biosynthetic process (GO:0072330)	206	211	54	64	26.15	27.32	+	+	2.07	2.34	1.09e-05	3.08e-08	0.000525	2.58e-06
response to blue light (GO:0009637)	93	83	37	25	11.8	10.75	+	+	3.13	2.33	6.58e-08	0.000652	5.42e-06	0.0187
alpha-amino acid metabolic process (GO:1901605)	230	265	55	79	29.19	34.31	+	+	1.88	2.3	6.54e-05	1.28e-09	0.00242	1.27e-07
carboxylic acid transport (GO:0046942)	123	106	32	31	15.61	13.73	+	+	2.05	2.26	0.000767	0.000211	0.0189	0.00735
organic acid transport (GO:0015849)	123	106	32	31	15.61	13.73	+	+	2.05	2.26	0.000767	0.000211	0.019	0.00739
generation of precursor metabolites and energy (GO:0006091)	338	368	105	107	42.9	47.65	+	+	2.45	2.25	9.98e-14	6.16e-12	2.69e-11	8.73e-10
regionalization (GO:0003002)	152	155	41	45	19.29	20.07	+	+	2.13	2.24	5.34e-05	9.5e-06	0.00204	0.000483
carboxylic acid metabolic process (GO:0019752)	825	884	208	243	104.72	114.47	+	+	1.99	2.12	4e-17	5.74e-23	1.48e-14	3.42e-20
response to light stimulus (GO:0009416)	680	692	198	190	86.31	89.6	+	+	2.29	2.12	4.26e-22	4.77e-18	2.3e-19	1.42e-15
cellular response to light stimulus (GO:0071482)	115	106	35	29	14.6	13.73	+	+	2.4	2.11	2.38e-05	0.000943	0.00102	0.0249
monocarboxylic acid metabolic process (GO:0032787)	423	432	110	118	53.69	55.94	+	+	2.05	2.11	2.89e-10	1.26e-11	5.19e-08	1.67e-09
response to karrikin (GO:0080167)	128	128	36	35	16.25	16.57	+	+	2.22	2.11	9.05e-05	0.000277	0.00314	0.00915
monosaccharide metabolic process (GO:0005996)	112	103	34	28	14.22	13.34	+	+	2.39	2.1	3.29e-05	0.0013	0.00134	0.0324
shoot system morphogenesis (GO:0010016)	166	169	46	46	21.07	21.88	+	+	2.18	2.1	1.5e-05	3.35e-05	0.000691	0.00147
response to radiation (GO:0009314)	705	716	203	192	89.49	92.71	+	+	2.27	2.07	4.12e-22	2.38e-17	2.44e-19	6.43e-15
fatty acid metabolic process (GO:0006631)	201	217	53	58	25.51	28.1	+	+	2.08	2.06	8.76e-06	3.86e-06	0.000444	0.000217
cellular response to radiation (GO:0071478)	121	112	36	29	15.36	14.5	+	+	2.34	2	3.4e-05	0.00198	0.00136	0.0443
response to red or far red light (GO:0009639)	197	190	55	49	25.01	24.6	+	+	2.2	1.99	1.68e-06	5.62e-05	0.000102	0.00227
oxoacid metabolic process (GO:0043436)	949	988	223	252	120.46	127.93	+	+	1.85	1.97	2.01e-15	3.55e-20	5.97e-13	1.32e-17
response to carbohydrate (GO:0009743)	147	149	36	38	18.66	19.29	+	+	1.93	1.97	0.000887	0.000466	0.0214	0.0142
terpenoid metabolic process (GO:0006721)	137	149	38	38	17.39	19.29	+	+	2.19	1.97	6.08e-05	0.000466	0.00228	0.0143
organic acid metabolic process (GO:0006082)	956	991	226	252	121.35	128.32	+	+	1.86	1.96	8e-16	5.66e-20	2.5e-13	1.98e-17
pattern specification process (GO:0007389)	184	187	46	47	23.36	24.21	+	+	1.97	1.94	0.000135	0.000119	0.0044	0.00447
response to reactive oxygen species (GO:0000302)	151	151	39	38	19.17	19.55	+	+	2.03	1.94	0.000192	0.00052	0.00582	0.0157
cellular response to abiotic stimulus (GO:0071214)	192	185	53	46	24.37	23.95	+	+	2.17	1.92	3.37e-06	0.000168	0.00019	0.0061
cellular response to environmental stimulus (GO:0104004)	192	185	53	46	24.37	23.95	+	+	2.17	1.92	3.37e-06	0.000168	0.000192	0.00613
lipid biosynthetic process (GO:0008610)	462	500	122	124	58.64	64.74	+	+	2.08	1.92	1.29e-11	7.61e-10	2.73e-09	7.8e-08
cellular nitrogen compound biosynthetic process (GO:0044271)	1022	1199	200	295	129.73	155.25	+	+	1.54	1.9	4.53e-08	1.93e-21	4e-06	8.18e-19
small molecule metabolic process (GO:0044281)	1400	1486	323	364	177.71	192.42	+	+	1.82	1.89	6.61e-21	3.88e-26	3.27e-18	2.88e-23
organic hydroxy compound metabolic process (GO:1901615)	287	288	66	70	36.43	37.29	+	+	1.81	1.88	4.08e-05	7.93e-06	0.0016	0.000425
isoprenoid metabolic process (GO:0006720)	181	191	46	46	22.97	24.73	+	+	2	1.86	7.82e-05	0.000312	0.00274	0.0102
mitotic cell cycle process (GO:1903047)	183	187	48	45	23.23	24.21	+	+	2.07	1.86	2.41e-05	0.000389	0.00103	0.0123
isoprenoid biosynthetic process (GO:0008299)	152	159	36	38	19.29	20.59	+	+	1.87	1.85	0.00158	0.0015	0.0349	0.0363
embryo development (GO:0009790)	558	558	125	133	70.83	72.25	+	+	1.76	1.84	4.08e-08	1.65e-09	3.78e-06	1.58e-07
organonitrogen compound biosynthetic process (GO:1901566)	1157	1314	213	313	146.86	170.15	+	+	1.45	1.84	9.12e-07	5.59e-21	5.88e-05	2.22e-18
cellular biosynthetic process (GO:0044249)	2262	2481	480	584	287.12	321.26	+	+	1.67	1.82	2.1e-24	1.81e-38	1.78e-21	3.59e-35
organic substance biosynthetic process (GO:1901576)	2296	2568	487	606	291.44	332.52	+	+	1.67	1.82	8.59e-25	2.22e-40	1.02e-21	6.6e-37
organic cyclic compound biosynthetic process (GO:1901362)	762	863	179	202	96.72	111.75	+	+	1.85	1.81	1.42e-12	3.92e-13	3.24e-10	6.14e-11
biosynthetic process (GO:0009058)	2441	2696	519	629	309.84	349.1	+	+	1.68	1.8	1.22e-26	1.15e-40	2.42e-23	6.82e-37
embryo development ending in seed dormancy (GO:0009793)	536	533	120	124	68.04	69.02	+	+	1.76	1.8	8.86e-08	1.99e-08	6.91e-06	1.69e-06
response to temperature stimulus (GO:0009266)	579	600	138	139	73.49	77.69	+	+	1.88	1.79	2.41e-10	3.79e-09	4.46e-08	3.47e-07
heterocycle biosynthetic process (GO:0018130)	598	698	138	161	75.91	90.38	+	+	1.82	1.78	1.81e-09	3.01e-10	2.68e-07	3.38e-08
aromatic compound biosynthetic process (GO:0019438)	674	772	149	175	85.55	99.96	+	+	1.74	1.75	4.73e-09	1.36e-10	5.84e-07	1.62e-08
regulation of hormone levels (GO:0010817)	374	227	83	51	47.47	29.39	+	+	1.75	1.74	1.31e-05	0.000629	0.000617	0.0184
cellular lipid metabolic process (GO:0044255)	624	670	153	148	79.21	86.76	+	+	1.93	1.71	4.63e-12	1.58e-08	1.02e-09	1.36e-06
response to water deprivation (GO:0009414)	340	347	76	77	43.16	44.93	+	+	1.76	1.71	2.16e-05	4.26e-05	0.000948	0.00184
response to water (GO:0009415)	348	355	76	78	44.17	45.97	+	+	1.72	1.7	5.07e-05	5.12e-05	0.00195	0.00212
lipid metabolic process (GO:0006629)	728	780	175	171	92.41	101	+	+	1.89	1.69	4.8e-13	2.16e-09	1.24e-10	2.04e-07
protein-containing complex assembly (GO:0065003)	479	511	90	112	60.8	66.17	+	+	1.48	1.69	0.000995	1.22e-06	0.0237	7.48e-05
fruit development (GO:0010154)	731	728	154	156	92.79	94.27	+	+	1.66	1.65	4.19e-08	3.88e-08	3.76e-06	3.17e-06
response to acid chemical (GO:0001101)	1126	369	201	79	142.93	47.78	+	+	1.41	1.65	1.07e-05	9.52e-05	0.000524	0.00375
response to inorganic substance (GO:0010035)	892	896	179	191	113.22	116.02	+	+	1.58	1.65	5.48e-08	1.49e-09	4.71e-06	1.46e-07
seed development (GO:0048316)	703	704	148	150	89.23	91.16	+	+	1.66	1.65	8.02e-08	1.07e-07	6.34e-06	7.74e-06
carbohydrate biosynthetic process (GO:0016051)	245	283	59	60	31.1	36.64	+	+	1.9	1.64	3.34e-05	0.00084	0.00136	0.0226
response to cold (GO:0009409)	400	404	102	85	50.77	52.31	+	+	2.01	1.62	3.36e-09	0.000102	4.24e-07	0.00393
oxidation-reduction process (GO:0055114)	971	668	210	139	123.25	86.5	+	+	1.7	1.61	1.41e-11	9.73e-07	2.87e-09	6.29e-05
protein-containing complex subunit organization (GO:0043933)	554	584	106	122	70.32	75.62	+	+	1.51	1.61	0.000178	3.74e-06	0.00547	0.000212
response to abiotic stimulus (GO:0009628)	2062	2072	442	428	261.74	268.3	+	+	1.69	1.6	3.29e-23	2.02e-18	2.17e-20	6.33e-16
shoot system development (GO:0048367)	739	706	129	146	93.8	91.42	+	+	1.38	1.6	0.00106	6.2e-07	0.0248	4.06e-05
macromolecule biosynthetic process (GO:0009059)	1062	1262	184	258	134.8	163.41	+	+	1.36	1.58	0.000118	5.69e-11	0.00389	6.91e-09
post-embryonic development (GO:0009791)	1458	1444	282	295	185.07	186.98	+	+	1.52	1.58	1.69e-10	2.42e-12	3.24e-08	3.6e-10
cellular macromolecule biosynthetic process (GO:0034645)	1018	1207	173	245	129.22	156.29	+	+	1.34	1.57	0.000446	3.54e-10	0.0119	3.9e-08
organophosphate metabolic process (GO:0019637)	473	555	98	113	60.04	71.86	+	+	1.63	1.57	2.3e-05	2.13e-05	0.000997	0.000966
cellular homeostasis (GO:0019725)	311	337	62	67	39.48	43.64	+	+	1.57	1.54	0.00168	0.00207	0.0366	0.0458
reproductive structure development (GO:0048608)	1192	1173	223	232	151.3	151.89	+	+	1.47	1.53	1.74e-07	8.08e-09	1.27e-05	7.29e-07
response to oxidative stress (GO:0006979)	392	445	87	88	49.76	57.62	+	+	1.75	1.53	7.52e-06	0.000446	0.000388	0.014
reproductive system development (GO:0061458)	1194	1175	223	232	151.56	152.15	+	+	1.47	1.52	1.8e-07	8.39e-09	1.29e-05	7.45e-07
cellular nitrogen compound metabolic process (GO:0034641)	2671	2785	399	541	339.04	360.62	+	+	1.18	1.5	0.00175	1.48e-18	0.0369	4.88e-16
multicellular organism development (GO:0007275)	2528	2389	435	463	320.89	309.34	+	+	1.36	1.5	2.35e-09	1.08e-15	3.32e-07	2.37e-13
cell cycle process (GO:0022402)	394	404	86	78	50.01	52.31	+	+	1.72	1.49	1.52e-05	0.00187	0.000695	0.0435
system development (GO:0048731)	1809	1810	331	348	229.62	234.37	+	+	1.44	1.48	9.81e-10	1.88e-11	1.57e-07	2.33e-09
multicellular organismal process (GO:0032501)	2775	2650	466	505	352.24	343.14	+	+	1.32	1.47	9.66e-09	6.54e-16	1.01e-06	1.5e-13
organic cyclic compound metabolic process (GO:1901360)	2471	2520	400	476	313.65	326.31	+	+	1.28	1.46	3.78e-06	1.88e-14	0.000209	3.28e-12
transmembrane transport (GO:0055085)	745	730	156	138	94.57	94.53	+	+	1.65	1.46	4.13e-08	7.56e-05	3.77e-06	0.00302
cellular component biogenesis (GO:0044085)	1167	1272	196	239	148.13	164.71	+	+	1.32	1.45	0.000319	2.09e-07	0.00889	1.46e-05
developmental process involved in reproduction (GO:0003006)	1413	1394	242	262	179.36	180.5	+	+	1.35	1.45	1.83e-05	4.14e-08	0.000817	3.33e-06
anatomical structure development (GO:0048856)	2885	2759	493	514	366.2	357.25	+	+	1.35	1.44	3.61e-10	1.23e-14	6.29e-08	2.29e-12
carbohydrate metabolic process (GO:0005975)	668	865	146	161	84.79	112.01	+	+	1.72	1.44	1.12e-08	3.37e-05	1.12e-06	0.00147
plant organ development (GO:0099402)	946	963	163	180	120.08	124.7	+	+	1.36	1.44	0.000402	1.02e-05	0.0108	0.000514
tissue development (GO:0009888)	577	589	118	110	73.24	76.27	+	+	1.61	1.44	6.32e-06	0.000597	0.000335	0.0175
cellular aromatic compound metabolic process (GO:0006725)	2380	2428	372	449	302.1	314.39	+	+	1.23	1.43	0.00013	2.13e-12	0.00427	3.25e-10
developmental process (GO:0032502)	3065	2898	509	536	389.05	375.25	+	+	1.31	1.43	6.43e-09	7.48e-15	7.47e-07	1.48e-12
heterocycle metabolic process (GO:0046483)	2256	2312	355	428	286.36	299.37	+	+	1.24	1.43	0.000117	6.6e-12	0.00389	9.14e-10
cellular component organization (GO:0016043)	2503	2320	454	427	317.71	300.41	+	+	1.43	1.42	1.37e-12	1.37e-11	3.25e-10	1.77e-09
regulation of biological quality (GO:0065008)	1152	989	205	182	146.23	128.06	+	+	1.4	1.42	1.08e-05	1.98e-05	0.000523	0.00092
anatomical structure morphogenesis (GO:0009653)	845	858	161	156	107.26	111.1	+	+	1.5	1.4	4.63e-06	0.000134	0.000252	0.00502
organelle organization (GO:0006996)	1608	1633	285	297	204.11	211.45	+	+	1.4	1.4	2.12e-07	8.16e-08	1.46e-05	6.23e-06
cellular component organization or biogenesis (GO:0071840)	2822	2724	493	488	358.21	352.72	+	+	1.38	1.38	2.04e-11	1.53e-11	4.03e-09	1.94e-09
ion transport (GO:0006811)	673	636	118	114	85.43	82.35	+	+	1.38	1.38	0.0014	0.0017	0.0318	0.0407
cellular metabolic process (GO:0044237)	6800	7322	1109	1298	863.15	948.1	+	+	1.28	1.37	1.36e-18	2.21e-33	5.77e-16	2.19e-30
metabolic process (GO:0008152)	7731	8255	1278	1457	981.32	1068.91	+	+	1.3	1.36	1.61e-24	2.51e-38	1.59e-21	3.74e-35
reproduction (GO:0000003)	1695	1682	278	296	215.15	217.8	+	+	1.29	1.36	6.89e-05	1.17e-06	0.0025	7.3e-05
reproductive process (GO:0022414)	1685	1672	275	294	213.88	216.5	+	+	1.29	1.36	0.000104	1.31e-06	0.00352	7.96e-05
organic substance metabolic process (GO:0071704)	6774	7417	1090	1290	859.85	960.4	+	+	1.27	1.34	1.28e-16	1.03e-29	4.46e-14	8.75e-27
response to oxygen-containing compound (GO:1901700)	1504	1459	273	254	190.91	188.92	+	+	1.43	1.34	7.14e-08	1.43e-05	5.8e-06	0.000704
organonitrogen compound metabolic process (GO:1901564)	3927	4349	593	747	498.47	563.14	+	+	1.19	1.33	2.63e-05	2.64e-14	0.00112	4.49e-12
primary metabolic process (GO:0044238)	6105	6784	931	1156	774.93	878.44	+	+	1.2	1.32	5.18e-09	1.05e-22	6.27e-07	5.67e-20
nitrogen compound metabolic process (GO:0006807)	5422	5829	775	968	688.23	754.78	+	+	1.13	1.28	0.000634	1.96e-15	0.0161	4.03e-13
response to stress (GO:0006950)	3079	3014	494	501	390.83	390.27	+	+	1.26	1.28	5.32e-07	8.8e-08	3.62e-05	6.55e-06
cellular process (GO:0009987)	10043	11472	1592	1882	1274.79	1485.47	+	+	1.25	1.27	4.35e-25	3.05e-36	6.44e-22	3.63e-33
response to chemical (GO:0042221)	2661	2600	458	427	337.77	336.66	+	+	1.36	1.27	7.08e-10	2.74e-06	1.2e-07	0.000158
phosphorus metabolic process (GO:0006793)	1615	1774	266	288	205	229.71	+	+	1.3	1.25	7.61e-05	0.000341	0.0027	0.0109
response to stimulus (GO:0050896)	5327	5373	903	872	676.17	695.73	+	+	1.34	1.25	1.53e-18	1.13e-11	6.04e-16	1.53e-09
phosphate-containing compound metabolic process (GO:0006796)	1575	1731	255	277	199.92	224.14	+	+	1.28	1.24	0.000289	0.000969	0.00819	0.0253

## Sheet: Down-Unique(CHL)
Supplementary Table S7 Uniquely upregulated GO terms in i-amiCHLI plants
GO biological process complete	Arabidopsis thaliana - REFLIST (27416)	-3550	Expected	over/under	Fold Enrichment	raw P-value	FDR
folic acid metabolic process (GO:0046655)	8	7	1.04	+	6.76	0.00072	0.02
glycine biosynthetic process from serine (GO:0019264)	7	6	0.91	+	6.62	0.00189	0.044
L-serine catabolic process (GO:0006565)	7	6	0.91	+	6.62	0.00189	0.0438
pre-replicative complex assembly involved in nuclear cell cycle DNA replication (GO:0006267)	7	6	0.91	+	6.62	0.00189	0.0435
cellular response to tetrahydrofolate (GO:1904482)	7	6	0.91	+	6.62	0.00189	0.0433
response to tetrahydrofolate (GO:1904481)	7	6	0.91	+	6.62	0.00189	0.0432
pre-replicative complex assembly involved in cell cycle DNA replication (GO:1902299)	7	6	0.91	+	6.62	0.00189	0.043
pre-replicative complex assembly (GO:0036388)	7	6	0.91	+	6.62	0.00189	0.0427
glycine biosynthetic process (GO:0006545)	11	9	1.42	+	6.32	0.000174	0.00626
glyceraldehyde-3-phosphate metabolic process (GO:0019682)	10	8	1.29	+	6.18	0.000447	0.0139
phylloquinone metabolic process (GO:0042374)	9	7	1.17	+	6.01	0.00115	0.0295
phylloquinone biosynthetic process (GO:0042372)	9	7	1.17	+	6.01	0.00115	0.0293
double-strand break repair via break-induced replication (GO:0000727)	12	9	1.55	+	5.79	0.000273	0.00908
negative regulation of photosynthesis, light reaction (GO:0043155)	11	8	1.42	+	5.62	0.000695	0.0196
photoinhibition (GO:0010205)	11	8	1.42	+	5.62	0.000695	0.0195
glycine metabolic process (GO:0006544)	18	13	2.33	+	5.58	1.6e-05	0.000776
serine family amino acid catabolic process (GO:0009071)	16	11	2.07	+	5.31	9.95e-05	0.0039
DNA replication initiation (GO:0006270)	21	13	2.72	+	4.78	5.18e-05	0.00213
chorismate metabolic process (GO:0046417)	15	9	1.94	+	4.63	0.000882	0.0234
negative regulation of photosynthesis (GO:1905156)	14	8	1.81	+	4.41	0.00214	0.0469
nuclear DNA replication (GO:0033260)	16	9	2.07	+	4.34	0.00124	0.0312
C4-dicarboxylate transport (GO:0015740)	21	11	2.72	+	4.05	0.000572	0.017
polarity specification of adaxial/abaxial axis (GO:0009944)	23	12	2.98	+	4.03	0.000333	0.0108
aldehyde catabolic process (GO:0046185)	18	9	2.33	+	3.86	0.0023	0.0494
dicarboxylic acid transport (GO:0006835)	29	14	3.76	+	3.73	0.000203	0.00714
adaxial/abaxial pattern specification (GO:0009955)	38	18	4.92	+	3.66	3.19e-05	0.0014
adaxial/abaxial axis specification (GO:0009943)	28	13	3.63	+	3.59	0.000455	0.014
protein repair (GO:0030091)	26	12	3.37	+	3.56	0.000778	0.0213
tryptophan biosynthetic process (GO:0000162)	22	10	2.85	+	3.51	0.0023	0.049
indolalkylamine biosynthetic process (GO:0046219)	22	10	2.85	+	3.51	0.0023	0.0487
tetrahydrofolate metabolic process (GO:0046653)	29	13	3.76	+	3.46	0.00059	0.0175
specification of axis polarity (GO:0065001)	27	12	3.5	+	3.43	0.00101	0.0261
regulation of tetrapyrrole metabolic process (GO:1901401)	26	11	3.37	+	3.27	0.00221	0.0479
folic acid-containing compound metabolic process (GO:0006760)	37	15	4.79	+	3.13	0.000535	0.0161
dicarboxylic acid metabolic process (GO:0043648)	84	34	10.88	+	3.13	2.43e-07	1.66e-05
monosaccharide biosynthetic process (GO:0046364)	47	19	6.09	+	3.12	0.000106	0.00406
translational initiation (GO:0006413)	52	21	6.73	+	3.12	4.73e-05	0.00201
aromatic amino acid family biosynthetic process (GO:0009073)	58	23	7.51	+	3.06	2.65e-05	0.00118
aromatic amino acid family metabolic process (GO:0009072)	83	32	10.75	+	2.98	2.07e-06	0.000122
serine family amino acid metabolic process (GO:0009069)	56	21	7.25	+	2.9	0.000111	0.0042
pyruvate metabolic process (GO:0006090)	78	28	10.1	+	2.77	1.91e-05	0.000894
cotyledon development (GO:0048825)	51	18	6.6	+	2.73	0.000823	0.0224
'de novo' protein folding (GO:0006458)	49	17	6.34	+	2.68	0.00131	0.0324
chaperone cofactor-dependent protein refolding (GO:0051085)	47	16	6.09	+	2.63	0.00207	0.0457
'de novo' posttranslational protein folding (GO:0051084)	47	16	6.09	+	2.63	0.00207	0.0455
chaperone-mediated protein folding (GO:0061077)	62	21	8.03	+	2.62	0.000386	0.0122
cellular amino acid catabolic process (GO:0009063)	96	32	12.43	+	2.57	1.77e-05	0.000851
alpha-amino acid catabolic process (GO:1901606)	87	28	11.27	+	2.49	9.43e-05	0.00374
nucleoside diphosphate phosphorylation (GO:0006165)	60	19	7.77	+	2.45	0.00199	0.0444
nucleotide phosphorylation (GO:0046939)	64	20	8.29	+	2.41	0.00151	0.0365
cellular response to chemical stress (GO:0062197)	114	35	14.76	+	2.37	4.33e-05	0.00186
translation (GO:0006412)	495	141	64.1	+	2.2	9.75e-15	1.87e-12
peptide biosynthetic process (GO:0043043)	499	141	64.61	+	2.18	1.35e-14	2.44e-12
amide biosynthetic process (GO:0043604)	572	159	74.07	+	2.15	1.24e-15	2.64e-13
DNA-dependent DNA replication (GO:0006261)	109	30	14.11	+	2.13	0.000685	0.0195
DNA replication (GO:0006260)	121	32	15.67	+	2.04	0.000784	0.0214
response to heat (GO:0009408)	218	56	28.23	+	1.98	1.51e-05	0.000736
peptide metabolic process (GO:0006518)	566	145	73.29	+	1.98	4.14e-12	6.01e-10
cellular amide metabolic process (GO:0043603)	703	177	91.03	+	1.94	6.71e-14	1.08e-11
small molecule catabolic process (GO:0044282)	235	59	30.43	+	1.94	1.86e-05	0.000887
organic acid catabolic process (GO:0016054)	157	39	20.33	+	1.92	0.000636	0.0185
carboxylic acid catabolic process (GO:0046395)	157	39	20.33	+	1.92	0.000636	0.0184
organic hydroxy compound biosynthetic process (GO:1901617)	170	41	22.01	+	1.86	0.000692	0.0196
leaf development (GO:0048366)	323	76	41.82	+	1.82	8.11e-06	0.000431
protein folding (GO:0006457)	178	41	23.05	+	1.78	0.00183	0.043
metal ion homeostasis (GO:0055065)	181	41	23.44	+	1.75	0.00201	0.0447
meristem development (GO:0048507)	212	48	27.45	+	1.75	0.000824	0.0223
cellular protein-containing complex assembly (GO:0034622)	457	100	59.18	+	1.69	5.97e-06	0.000326
response to cadmium ion (GO:0046686)	312	68	40.4	+	1.68	0.000182	0.00648
anion transport (GO:0006820)	273	59	35.35	+	1.67	0.000673	0.0192
phyllome development (GO:0048827)	478	103	61.89	+	1.66	6.9e-06	0.000373
rRNA processing (GO:0006364)	246	53	31.85	+	1.66	0.00131	0.0322
rRNA metabolic process (GO:0016072)	255	54	33.02	+	1.64	0.00159	0.0384
ribosome biogenesis (GO:0042254)	360	75	46.62	+	1.61	0.00034	0.0109
nucleobase-containing small molecule metabolic process (GO:0055086)	387	80	50.11	+	1.6	0.000238	0.00814
organophosphate biosynthetic process (GO:0090407)	321	66	41.57	+	1.59	0.000951	0.025
response to metal ion (GO:0010038)	429	88	55.55	+	1.58	0.000158	0.00588
cellular component assembly (GO:0022607)	795	163	102.94	+	1.58	2.27e-07	1.57e-05
nucleotide metabolic process (GO:0009117)	291	59	37.68	+	1.57	0.00232	0.0489
ribonucleoprotein complex biogenesis (GO:0022613)	435	86	56.33	+	1.53	0.000504	0.0153
gene expression (GO:0010467)	1538	300	199.15	+	1.51	1.51e-10	1.76e-08
regulation of post-embryonic development (GO:0048580)	382	74	49.46	+	1.5	0.0023	0.0492
nucleobase-containing compound biosynthetic process (GO:0034654)	499	93	64.61	+	1.44	0.00171	0.041
homeostatic process (GO:0042592)	581	108	75.23	+	1.44	0.000848	0.0227
regulation of developmental process (GO:0050793)	738	131	95.56	+	1.37	0.00116	0.0294
cellular response to stress (GO:0033554)	1087	190	140.75	+	1.35	0.00016	0.00591
nucleobase-containing compound metabolic process (GO:0006139)	2019	331	261.43	+	1.27	5.22e-05	0.00213
protein metabolic process (GO:0019538)	3297	503	426.92	+	1.18	0.00033	0.0107
regulation of cellular metabolic process (GO:0031323)	2853	431	369.42	+	1.17	0.00193	0.0433
macromolecule metabolic process (GO:0043170)	5179	781	670.61	+	1.16	1.39e-05	0.000687
cellular protein metabolic process (GO:0044267)	3140	473	406.59	+	1.16	0.00127	0.0317
cellular macromolecule metabolic process (GO:0044260)	4135	622	535.43	+	1.16	0.000187	0.00661
regulation of metabolic process (GO:0019222)	3186	479	412.54	+	1.16	0.00136	0.0331
biological_process (GO:0008150)	21446	2882	2776.97	+	1.04	4.78e-05	0.00202
