# Supplementary material for: Transcriptome Analysis Shows Activation of Stress and Defense Responses by Silencing of Chlorophyll Biosynthetic Enzyme CHLI in Transgenic Tobacco
Source: Int J Mol Sci. 2020 Sep 24;21(19):7044. doi: 10.3390/ijms21197044 (PMC7582866; doi:10.3390/ijms21197044)
Supplement: Supplementary file 1 [file ijms-21-07044-s001.zip › Suppl/Table S8_RS related TFs.xlsx]

## Sheet: RS-related TFs
Supplementary Table S8 Expression levels of retrograde signaling (RS)-related transcription factor genes in i-amiCHLI plants.
			Log2(FC)	P-adj	Log2(FC)	P-adj	Log2(FC)	P-adj
AGI	Gene Symbol	UniProt IDs	CD vs SD		CD vs SC		CD vs CC		Gene Description	PANTHER Family/Sub-family	PANTHER Protein Class
AT1G80840	WRKY40	Q9SAH7	3.7705	7.76863e-22	3.82427	6.06222e-18	0.665791	0.0929278	Probable WRKY transcription factor 40;WRKY40;ortholog	WRKY TRANSCRIPTION FACTOR 40-RELATED (PTHR31429:SF3)
AT2G40220	ABI4	A0MES8	2.08894	0.0629454	2.21168	0.0439276	1.16311	0.0872054	Ethylene-responsive transcription factor ABI4;ABI4;ortholog	ETHYLENE-RESPONSIVE TRANSCRIPTION FACTOR ABI4 (PTHR31241:SF24)
AT1G19270	DA1	P0C7Q8	2.06595	0.00147933	1.91185	0.00274386	1.43778	0.0119282	Protein DA1;DA1;ortholog	PROTEIN DA1 (PTHR24209:SF29)	actin or actin-binding cytoskeletal protein(PC00041)
AT2G38470	WRKY33	Q8S8P5	1.84938	0.000748154	2.33367	1.81219e-06	1.49083	0.000141861	Probable WRKY transcription factor 33;WRKY33;ortholog	WRKY TRANSCRIPTION FACTOR 33-RELATED (PTHR31221:SF237)
AT3G01600	ANAC044	F4J4R5	1.19124	0.334967	0.762938	0.49763	0.421929	0.671735	NAC domain containing protein 44;NAC044;ortholog	NAC DOMAIN CONTAINING PROTEIN 44-RELATED (PTHR31079:SF2)
AT1G69490	ANAC029	O49255	1.15454	NA	1.3089	NA	1.12656	NA	NAC transcription factor 29;NAC029;ortholog	NAC TRANSCRIPTION FACTOR 29 (PTHR31719:SF127)
AT2G23320	WRKY15	O22176	1.14518	0.0786801	0.505427	0.270045	0.361386	0.482355	Probable WRKY transcription factor 15;WRKY15;ortholog	WRKY TRANSCRIPTION FACTOR 15-RELATED (PTHR31282:SF168)
AT5G11260	Hy5	O24646	0.993285	0.109121	0.883953	0.111058	-0.0422086	0.948272	Transcription factor HY5;HY5;ortholog	TRANSCRIPTIONAL ACTIVATOR HAC1 (PTHR46714:SF6)
AT1G27730	ZAT10	Q96289	0.532046	NA	0.216564	0.886161	0.267458	NA	Zinc finger protein ZAT10;ZAT10;ortholog	ZINC FINGER PROTEIN ZAT10 (PTHR45988:SF43)
AT1G67260	TCP1	Q9FYG7	0.328131	NA	0.055368	NA	0.0754393	NA	Transcription factor TCP1;TCP1;ortholog	TRANSCRIPTION FACTOR TCP1 (PTHR31072:SF87)
AT2G05160	zinc finger	Q9SJ41	0.180767	0.695794	0.247182	0.548676	2.51122	5.5534e-18	Zinc finger CCCH domain-containing protein 18;At2g05160;ortholog	ZINC FINGER CCCH DOMAIN-CONTAINING PROTEIN 18 (PTHR24009:SF0)	RNA binding protein(PC00031)
AT5G53200	TRY	Q8GV05	0.00420422	NA	-0.312225	NA	-0.331808	NA	Transcription factor TRY;TRY;ortholog	MYB-LIKE TRANSCRIPTION FACTOR ETC2-RELATED (PTHR47998:SF13)
AT3G08505	zinc finger	Q6IDS6	-0.218728	0.57262	-0.113671	0.745369	0.189594	0.52331	E3 ubiquitin-protein ligase makorin; MKRN;ortholog	E3 UBIQUITIN-PROTEIN LIGASE MAKORIN (PTHR11224:SF51)	ubiquitin-protein ligase(PC00234)
AT1G17460	TRFL3	F4I7K3	-0.332497	0.362423	0.51188	0.280207	0.541308	0.279831	TRF-like 3;TRFL3;ortholog	TRF-LIKE 3 (PTHR47122:SF4)
AT5G57360	ZTL (ZEITLUPE)	Q94BT6	-0.610184	0.0374344	-0.745465	0.00118852	-0.165929	0.642889	Adagio protein 1;ADO1;ortholog	ADAGIO PROTEIN 1 (PTHR46175:SF5)
AT4G26150	CGA1	Q9SZI6	-0.863004	0.00238466	-0.802252	0.00264523	-0.30786	0.289286	Putative GATA transcription factor 22;GATA22;ortholog	GATA TRANSCRIPTION FACTOR 22-RELATED (PTHR47255:SF4)
AT2G21530	SMAD/FHA	Q8GWP4	-0.889793	0.0148357	-1.06339	0.0104445	-0.5885	0.127521	At2g21530;At2g21530;ortholog	FHA DOMAIN CONTAINING PROTEIN, EXPRESSED (PTHR23308:SF55)	RNA splicing factor(PC00148)
AT5G11590	TINY2	Q9LYD3	-1.86034	8.81762e-05	-2.01917	2.0912e-05	-1.54693	0.000403515	Dehydration-responsive element-binding protein 3;DREB3;ortholog	DEHYDRATION-RESPONSIVE ELEMENT-BINDING PROTEIN 3 (PTHR31985:SF221)
AT2G20570	GLK1	Q9SIV3	-2.78968	5.43992e-22	-2.56975	4.54022e-18	-0.286689	0.392959	Transcription activator GLK1;GLK1;ortholog	TRANSCRIPTION ACTIVATOR GLK1 (PTHR31312:SF1)
AT5G24470	PRR5	Q6LA42	-2.82196	2.20612e-16	-2.5909	4.53999e-11	-0.13568	0.760758	Two-component response regulator-like APRR5;APRR5;ortholog	TWO-COMPONENT RESPONSE REGULATOR-LIKE APRR5 (PTHR43874:SF95)	winged helix/forkhead transcription factor(PC00246)
AT1G19490	bZIP	Q8L5Y2	-3.55747	1.63333e-05	-2.77485	0.00150556	-2.10488	0.0007454	Basic-leucine zipper (BZIP) transcription factor family protein;At1g19490;ortholog	BASIC-LEUCINE ZIPPER (BZIP) TRANSCRIPTION FACTOR FAMILY PROTEIN (PTHR45967:SF28)
Supplementary Table S8 – Expression levels of retrograde signaling (RS)-related transcription factor genes in i-amiCHLI plants
